# Supplementary material for: A non-canonical fungal peroxisome PTS-1 signal, SYM, and its evolutionary aspects
Source: Sci Rep. 2025 Aug 1;15:28088. doi: 10.1038/s41598-025-13871-x (PMC12316961; doi:10.1038/s41598-025-13871-x)
Supplement: Supplementary file 1 — Supplementary Material 1 [file 41598_2025_13871_MOESM1_ESM.xlsx]

## Sheet: description
Supplementary Data - Figure 2. Distribution of SYM-proteins in fungi.
Sheet 'Fig_2A_sym_heatmap'
Header	Description
phylum	Taxonomic phylum
class	Taxonomic class
num_of_sym	Number of SYM protein per genome
genus_num	Number of genera represented
genus_list	List of genera represented
Sheet 'Fig_2B_clustered_seqs'
Header	Description
full_id	Full ID from JGI
full_id2	Short ID for species
full_id3	Numeric identifier for the JGI entry
cluster_number	Cluster number
sequence	SYM protein sequence
pfam_id_number_num	Number of unique Pfam IDs
pfam_id_number_list	List of unique Pfam IDs
pfam_id_num	Number of unique Pfam category
pfam_id_list	List of unique Pfam category
pfam_id_short_num	Number of unique Pfam category, generalized
pfam_id_short_list	List of unique Pfam category, generalized
ipr_id_number_num	Number of unique Interpro IDs
ipr_id_number_list	List of unique Interpro IDs
ipr_id_num	Number of unique Interpro category
ipr_id_list	List of unique Interpro category
ipr_id_short_num	Number of unique Interpro category, generalized
ipr_id_short_list	List of unique Interpro category, generalized
panther_id_number_list_num	Number of unique Panther IDs
panther_id_number_list_list	List of unique Panther IDs
panther_id_list_num	Number of unique Panther category
panther_id_list_list	List of unique Panther category
jgi_id	JGI ID
strain	Strain description
class	Taxonomic class
free_or_restricted	Free or restricted
species	Species
genus	Genus
phylum	Phylum
class_order
class_order_v2
Sheet 'Fig_2B_unclustered_seqs'
Header	Description
full_id	Full ID from JGI
full_id2	Short ID for species
full_id3	Numeric identifier for the JGI entry
sequence	SYM protein sequence
Sheet 'Fig_2C_cluster_types'
Header	Description
number_of_genera	Actual number of genera
number_of_clusters_with_that_number_of_genera	Number of clusters with the number of genera
type_of_cluster	Type of cluster (cluster with single or multiple genera)
Supplementary Data - Figure 3. Interpro domain analysis of SYM-proteins
Sheet 'Fig_3_ipr'
Header	Description
ipr_id_short	Short description of Interpro domain
genus_num	Number of genera that represent the corresponding Interpro domain
genus_list	List of genera that represent the corresponding Interpro domain
Supplementary Data - Figure 4. Occurrence of various intracellular locations in the main subhyla or classes of the seven fungal phyla
Sheet 'Fig_4_deeploc'
Header	Description
phylum	Phylum
class	Class
deeploc_result_broad	Localization based on Deeploc analysis
sum_genus	Total number of genera within each subphylum or class of the seven fungal phyla that contain SYM-proteins with distinct localizations
sum_class	Total number of class
prop	Relative intracellular distribution of SYM-proteins across the genera within the examined subphyla or classes
Supplementary Data - Figure 5. Clusters composed of SYM-proteins from more than one genus
Sheet 'Fig_5_clusterplot'
Header	Description
phylum	Taxonomic phylum
class	Taxonomic class
cluster_number	Cluster number
genus_num	Number of genera per a given class/phylum that harbors SYM proteins belonging to the corresponding cluster
genus_list	List of genera per a given class/phylum that harbors SYM proteins belonging to the corresponding cluster
ipr_id_number_list_num	Number of unique Pfam IDs
ipr_id_number_list_list	List of unique Pfam IDs
ipr_id_list_num	Number of unique Pfam category
ipr_id_list_list	List of unique Pfam category
ipr_id_short_list_num	Number of unique Pfam category, generalized
ipr_id_short_list_list	List of unique Pfam category, generalized
pfam_id_number_list_num	Number of unique Interpro IDs
pfam_id_number_list_list	List of unique Interpro IDs
pfam_id_list_num	Number of unique Interpro category
pfam_id_list_list	List of unique Interpro category
pfam_id_short_list_num	Number of unique Interpro category, generalized
pfam_id_short_list_list	List of unique Interpro category, generalized
panther_id_number_list_list_num	Number of unique Panther IDs
panther_id_number_list_list_list	List of unique Panther IDs
panther_id_list_list_num	Number of unique Panther category
panther_id_list_list_list	List of unique Panther category
genus_num_per_cluster	Total number of genera that harbors SYM proteins belonging to the corresponding cluster
genus_list_per_cluster	Total list of genera that harbors SYM proteins belonging to the corresponding cluster
Table 1. Occurrence of canonical and non-canonical PTS-1 tripeptides at the C-terminus of fungal pectinesterases
Sheet 'Table_1'
Header	Description
jgi_id	Full ID from JGI
sequence	Protein sequence
tripeptide_pos_1	C-terminal tripeptide position 1 type (1c = canonical, 1nc = non-canonical)
tripeptide_pos_2	C-terminal tripeptide position 2 type (2c = canonical, 2nc = non-canonical)
tripeptide_pos_3	C-terminal tripeptide position 3 type (3c = canonical, 3nc = non-canonical)
tripeptide_formula	C-terminal tripeptide formula
Supplementary Data - Supplementary figure S3. Detailed distribution of SYM-proteins in fungi.
Sheet 'Fig_S3_sym_heatmap_detailed'
Header	Description
phylum	Phylum
class	Class
genus	Genus
sym_proteins	Number of SYM proteins per genome
present_or_not	Presence of a given number of SYM proteins within a taxonomic unit
Supplementary Data - Supplementary figure S4. Intracellular locations of SYM proteins across fungal genera.
Sheet 'Fig_S4_detailed_deeploc'
Header	Description
phylum	Phylum
class	Class
genus	Genus
deeploc_result_broad	Intracellular localization predicted by Deeploc 2.0
deeploc_result_broad_short	Short version of intracellular localization predicted by Deeploc 2.0
present_or_not	Presence of a given intracellular localization within a taxonomic unit
Supplementary Data - Supplementary figure S5. Clusters with multiple representing genera.
Sheet 'Fig_S5_clusters_with_min2genera'
Header	Description
cluster_number	Cluster number
genus	Genus
number_of_occasions	Total number of SYM proteins within the corresponding genus
number_of_genera	Total number of genera within the corresponding cluster
Supplementary Data - Docking result using Haddock
Sheet 'Haddock results'
Header	Description
species	Species name for the tested protein
tested_proteins	Name of the tested protein
Haddock parameter_settings	Settings used in Haddock
HADDOCK score	A weighted sum of various energy terms (van der Waals, electrostatics, desolvation, restraint violations, etc.), used to rank models. Lower values indicate more favorable interactions.
Cluster size	Number of models (structures) in a given cluster. Larger clusters often indicate more consistent/favorable interactions across models.
RMSD from the overall lowest-energy structure	Root-mean-square deviation of backbone atoms compared to the best model (lowest-energy structure). Indicates structural similarity within a cluster; smaller RMSD implies structural convergence.
Van der Waals energy	Non-bonded interaction energy between atoms. Lower (more negative) values reflect more favorable packing and steric fit.
Electrostatic energy	Coulombic interactions between charged residues. More negative values suggest stronger favorable charge-charge interactions.
Desolvation energy	Energy associated with removing solvent from the interaction interface. More negative values reflect stronger hydrophobic or favorable interface burial.
Restraints violation energy	Penalty term for not satisfying experimental restraints (if applied). Lower values indicate better compliance with known constraints (e.g. from NMR, mutagenesis, etc.).
Buried Surface Area (BSA)	The solvent-accessible surface area lost upon complex formation. Larger BSA typically indicates stronger or more extensive protein-protein interfaces.
Z-Score	Measures how many standard deviations a cluster’s HADDOCK score is from the mean score of all models. Lower (more negative) Z-scores imply a better-than-average solution.

## Sheet: Fig_2A_sym_heatmap
phylum	class	num_of_sym	genus_num	genus_list
Ascomycota	Dothideomycetes	1	32	Alternaria,Ampelomyces,Aureobasidium,Boeremia,Cladosporium,Cochliobolus,Darksidea,Delitschia,Dendryphion,Didymella,Dothidotthia,Friedmanniomyces,Gloniopsis,Herpotrichia,Hortaea,Leptosphaeria,Lindgomyces,Microthyrium,Mycosphaerella,Mytilinidiaceae,Neofusicoccum,Phoma,Phyllosticta,Pleomassaria,Pleosporaceae,Polyplosphaeria,Pyrenochaeta,Setosphaeria,Stagonospora,Teichospora,Trichodelitschia,Venturia
Ascomycota	Dothideomycetes	2	2	Pseudovirgaria,Rhizodiscina
Ascomycota	Eurotiomycetes	1	17	Arthroderma,Aspergillus,Blastomyces,Byssochlamys,Caliciopsis,Elaphomyces,Emergomyces,Exophiala,Fonsecaea,Helicocarpus,Neosartorya,Paecilomyces,Penicillium,Phaeomoniella,Talaromyces,Thermoascus,Trichocoma
Ascomycota	Eurotiomycetes	2	3	Aspergillus,Penicillium,Talaromyces
Ascomycota	Eurotiomycetes	3	1	Aspergillus
Ascomycota	Lecanoromycetes	1	3	Cladonia,Graphis,Usnea
Ascomycota	Leotiomycetes	0	1	Rutstroemia
Ascomycota	Leotiomycetes	1	12	Bisporella,Blumeria,Bulgaria,Erysiphe,Helotiales,Leotiomycetes,Loramyces,Marssonina,Polyphilus,Rhynchosporium,Sclerotinia,Thelebolus
Ascomycota	Leotiomycetes	2	3	Botrytis,Pseudogymnoascus,Rhexocercosporidium
Ascomycota	Leotiomycetes	3	1	Amylocarpus
Ascomycota	Orbiliomycetes	1	1	Monacrosporium
Ascomycota	Pezizomycetes	1	11	Ascodesmis,Caloscypha,Choiromyces,Gyromitra,Leucangium,Morchella,Plectania,Pyronema,Terfezia,Tirmania,Tuber
Ascomycota	Pezizomycetes	2	7	Ascobolus,Kalaharituber,Mattirolomyces,Morchella,Peziza,Terfezia,Tuber
Ascomycota	Pezizomycetes	3	2	Morchella,Sarcoscypha
Ascomycota	Pezizomycetes	4	1	Morchella
Ascomycota	Pezizomycetes	5	1	Morchella
Ascomycota	Saccharomycotina	1	12	Babjeviella,Blastobotrys,Candida,Galactomyces,Kluyveromyces,Lachancea,Lipomyces,Metschnikowia,Meyerozyma,Myxozyma,Scheffersomyces,Vanderwaltozyma
Ascomycota	Saccharomycotina	2	2	Metschnikowia,Sporopachydermia
Ascomycota	Saccharomycotina	3	1	Blastobotrys
Ascomycota	Sordariomycetes	0	2	Colletotrichum,Fusarium
Ascomycota	Sordariomycetes	1	51	Annulohypoxylon,Apiosordaria,Apiospora,Beauveria,Biscogniauxia,Camillea,Cercophora,Chaetomium,Claviceps,Colletotrichum,Coniella,Coniochaeta,Cryphonectria,Cylindrocarpon,Cytospora,Dactylonectria,Daldinia,Diaporthe,Diatrype,Durotheca,Eutypa,Fusarium,Gelasinospora,Glomerella,Hirsutella,Hypoxylon,Ilyonectria,Lasiosphaeria,Lollipopaia,Mariannaea,Microdochium,Nemania,Neurospora,Ophiocordyceps,Pestaloti…
Ascomycota	Sordariomycetes	2	20	Anthostoma,Anthostomella,Apodospora,Beauveria,Bombardia,Colletotrichum,Coniochaeta,Diaporthaceae,Fusarium,Glomerella,Gnomoniopsis,Neonectria,Neurospora,Ophiocordyceps,Pestalotiopsis,Plectosphaerella,Trichoderma,Xylariaceae,Xylariales,Xylariomycetidae
Ascomycota	Sordariomycetes	3	6	Colletotrichum,Cryptodiaporthe,Fusarium,Neocosmospora,Phaeoacremonium,Trichoderma
Ascomycota	Sordariomycetes	4	2	Fusarium,Gaeumannomyces
Ascomycota	Taphrinomycotina	1	4	Neolecta,Pneumocystis,Schizosaccharomyces,Taphrina
Ascomycota	Xylonomycetes	1	1	Trinosporium
Basidiomycota	Agaricomycetes	0	6	Boletus,Pycnoporus,Russula,Scleroderma,Termitomyces,Tulasnella
Basidiomycota	Agaricomycetes	1	73	Amanita,Anomoporia,Antrodia,Armillaria,Auricularia,Auriscalpium,Ceratobasidium,Ceriporia,Ceriporiopsis,Cerrena,Conocybe,Coprinopsis,Cortinarius,Crustoderma,Cystostereum,Dendrothele,Gymnopus,Gyrodon,Hebeloma,Heliocybe,Hexagonia,Hydnomerulius,Hydnopolyporus,Hydnum,Hygrophoropsis,Hypholoma,Hypsizygus,Kurtia,Laccaria,Lactarius,Leiotrametes,Lentinula,Leptoporus,Leratiomyces,Lyophyllum,Meripilus,Monili…
Basidiomycota	Agaricomycetes	2	31	Aphanobasidium,Aporpium,Armillaria,Artolenzites,Cantharellales,Cantharellus,Ceratobasidium,Coprinellus,Ganoderma,Gautieria,Hebeloma,Hymenopellis,Laccaria,Lactarius,Lentinula,Mycena,Paxillus,Peniophora,Phellinus,Piloderma,Piriformospora,Punctularia,Scleroderma,Serpula,Sphaerobolus,Suillus,Thanatephorus,Trametes,Tulasnella,Typhula,Volvariella
Basidiomycota	Agaricomycetes	3	9	Armillaria,Artolenzites,Boletus,Exidia,Laccaria,Mycena,Pholiota,Schizopora,Vuilleminia
Basidiomycota	Agaricomycetes	4	2	Armillaria,Mycena
Basidiomycota	Agaricomycetes	5	1	Coprinopsis
Basidiomycota	Agaricomycetes	6	2	Mycena,Sistotrema
Basidiomycota	Agaricomycetes	7	2	Lactarius,Suillus
Basidiomycota	Dacrymycetes	1	4	Calocera,Cerinomyces,Dacrymyces,Dacryonaema
Basidiomycota	Pucciniomycotina	1	12	Erythrobasidium,Melampsora,Microbotryomycetes,Microbotryum,Phakopsora,Phleogena,Puccinia,Rhodosporidium,Rhodotorula,Slooffia,Sporidiobolus,Sporobolomyces
Basidiomycota	Pucciniomycotina	2	2	Melampsora,Naohidea
Basidiomycota	Tremellomycetes	1	4	Cryptococcus,Dioszegia,Trichosporon,Xanthophyllomyces
Basidiomycota	Ustilaginomycotina	1	2	Pseudozyma,Tilletiopsis
Chytridiomycota	Chytridiomycetes	1	8	Batrachochytrium,Blyttiomyces,Caulochytrium,Chytriomyces,Fimicolochytrium,Geranomyces,Powellomyces,Spizellomyces
Chytridiomycota	Monoblepharidomycetes	1	1	Hyaloraphidium
Chytridiomycota	Neocallimastigomycetes	1	2	Neocallimastix,Pecoramyces
Chytridiomycota	Neocallimastigomycetes	2	2	Caecomyces,Piromyces
Chytridiomycota	Neocallimastigomycetes	3	1	Neocallimastix
Chytridiomycota	Neocallimastigomycetes	4	1	Neocallimastix
Microsporidia	Microsporidia	1	1	Pseudoloma
Mucoromycota	Glomeromycotina	1	2	Gigaspora,Rhizophagus
Mucoromycota	Glomeromycotina	2	1	Rhizophagus
Mucoromycota	Glomeromycotina	3	1	Rhizophagus
Mucoromycota	Mortierellomycotina	1	1	Mortierella
Mucoromycota	Mortierellomycotina	2	1	Mortierella
Mucoromycota	Mortierellomycotina	3	1	Lunasporangiospora
Mucoromycota	Mucoromycotina	1	21	Backusella,Blakeslea,Choanephora,Dichotomocladium,Fennellomyces,Gongronella,Halteromyces,Lentamyces,Lichtheimia,Mucor,Mycotypha,Parasitella,Phascolomyces,Phycomyces,Pilaira,Pilobolus,Radiomyces,Rhizopus,Spinellus,Sporodiniella,Umbelopsis
Mucoromycota	Mucoromycotina	2	10	Absidia,Amylomyces,Chaetocladium,Circinella,Ellisomyces,Helicostylum,Lentamyces,Lichtheimia,Mucor,Phycomyces
Mucoromycota	Mucoromycotina	3	1	Mucor
Mucoromycota	Mucoromycotina	4	1	Mucor
Zoopagomycota	Entomophthoromycotina	4	1	Basidiobolus
Zoopagomycota	Kickxellomycotina	1	5	Coemansia,Dimargaris,Kickxella,Martensiomyces,Pinnaticoemansia
Zoopagomycota	Zoopagomycotina	1	1	Syncephalis
NA	Blastocladiomycota	1	1	Paraphysoderma

## Sheet: Fig_2B_clustered_seqs
full_id	full_id1	full_id2	full_id3	cluster_number	sequence	short_id	pfam_id_number_num	pfam_id_number_list	pfam_id_num	pfam_id_list	pfam_id_short_num	pfam_id_short_list	ipr_id_number_num	ipr_id_number_list	ipr_id_num	ipr_id_list	ipr_id_short_num	ipr_id_short_list	panther_id_number_list_num	panther_id_number_list_list	panther_id_list_num	panther_id_list_list	jgi_id	strain	class	free_or_restricted	species	genus	phylum	class_order	class_order_v2
jgi|Aalte1|113946|AA2CTG_171.jigsaw-mRNA.226_Alternaria_alternata_BMP0270_Dothideomycetes_Restricted	jgi	Aalte1	113946	1	MATTESQGATKKLGPVNIGNRIVRFKIPNLDRRFTVHEDLICSTSRFFKDCLQKHRKPIASIDECCVCHETLDATVKDISFCIECGQNVHEVCIETWKRKSTTGVNKDSAPTCPMCRASWKNDPLLNHLDLKSDLDPEAVQTYLDWIYTSTLSIPSQIAYSNGTFSLVMLKLWTMANAVEDPSFKAKVIIIYFAEAPFSWTALDDVMEYVLEWAFVERKCDDEIREFIIDLRREWVKPSFFKKARREDLETLKKGWMKRLNIEMDPVSDDKVTSFSVGVQGVVIAGTSLFFPSYM	jgi|Aalte1|113946	NA	NA	NA	NA	NA	NA	NA	NA	NA	NA	NA	NA	NA	NA	NA	NA	jgi|Aalte1|113946|AA2CTG_171.jigsaw-mRNA.226	Alternaria_alternata_BMP0270	Dothideomycetes	Restricted	Alternaria alternata	Alternaria	Ascomycota	4	7
jgi|Altal1|1091661|estExt_Genemark1.C_3_t20054_Alternaria_alternata_SRC1lrK2f_v1.0_Dothideomycetes_Free	jgi	Altal1	1091661	1	MATTESQGATKKLGPVNIGNRIVRFKIPNLDRRFTVHEDLICSTSRFFKDCLQKHRKPIASIDECCVCHETLDATVKDISFCIECGQNVHEVCIETWKRKSTTGVNKDSAPTCPMCRASWKNDPLLNHLDLKSDLDPEAVQTYLDWIYTSTLSIPSQIAYSNGTFSLVMLKLWTMANAVEDPSFKAKVIIIYFAEAPFSWTALDDVMEYVLEWAFVERKCDDEIREFIIDLRREWVKPSFFKKARREDLETLKKGWMKRLNIEMDPVSDDKVTSFSVGVQGVVIAGTSLFFPSYM	jgi|Altal1|1091661	NA	NA	NA	NA	NA	NA	NA	NA	NA	NA	NA	NA	NA	NA	NA	NA	jgi|Altal1|1091661|estExt_Genemark1.C_3_t20054	Alternaria_alternata_SRC1lrK2f_v1.0	Dothideomycetes	Free	Alternaria alternata	Alternaria	Ascomycota	4	7
jgi|Altalt1|482512|gm1.4246_g_Alternaria_alternata_MPI-PUGE-AT-0064_v1.0_Dothideomycetes_Free	jgi	Altalt1	482512	1	MATTESQGATKKLGPVNIGNRIVRFKIPNLDRRFTVHEDLICSTSRFFKDCLQKHRKPIASIDECCVCHETLDATVKDISFCIECGQNVHEVCIETWKRKSTTGVNKDSAPTCPMCRASWKNDPLLNHLDLKSDLDPEAVQTYLDWIYTSTLSIPSQIAYSNGTFSLVMLKLWTMANAVEDPSFKAKVIIIYFAEAPFSWTALDDVMEYVLEWAFVERKCDDEIREFIIDLRREWVKPSFFKKARREDLETLKKGWMKRLNIEMDPVSDDKVTSFSVGVQGVVIAGTSLFFPSYM	jgi|Altalt1|482512	NA	NA	NA	NA	NA	NA	NA	NA	NA	NA	NA	NA	NA	NA	NA	NA	jgi|Altalt1|482512|gm1.4246_g	Alternaria_alternata_MPI_PUGE_AT_0064_v1.0	Dothideomycetes	Free	Alternaria alternata	Alternaria	Ascomycota	4	7
jgi|Altci1|114756|ACTCTG_1192.jigsaw-mRNA.5_Alternaria_citriarbusti_BMP2343_Dothideomycetes_Restricted	jgi	Altci1	114756	1	MATTESQGATKKLGPVNIGNRIVRFKIPNLDRRFTVHEDLICSTSRFFKDCLQKHRKPIASIDECCVCHETLDATVKDISFCIECGQNVHEVCIETWKRKSTTGVNKDSAPTCPMCRASWKNDPLLNHLDLKSDLDPEAVQTYLDWIYTSTLSIPSQIAYSNGTFSLVMLKLWTMANAVEDPSFKAKVIIIYFAEAPFSWTALDDVMEYVLEWAFVERKCDDEIREFIIDLRREWVKPSFFKKARREDLETLKKGWMKRLNIEMDPVSDDKVTSFSVGVQGVVIAGTSLFFPSYM	jgi|Altci1|114756	NA	NA	NA	NA	NA	NA	NA	NA	NA	NA	NA	NA	NA	NA	NA	NA	jgi|Altci1|114756|ACTCTG_1192.jigsaw-mRNA.5	Alternaria_citriarbusti_BMP2343	Dothideomycetes	Restricted	Alternaria citriarbusti	Alternaria	Ascomycota	4	7
jgi|Altli1|253742|ATKCTG_381.jigsaw-mRNA.5_Alternaria_limoniasperae_BMP2335_Dothideomycetes_Restricted	jgi	Altli1	253742	1	MATTESQGATKKLGPVNIGNRIVRFKIPNLDRRFTVHEDLICSTSRFFKDCLQKHRKPIASIDECCVCHETLDATVKDISFCIECGQNVHEVCIETWKRKSTTGVNKDSAPTCPMCRASWKNDPLLNHLDLKSDLDPEAVQTYLDWIYTSTLSIPSQIAYSNGTFSLVMLKLWTMANAVEDPSFKAKVIIIYFAEAPFSWTALDDVMEYVLEWAFVERKCDDEIREFIIDLRREWVKPSFFKKARREDLETLKKGWMKRLNIEMDPVSDDKVTSFSVGVQGVVIAGTSLFFPSYM	jgi|Altli1|253742	NA	NA	NA	NA	NA	NA	NA	NA	NA	NA	NA	NA	NA	NA	NA	NA	jgi|Altli1|253742|ATKCTG_381.jigsaw-mRNA.5	Alternaria_limoniasperae_BMP2335	Dothideomycetes	Restricted	Alternaria limoniasperae	Alternaria	Ascomycota	4	7
jgi|Altlo1|253538|ALGCTG_1451.jigsaw-mRNA.28_Alternaria_longipes_BMP0313_Dothideomycetes_Restricted	jgi	Altlo1	253538	1	MATTESQGATKKLGPVNIGNRIVRFKIPNLDRRFTVHEDLICSTSRFFEDCFQKHRKPIASIDECCVCHEALDATVKDISFCIECGQNVHEVCIETWKRKSTTGVNKDSAPTCPMCRASWKNDPLLNHLDLKSDLDPEAVQTYLDWIYTSTLSIPSQIAYNNGTFSLVMLKLWTMANAVEDPSFKAKVIITYFAEAPLSWTALDDVMEYILEWASVERKCDDEIREFIIDSRREWVKPSFFKKARREDLETLKKRWMKRLNIEMDLVSDDKVTSFSVGVQGVVIAGTSLFFPSYM	jgi|Altlo1|253538	NA	NA	NA	NA	NA	NA	NA	NA	NA	NA	NA	NA	NA	NA	NA	NA	jgi|Altlo1|253538|ALGCTG_1451.jigsaw-mRNA.28	Alternaria_longipes_BMP0313	Dothideomycetes	Restricted	Alternaria longipes	Alternaria	Ascomycota	4	7
jgi|Altta1|119160|ALMCTG_1945.jigsaw-mRNA.6_Alternaria_tangelonis_BMP2327_Dothideomycetes_Restricted	jgi	Altta1	119160	1	MATTESQGATKKLGPVNIGNRIVRFKIPNLYRRFTVHEDLICSTSRFFKDCLQKHRKPIASIDECCVCHETLDATVKDISFCIECGQNVHEVCIETWKRKSTTGVNKDSAPTCPMCRASWKNDPLLNHLDLKSDLDPEAVQTYLDWIYTSTLSIPSQIAYSNGTFSLVMLKLWTMANAVEDPSFKAKVIIIYFAEAPFSWTDLDDVMEYVLEWAFVERKCDDEIREFIIDLRREWVKPSFFKKARREDLETLKKGWMKRLNIEMDPVSDDKVTSFSVGVQGVVIAGTSLFFPSYM	jgi|Altta1|119160	NA	NA	NA	NA	NA	NA	NA	NA	NA	NA	NA	NA	NA	NA	NA	NA	jgi|Altta1|119160|ALMCTG_1945.jigsaw-mRNA.6	Alternaria_tangelonis_BMP2327	Dothideomycetes	Restricted	Alternaria tangelonis	Alternaria	Ascomycota	4	7
jgi|Altte1|122391|AT2CTG_95.jigsaw-mRNA.154_Alternaria_tenuissima_BMP0304_Dothideomycetes_Restricted	jgi	Altte1	122391	1	MATTESQGATKKLGPVNIGNRIVRFKIPNLDRRFTVHEDLICSTSRFFKDCLQKHRKPIASIDECCVCHETLDATVKDISFCIECGQNVHEVCIETWKRKSTTGVNKDSAPTCPMCRASWKNDPLLNHLDLKSDLDPEAVQTYLDWIYTSTLSIPSQIAYSNGTFSLVMLKLWTMANAVEDPSFKAKVIIIYFAEAPFSWTALDDVMEYVLEWAFVERKCDDEIREFIIDLRREWVKPSFFKKARREDLETLKKGWMKGLNIEMDPVSDDKVTSFSVGVQGVVIAGTSLFFPSYM	jgi|Altte1|122391	NA	NA	NA	NA	NA	NA	NA	NA	NA	NA	NA	NA	NA	NA	NA	NA	jgi|Altte1|122391|AT2CTG_95.jigsaw-mRNA.154	Alternaria_tenuissima_BMP0304	Dothideomycetes	Restricted	Alternaria tenuissima	Alternaria	Ascomycota	4	7
jgi|Amal3064|123963|AM2CTG_610.jigsaw-mRNA.18_Alternaria_mali_BMP3064_Dothideomycetes_Restricted	jgi	Amal3064	123963	1	MATTESQGATKKLGPVNIGNRIVRFKIPNLDRRFTVHEDLICSTSRFFKDCLQKHRKPIASIDECCVCHETLDATVKDISFCIECGQNVHEVCIETWKRKSTTGVNKDSAPTCPMCRASWKNDPLLNHLDLKSDLDPEAVQTYLDWIYTSTLSIPSQIAYSNGTFSLVMLKLWTMANAVEDPSFKAKVIIIYFAEAPFSWTALDDVMEYVLEWAFVERKCDDEIREFIIDLRREWVKPSFFKKARREDLETLKKGWMKRLNIEMDPVSDDKVTSFSVGVQGVVIAGTSLFFPSYM	jgi|Amal3064|123963	NA	NA	NA	NA	NA	NA	NA	NA	NA	NA	NA	NA	NA	NA	NA	NA	jgi|Amal3064|123963|AM2CTG_610.jigsaw-mRNA.18	Alternaria_mali_BMP3064	Dothideomycetes	Restricted	Alternaria mali	Alternaria	Ascomycota	4	7
jgi|Copmic2|825422|CE825421_1232_Coprinellus_micaceus_FP101781_v2.0_Agaricomycetes_Free	jgi	Copmic2	825422	2	MSVLDLEHAATAPRRFRSLIQHRDVDEVPLPYSHRQLFFRRAPPLTGTYNVDGLFLIPGGRFMISMSGETLNLWDVGYNMNIPPSAYPLATADNCGRLYALCRTPDGKGVFLASKKTSGSIDSQATVLQIYGVRLAGDMDNSPPEFTLKARLDLGFPVDQAFTIRLCPSMALIRLRSHIAIWDWAQNTGCKWSSPILDDSNRPVRIHGISSELPVLIAPRLPTVAACVRTNSSYM	jgi|Copmic2|825422	NA	NA	NA	NA	NA	NA	NA	NA	NA	NA	NA	NA	NA	NA	NA	NA	jgi|Copmic2|825422|CE825421_1232	Coprinellus_micaceus_FP101781_v2.0	Agaricomycetes	Free	Coprinellus micaceus	Coprinellus	Basidiomycota	3	3
jgi|Copmic2|60932|CE60931_1581_Coprinellus_micaceus_FP101781_v2.0_Agaricomycetes_Free	jgi	Copmic2	60932	2	MENASRHISGPLATRPERYDHGNQPFQLSGELLVQVMRYLDPFDILTLRKTCRFISGVSKAKIVWLTALEEVINGQSNFKLHLPVEKMSVLDLEHAATAPRRFRSLIQHRDVDEVPLPYSHRQLFFRRAPPLTGTYNVDGLFLIPGGRFMISMSGETLNLWDVGYNMNIPPSAYPLATADNCGRLYALCRTPDGKGVFLASKKTSGSIDSQATVLQIYWVRLAGDMDNSPPEFTLKARLDLGFPVDQAFTIRLCPSMALIRLRSHIAIWDWAQNTGCKWSSPILDDSNRPVRIHGISSELPVLITPCLPTVAACVRTNSSYM	jgi|Copmic2|60932	1	PF00646	1	F-box domain	1	F-box domain	1	IPR001810	1	F-box domain	1	F-box domain	0		0		jgi|Copmic2|60932|CE60931_1581	Coprinellus_micaceus_FP101781_v2.0	Agaricomycetes	Free	Coprinellus micaceus	Coprinellus	Basidiomycota	3	3
jgi|FvanT33_1|283197|fgenesh1_kg.7_#_300_#_TRINITY_DN14026_c0_g1_i1_Fusarium_vanettenii_T33_v1.0_Sordariomycetes_Restricted	jgi	FvanT33_1	283197	3	MASLFSWLLGSAPQGPPMFPDDEVLPMHPFDDTATLRDYTLIWTFRYDDVLDADKLGDSLSQLFQMEGWRKLGGRLRLRPDGKTEVHVPREFTKERPSVYFTKEHHDMTMAEHPEASKLPVSTAEPTTFPGARNFASLALGPGAPRTIQDYFHKDVPQFSLHVVTFTDGTLVSINFNHVSSDLGGLKAIFKGWQSILAGKPEEVAPFVGYKNDPMAGLYNDETTVKPTLADTQLTGWRIPVWALRHIVETWWKGLDARIICIPKKVIDAIVQETKDHVALKGNADLFVSENDVIMAFCNKMVASGLASYRHIANLLVIDPRTRVKSVFRDDAAYVQNITSSAIFLCQAGEALTTPTGEIALRSRAALDEQCTEEQLKATTKYAYRSMMDAGNPLVLGKG…	jgi|FvanT33_1|283197	1	PF02458	1	Transferase family	1	Transferase family	1	IPR003480	1	Transferase	1	Transferase	2	PTHR31896;PTHR31896:SF58	1	FAMILY REGULATORY PROTEIN, PUTATIVE (AFU_ORTHOLOGUE AFUA_3G14730)-RELATED	jgi|FvanT33_1|283197|fgenesh1_kg.7_#_300_#_TRINITY_DN14026_c0_g1_i1	Fusarium_vanettenii_T33_v1.0	Sordariomycetes	Restricted	Fusarium vanettenii	Fusarium	Ascomycota	7	4
jgi|Fusmo1|270052|fgenesh1_kg.16_#_335_#_TRINITY_DN7060_c0_g1_i1_Fusarium_mori_NRRL_22230_v1.0_Sordariomycetes_Restricted	jgi	Fusmo1	270052	3	MASLFSWLLGSAPQGPPVFPDDEVLPMHPFDDTATLRDYTLIWTFRYDDVLDADKLEDSLSQLFQMEGWRKLGGRLRLRPDGKTEVHVPREFTKERPSVYFTKEHHDITMAEHPEASKLPASTAEPTTFPGARNFANLALGPGTPRTIQDYFQKDVPQFSLHVVTFTDGTLVSINFNHVSSDLGGLKSIFKAWQSILAGKPEEVAPFVGYKDDPMAGLYNDETTVKPTLADTQLTGWRIPVWALRHIVETWWKGLDARIICIPKKVIDAIVQEAKDHVALKGNTDLFVSENDVIMAFCNKMVASGLASYRHTANLLVIDPRTRVKSVFRDDTAYVQNITSSAIFLCQAGEALTAPTGEIALRSRAALDEQCTEEQLKATTKYAYRSMMDAGNPLVLGKG…	jgi|Fusmo1|270052	1	PF02458	1	Transferase family	1	Transferase family	1	IPR003480	1	Transferase	1	Transferase	2	PTHR31896:SF58;PTHR31896	1	FAMILY REGULATORY PROTEIN, PUTATIVE (AFU_ORTHOLOGUE AFUA_3G14730)-RELATED	jgi|Fusmo1|270052|fgenesh1_kg.16_#_335_#_TRINITY_DN7060_c0_g1_i1	Fusarium_mori_NRRL_22230_v1.0	Sordariomycetes	Restricted	Fusarium mori	Fusarium	Ascomycota	7	4
jgi|Fusso1|537363|estExt_fgenesh1_pm.C_160139_Fusarium_solani_FSSC_5_v1.0_Sordariomycetes_Free	jgi	Fusso1	537363	3	MVSLFSWLLGSAPQGPPVFPDDEVLPMHPFDDTATLRDYTLIWTFRYDEVLDADMLGDSLSQLFQMEGWRKLGGRLRLRPDGKTEVHVPCEFTTERPSLHFTKEHHDITMAEHPEASKLPASTAEPTTFPGARNFASLALGPGAPRTIQDYFQKDVPQFSLHVVTFTDGTLVSINFNHISSDLGGLKAIFKAWQSILAGKPEEVATFVGYKDDPMAGLYNDETTVKPTLADTQLIGWRIPVWALRHLVETWWKGLDARIICIPKKVIDAIVQEAKDHVALKGNADLFVSENDVIMAFCNKMVASSLAAHRHIANLLVIDPRTRVKSVFRDDTAYVQNITSSAIFLCQAGEALTAPTGEIALRSRAALDEQCTEEQLKATTKYAYRSMMEAGNPLVLGKG…	jgi|Fusso1|537363	1	PF02458	1	Transferase family	1	Transferase family	1	IPR003480	1	Transferase	1	Transferase	2	PTHR31896;PTHR31896:SF58	1	FAMILY REGULATORY PROTEIN, PUTATIVE (AFU_ORTHOLOGUE AFUA_3G14730)-RELATED	jgi|Fusso1|537363|estExt_fgenesh1_pm.C_160139	Fusarium_solani_FSSC_5_v1.0	Sordariomycetes	Free	Fusarium solani	Fusarium	Ascomycota	7	4
jgi|FvanT343_1|269623|CE269622_120_Fusarium_vanettenii_T343_v1.0_Sordariomycetes_Restricted	jgi	FvanT343_1	269623	3	MASLFAWLLGRSHSGPPVFPDDEVLPMHPFDDTATLRDYTLIWTFRYDEVLDADMLGDSLSRLFQMEGWRKLGGRLRLRPDGKTEVHVPREFTTERPSLHFTKEHHDITMVEHPEASKLPASTAEPTTFPGARNFASLALGPGAPRTIQDYFQKDVPQFSLHVVAFTDGTLVSINFNHVSSDLGGLKAIFKAWQSILAGKPEEVAPFVGYKDDPMAGLYNDETTVKPTLADTQLTGWRIPVWALRHLVETRWKGLDARIICIPKKVIDAIVQEAKDHVTLKGNADLFVSENDVIMAFCNKMVASSLAAHRHIANLLVIDPRTRVKSVFRDDTAYVQNITSSAIFLCQAGEALTAPTGEIALRSRAALDEQCTEEQLKATTKYAYRSMMDAGNPLVLGKG…	jgi|FvanT343_1|269623	1	PF02458	1	Transferase family	1	Transferase family	1	IPR003480	1	Transferase	1	Transferase	2	PTHR31896;PTHR31896:SF58	1	FAMILY REGULATORY PROTEIN, PUTATIVE (AFU_ORTHOLOGUE AFUA_3G14730)-RELATED	jgi|FvanT343_1|269623|CE269622_120	Fusarium_vanettenii_T343_v1.0	Sordariomycetes	Restricted	Fusarium vanettenii	Fusarium	Ascomycota	7	4
jgi|FusspF11_1|843650|fgenesh1_kg.10_#_336_#_TRINITY_DN223_c0_g2_i1_Fusarium_sp._FSSC_11_v1.0_Sordariomycetes_Restricted	jgi	FusspF11_1	843650	3	MASLFSWLLGSAPQGPPMFPDDEVLPMHPFDDTATLRDYTLIWTFRYDDVLDADKLGDSLSQLFQMEGWRKLGGRLRLRPDGKTEVHVPREFTKERPSVYFTKEHHDITMAEHPEASKLPVSTAEPTTFPGARNFASLALGPGAPRTIQDYFHKDVPQFSLHVVTFTDGTLVSINFNHVSSDLGGLKAIFKGWQSILAGKPEEVAPFVGYKNDPMAGLYNDETTVKPTLADTQLTGWRIPVWALRHIVETWWKGLDARIICIPKKVIDAIVQEAKDHVALKGNADLFVSENDVIMAFCNKMVASGLASYRHIANLLVIDPRTRVKSVFRDDAAYVQNITSSAIFLCQAGEALTTPTGEIALRSRAALDEQCTEEQLKATTKYAYRSMMDAGNPLVLGKG…	jgi|FusspF11_1|843650	1	PF02458	1	Transferase family	1	Transferase family	1	IPR003480	1	Transferase	1	Transferase	2	PTHR31896:SF58;PTHR31896	1	FAMILY REGULATORY PROTEIN, PUTATIVE (AFU_ORTHOLOGUE AFUA_3G14730)-RELATED	jgi|FusspF11_1|843650|fgenesh1_kg.10_#_336_#_TRINITY_DN223_c0_g2_i1	Fusarium_sp._FSSC_11_v1.0	Sordariomycetes	Restricted	Fusarium sp.	Fusarium	Ascomycota	7	4
jgi|FvanT36_1|286872|fgenesh1_kg.11_#_275_#_TRINITY_DN10681_c0_g1_i1_Fusarium_vanettenii_T36_v1.0_Sordariomycetes_Restricted	jgi	FvanT36_1	286872	3	MASLFSWLLGSTPQGPPVFPDDEVLPMHPFDDTATLRDYTLIWTFRYDDVLDADKLGDSLSQLFQMEGWRKLGGRLRLRPDGKTEVHVPREFTKERPSIHFTKEHHDITMAEHPEASKLPASTAEPTTFPGARNFASLALGPGAPRTIQDYFQKDVPQFSLHVVTFTDGTLVSINFNHVSSDLGGLKAIFKGWQSILAGKPGEVAPFVGYKDDPMAGLYNDETTVKPTLADTQLTGWRIPVWALRHVVETWWKGLDARIICIPKKVIDAIVQEAKDHVALKGNTELFVSENDVIMAFCNKMVASGLASYRHIANLLVIDPRTRVKSVFRDDTAYVQNITSSAIFLCQAGEALTAPTGEIALRSRAALDEQCTEEQLKATTKYAYRSMMDAGNPLVLGKG…	jgi|FvanT36_1|286872	1	PF02458	1	Transferase family	1	Transferase family	1	IPR003480	1	Transferase	1	Transferase	2	PTHR31896;PTHR31896:SF58	1	FAMILY REGULATORY PROTEIN, PUTATIVE (AFU_ORTHOLOGUE AFUA_3G14730)-RELATED	jgi|FvanT36_1|286872|fgenesh1_kg.11_#_275_#_TRINITY_DN10681_c0_g1_i1	Fusarium_vanettenii_T36_v1.0	Sordariomycetes	Restricted	Fusarium vanettenii	Fusarium	Ascomycota	7	4
jgi|FusspF23_1|133646|CE133645_139_Fusarium_bataticola_FSSC_23_v1.0_Sordariomycetes_Restricted	jgi	FusspF23_1	133646	3	MASLFSWLLGRSPQGPPVFPDDEVLPMHPFDDTATLRDYTLIWTFRYDEVLDADMLGDSLSQLFQMEGWRKLGGRLRLRLDGKTELHVPREFTKERPSLHFTKEHHDITMSEHPEACKLPASTAEPTTFPGARNFASLALGPGAPRSIQEYFQNDVPQFSLHVVTFTDGTLVSINFNHVSSDLGGLKAIFKAWQSILAGKPEEVAPFVGYKDDPMAGLYNDETTVKPTLADTQLTGWRIPVWALRHVVETWWKGLDARIICIPKKVIDAIVQEAKDHVALKGNADLFVSENDVIMAFCNKMVAGGLASHRHIANLLVIDPRARVKSVFRDDTAYVQNITSSAIFLCQAGEALTAPTGEMALRSRAALDEQCTEEQLKATTKYAYRSMMDAGNPLVLGKG…	jgi|FusspF23_1|133646	1	PF02458	1	Transferase family	1	Transferase family	1	IPR003480	1	Transferase	1	Transferase	2	PTHR31896;PTHR31896:SF58	1	FAMILY REGULATORY PROTEIN, PUTATIVE (AFU_ORTHOLOGUE AFUA_3G14730)-RELATED	jgi|FusspF23_1|133646|CE133645_139	Fusarium_bataticola_FSSC_23_v1.0	Sordariomycetes	Restricted	Fusarium bataticola	Fusarium	Ascomycota	7	4
jgi|FvanT77_1|373546|fgenesh1_pm.4_#_198_Fusarium_vanettenii_T77,_FSSC_11_v1.0_Sordariomycetes_Restricted	jgi	FvanT77_1	373546	3	MFPDDEVLPMHPFDDTATLRDYTLIWTFRYDDVLDADKLGDSLSQLFQVEGWRKLGGRLRLRPDGKTEVHVPREFTKERPSVYFTKEHHDITMAEHPEASKLPVSTAEPTTFPGARNFASLALGPGAPRTIQDYFHKDVPQFSLHVVTFTDGTLVSINFNHVSSDLGGLKAIFKGWQSILAGKPEEVAPFVGYKNDPMAGLYNDETTIKPTLADTQLTGWRIPVWALRHIVETWWKGLDARIICIPKKVIDAIVQEAKDHVALKGNADLFVSENDVIMAFCNKMVASGLASYRHIANLLVIDPRTRVKSVFRDDAAYVQNITSSAIFLCQAGEALTTPTGEIALRSRAALDEQCTEEQLKATTKYAYRSMMDAGNPLVLGKGVSSVLMVVTNWSKAGFL…	jgi|FvanT77_1|373546	1	PF02458	1	Transferase family	1	Transferase family	1	IPR003480	1	Transferase	1	Transferase	2	PTHR31896;PTHR31896:SF58	1	FAMILY REGULATORY PROTEIN, PUTATIVE (AFU_ORTHOLOGUE AFUA_3G14730)-RELATED	jgi|FvanT77_1|373546|fgenesh1_pm.4_#_198	Fusarium_vanettenii_T77,_FSSC_11_v1.0	Sordariomycetes	Restricted	Fusarium vanettenii	Fusarium	Ascomycota	7	4
jgi|FvanT78_1|244089|fgenesh1_kg.19_#_311_#_TRINITY_DN22309_c0_g1_i1_Fusarium_vanettenii_T78_v1.0_Sordariomycetes_Restricted	jgi	FvanT78_1	244089	3	MASLFSWLLGSAPQGPPMFPDDEVLPMHPFDDTATLRDYTLIWTFRYDDVLDADKLGDSLSQLFQVEGWRKLGGRLRLRPDGKTEVHVPREFTKERPSVYFTKEHHDITMAEHPEASKLPVSTAEPTTFPGARNFASLALGPGAPRTIQDYFHKDVPQFSLHVVTFTDGTLVSINFNHVSSDLGGLKAIFKGWQSILAGKPEEVAPFVGYKNDPMAGLYNDETTIKPTLADTQLTGWRIPVWALRHIVETWWKGLDARIICIPKKVIDAIVQEAKDHVALKGNADLFVSENDVIMAFCNKMVASGLASYRHIANLLVIDPRTRVKSVFRDDAAYVQNITSSAIFLCQAGEALTTPTGEIALRSRAALDEQCTEEQLKATTKYAYRSMMDAGNPLVLGKG…	jgi|FvanT78_1|244089	1	PF02458	1	Transferase family	1	Transferase family	1	IPR003480	1	Transferase	1	Transferase	2	PTHR31896;PTHR31896:SF58	1	FAMILY REGULATORY PROTEIN, PUTATIVE (AFU_ORTHOLOGUE AFUA_3G14730)-RELATED	jgi|FvanT78_1|244089|fgenesh1_kg.19_#_311_#_TRINITY_DN22309_c0_g1_i1	Fusarium_vanettenii_T78_v1.0	Sordariomycetes	Restricted	Fusarium vanettenii	Fusarium	Ascomycota	7	4
jgi|Neobo1|587266|estExt_Genewise1Plus.C_450093_Neocosmospora_boninensis_NRRL_22470_v1.0_Sordariomycetes_Restricted	jgi	Neobo1	587266	3	MASLFSWLLGRSPQGPSVFPDDEVLPMHPFDDTATLRDYTLIWTFRYDEVLDADMLGDSLSQLFQMEGWRKLGGRLRLRPDGKTEVHVPREFTKERPSLHFTKEHHDITMAEHPEASKLPASTAEPTTFPGARNFASLALGPGAPKTIQDYFQKDVPQFSLNVVTFTDGTLVSINFNHVTSDLGGLKAIFKAWQSILAGKPEEVAPFVGYKDDPMAGLYNDETTVKPTLADTQLTGWRIPMWALRHLVETWWKGLDARIICIPKKVIDAIVQEAKDHVALKGDAGLFVSENDVIMAVCNKMVASGLAAHRHIANLLVIDPRARVKSVFRDDTAYVQNITSSAIFLCQAGEALIASTGELALRSRAALDQQCTEEQLKATTKYAYRSMMDAGNPLVLGKG…	jgi|Neobo1|587266	1	PF02458	1	Transferase family	1	Transferase family	1	IPR003480	1	Transferase	1	Transferase	2	PTHR31896;PTHR31896:SF58	1	FAMILY REGULATORY PROTEIN, PUTATIVE (AFU_ORTHOLOGUE AFUA_3G14730)-RELATED	jgi|Neobo1|587266|estExt_Genewise1Plus.C_450093	Neocosmospora_boninensis_NRRL_22470_v1.0	Sordariomycetes	Restricted	Neocosmospora boninensis	Neocosmospora	Ascomycota	7	4
jgi|Fusva1|514848|fgenesh1_pm.5_#_609_Fusarium_vanettenii_T161_v1.0_Sordariomycetes_Restricted	jgi	Fusva1	514848	3	MFPDDEVLPMHPFDDTATLRDYTLIWTFRYDDVLDADKLGDSLSQLFQMEGWRKLGGRLRLRPDGKTEVHVPREFTKERPSVYFTKEHHDITMAEHPEASKLPVSTAEPTTFPGARNFASLALGPGAPRTIQDYFHKDVPQFSLHVVTFTDGTLVSINFNHVSSDLGGLKAIFKGWQSILAGKPEEVAPFVGYKNDPMAGLYNDETTVKPTLADTQLTGWRIPVWALRHIVETWWKGLDARIICIPKKVIDAIVQEAKDHVALKGNADLFVSENDVIMAFCNKMVASGLASYRHIANLLVIDPRTRVKSVFRDDAAYVQNITSSAIFLCQAGEALTTPTGEIALRSRAALDEQCTEEQLKATTKYAYRSMMDAGNPLVLGKGVSSVLMVVTNWSKAGFL…	jgi|Fusva1|514848	1	PF02458	1	Transferase family	1	Transferase family	1	IPR003480	1	Transferase	1	Transferase	2	PTHR31896:SF58;PTHR31896	1	FAMILY REGULATORY PROTEIN, PUTATIVE (AFU_ORTHOLOGUE AFUA_3G14730)-RELATED	jgi|Fusva1|514848|fgenesh1_pm.5_#_609	Fusarium_vanettenii_T161_v1.0	Sordariomycetes	Restricted	Fusarium vanettenii	Fusarium	Ascomycota	7	4
jgi|Fusvan1|461010|estExt_Genewise1Plus.C_10_t20031_Fusarium_vanettenii_T2_v1.0_Sordariomycetes_Restricted	jgi	Fusvan1	461010	3	MASLFSWLLGSTPQGPPVFPDDEVLPMHPFDDTATLRDYTLIWTFRYDDVLDADKLGDSLSQLFQMEGWRKLGGRLRLRPDGKTEVHVPREFTKERPSIHFTKEHHDITMAEHPEASKLPASTAEPTTFPGARNFASLALGPGAPRTIQDYFQKDVPQFSLHVVTFTDGTLVSINFNHVSSDLGGLKAIFKGWQSILAGKPGEVAPFVGYKDDPMAGLYNDETTVKPTLADTQLTGWRIPVWALRHVVETWWKGLDARIICIPKKVIDAIVQEAKDHVALKGNTELFVSENDVIMAFCNKMVASGLASYRHIANLLVIDPRTRVKSVFRDDTAYVQNITSSAIFLCQAGEALTAPTGEIALRSRAALDEQCTEEQLKATTKYAYRSMMDAGNPLVLGKG…	jgi|Fusvan1|461010	1	PF02458	1	Transferase family	1	Transferase family	1	IPR003480	1	Transferase	1	Transferase	2	PTHR31896;PTHR31896:SF58	1	FAMILY REGULATORY PROTEIN, PUTATIVE (AFU_ORTHOLOGUE AFUA_3G14730)-RELATED	jgi|Fusvan1|461010|estExt_Genewise1Plus.C_10_t20031	Fusarium_vanettenii_T2_v1.0	Sordariomycetes	Restricted	Fusarium vanettenii	Fusarium	Ascomycota	7	4
jgi|FvanT95_1|272031|fgenesh1_kg.15_#_355_#_TRINITY_DN19355_c0_g1_i1_Fusarium_vanettenii_T95_v1.0_Sordariomycetes_Restricted	jgi	FvanT95_1	272031	3	MASLFSWLLGSAPQGPPMFPDDEVLPMHPFDDTATLRDYTLIWTFRYDDVLDADKLGDSLSQLFQVEGWRKLGGRLRLRPDGKTEVHVPREFTKERPSVYFTKEHHDMTMAEHPEASKLPVSTAEPTTFPGARNFASLALGPGAPRTIQDYFHKDIPQFSLHVVTFTDGTLVSINFNHVSSDLGGLKAIFKGWQSILAGKPEEVAPFVGYKNDPMAGLYNDETTVKPTLADTQLTGWRIPVWALRHIVETWWKGLDARIICIPKKVIDAIVQEAKDHVALKGNADLFVSENDVIMAFCNKMVASGLASYRHIANLLVIDPRTRVKSVFRDDAAYVQNITSSAIFLCQAGEALTTPTGEIALRSRAALDEQCTEEQLKATTKYAYRSMMDAGNPLVLGKG…	jgi|FvanT95_1|272031	1	PF02458	1	Transferase family	1	Transferase family	1	IPR003480	1	Transferase	1	Transferase	2	PTHR31896:SF58;PTHR31896	1	FAMILY REGULATORY PROTEIN, PUTATIVE (AFU_ORTHOLOGUE AFUA_3G14730)-RELATED	jgi|FvanT95_1|272031|fgenesh1_kg.15_#_355_#_TRINITY_DN19355_c0_g1_i1	Fusarium_vanettenii_T95_v1.0	Sordariomycetes	Restricted	Fusarium vanettenii	Fusarium	Ascomycota	7	4
jgi|FvanT110_1|234419|CE234418_813_Fusarium_vanettenii_T110_v1.0_Sordariomycetes_Restricted	jgi	FvanT110_1	234419	3	MASLFSWLLGSTPQGPPVFPDDEVLPMHPFDDTATLRDYTLIWTFRYDDVLDADKLGDSLSQLFQMEGWRKLGGRLRLRPDGKTEVHVPREFTKERPSIHFTKEHHDITMAEHPEASKLPASTAEPTTFPGARNFASLALGPGAPRTIQDYFQKDVPQFSLHVVTFTDGTLVSINFNHVSSDLGGLKAIFKGWQSILAGKPEEVAPFVGYKDDPMAGLYNDETTVKPTLADTQLTGWRIPVWALRHVVETWWKGLDARIICIPKKVIDAIVQEAKDHVALKGITELFVSENDVIMAFCNKMVASGLASYRHIANLLVIDPRTRVKSVFQDDTAYVQNITSSAIFLCQAGEALTAPTGEIALRSRAALDEQCTEEQLKATTKYAYRSMMDAGNPLVLGKG…	jgi|FvanT110_1|234419	1	PF02458	1	Transferase family	1	Transferase family	1	IPR003480	1	Transferase	1	Transferase	2	PTHR31896:SF58;PTHR31896	1	FAMILY REGULATORY PROTEIN, PUTATIVE (AFU_ORTHOLOGUE AFUA_3G14730)-RELATED	jgi|FvanT110_1|234419|CE234418_813	Fusarium_vanettenii_T110_v1.0	Sordariomycetes	Restricted	Fusarium vanettenii	Fusarium	Ascomycota	7	4
jgi|Cylol1|498562|fgenesh1_kg.37_#_255_#_TRINITY_DN9876_c0_g1_i3_Cylindrocarpon_olidum_MPI-CAGE-CH-0241_v1.0_Sordariomycetes_Free	jgi	Cylol1	498562	3	MSSLLSWLFGREPQGPPVVPSDDVIPVHLFDDTLALRDYTLIWTFKFDEVLDADLLGESLSRLFEMEGWRKLGGRLRLRPDGKAEIHVPRPFTKDRPSLHFTKTHHDMRMAHHPEASNLPEATAQPTTFPGARSFSSLALGPGAPRTIQDYFTLDVPLFALHVVTFTDGTLVSINFNHVVSDLGGLVAIFKAWTSILAGKHDEVAPFIGYRDDPMTDMYKPKSPTTEKSILAQTQLNGWKAAIWALRHLLETWWTGLEGRIICIPKKAIDAIIRDARDHVALKGDADLFVSENDVVMGICNRLLASRLALNRSIVNLVVVDARSRVKSVFRDDAAYVQNTNSAAIFLCQAKEALDLPIGEMALRSRIAVAEQCTEEQLKSTAKHTYDSLISTGNPPAIG…	jgi|Cylol1|498562	1	PF02458	1	Transferase family	1	Transferase family	1	IPR003480	1	Transferase	1	Transferase	2	PTHR31896;PTHR31896:SF58	1	FAMILY REGULATORY PROTEIN, PUTATIVE (AFU_ORTHOLOGUE AFUA_3G14730)-RELATED	jgi|Cylol1|498562|fgenesh1_kg.37_#_255_#_TRINITY_DN9876_c0_g1_i3	Cylindrocarpon_olidum_MPI_CAGE_CH_0241_v1.0	Sordariomycetes	Free	Cylindrocarpon olidum	Cylindrocarpon	Ascomycota	7	4
jgi|FvanT126_1|113903|CE113902_75_Fusarium_vanettenii_T126_v1.0_Sordariomycetes_Restricted	jgi	FvanT126_1	113903	3	MASLFSWLLGSAPQGPPMFPDDEVLPMHPFDDTATLRDYTLIWTFRYDDVLDADKLGDSLSQLFQVEGWRKLGGRLRLRPDGKTEVHVPREFTKERPSIHFTKEHHDITMAEHPEASKLPASTAEPTTFPGARNFASLALGPGAPRTIQDYFQKDVPQFSLHVVTFTDGTLVSINFNHVSSDLGGLKAIFKGWQSILAGKPGEVAPFVGYKDDPMAGLYNDETTVKPTLADTQLTGWRIPVWALRHVVETWWKGLDARIICIPKKVIDAIVQEAKDHVALKGNTELFVSENDVIMAFCNKMVASGLASYRHIANLLVIDPRTRVKSVFRDDTAYVQNITSSAIFLCQAGEALTAPTGEIALRSRAALDEQCTEEQLKATTKYAYRSMMDAGNPLVLGKG…	jgi|FvanT126_1|113903	1	PF02458	1	Transferase family	1	Transferase family	1	IPR003480	1	Transferase	1	Transferase	2	PTHR31896:SF58;PTHR31896	1	FAMILY REGULATORY PROTEIN, PUTATIVE (AFU_ORTHOLOGUE AFUA_3G14730)-RELATED	jgi|FvanT126_1|113903|CE113902_75	Fusarium_vanettenii_T126_v1.0	Sordariomycetes	Restricted	Fusarium vanettenii	Fusarium	Ascomycota	7	4
jgi|Daces1|587448|fgenesh1_pm.18_#_22_Dactylonectria_estremocensis_MPI-CAGE-AT-0021_v1.0_Sordariomycetes_Free	jgi	Daces1	587448	3	MSSLLSWLFGRSPQRPPVNPTDDVVPMHPFDDTLALRDYTLIWTFKFDEVLDADLLGDSLSRLFEMEGWRKLGGRLRLRPDGKAEVHVPRPFTKERSSLHFTKEHHDIRIAEHPEASQLPEASSHPTTFPGARHFQSLALGPGAPRTIQDYFQMDVPQFSLHVVTFTDGTLVSLNFNHVTSDLGGLIAILKAWGSILAGKPEEVAPFIGYRDDPMAELYKPKEQTTIKSILAQTQLEGWRAPVWALRHLVETWWTGLEGRMICIPKKAIDAIIQDARDHVALKGDADLFVSENDVVMAICNRLLASRLALNRSIVNLIVVDARSRVKSVFWDDAAYVQNTNSAAIFLCQANEALELPIGEIALRSRIAVAEQCTEEQLKSTAKHTYDSLIATGNPLVIG…	jgi|Daces1|587448	1	PF02458	1	Transferase family	1	Transferase family	1	IPR003480	1	Transferase	1	Transferase	2	PTHR31896:SF58;PTHR31896	1	FAMILY REGULATORY PROTEIN, PUTATIVE (AFU_ORTHOLOGUE AFUA_3G14730)-RELATED	jgi|Daces1|587448|fgenesh1_pm.18_#_22	Dactylonectria_estremocensis_MPI_CAGE_AT_0021_v1.0	Sordariomycetes	Free	Dactylonectria estremocensis	Dactylonectria	Ascomycota	7	4
jgi|FvanT159_1|230042|CE230041_298_Fusarium_vanettenii_T159_v1.0_Sordariomycetes_Restricted	jgi	FvanT159_1	230042	3	MASLFSWLLGSAPQGPPMFPDDEVLPMHPFDDTATLRDYTLIWTFRYDDVLDADKLGDSLSQLFQVEGWRKLGGRLRLRPDGKTEVHVPREFTKERPSVYFTKEHHDMTMAEHPEASKLPVSTAEPTTFPGARNFASLALGPGAPRTIQDYFHKDVPQFSLHVVTFTDGTLVSINFNHVSSDLGGLKAIFKGWQSILAGKPEEVAPFVGYKNDPMAGLYNDETTVKPTLADTQLTGWRIPVWALRHIVETWWKGLDARIICIPKKVIDAIVQEAKDHVALKGNADLFVSENDVIMAFCNKMVASGLASYRHIANLLVIDPRTRVKSVFRDDAAYVQNITSSAIFLCQAGEALTTPTGEIALRSRAALDEQCTEEQLKATTKYAYRSMMDAGNPLVLGKG…	jgi|FvanT159_1|230042	1	PF02458	1	Transferase family	1	Transferase family	1	IPR003480	1	Transferase	1	Transferase	2	PTHR31896:SF58;PTHR31896	1	FAMILY REGULATORY PROTEIN, PUTATIVE (AFU_ORTHOLOGUE AFUA_3G14730)-RELATED	jgi|FvanT159_1|230042|CE230041_298	Fusarium_vanettenii_T159_v1.0	Sordariomycetes	Restricted	Fusarium vanettenii	Fusarium	Ascomycota	7	4
jgi|FvanT200_1|279897|fgenesh1_kg.32_#_509_#_TRINITY_DN7432_c0_g1_i1_Fusarium_vanettenii_T200_v1.0_Sordariomycetes_Restricted	jgi	FvanT200_1	279897	3	MASLFSWLLGSAPQGPPMFPDDEVLPMHPFDDTATLRDYTLIWTFRYDDVLDADKLGDSLSQLFQVEGWRKLGGRLRLRPDGKTEVHVPREFTKERPSVYFTKEHHDITMAEHPEASKLPVSTAEPTTFPGARNFASLALGPGAPRTIQDYFHKDVPQFSLHVVTFTDGTLVSINFNHVSSDLGGLKAIFKGWQSILAGKPEEVAPFVGYKNDPMAGLYNDETTIKPTLADTQLTGWRIPVWALRHIVETWWKGLDARIICIPKKVIDAIVQEAKDHVALKGNADLFVSENDVIMAFCNKMVASGLASYRHIANLLVIDPRTRVKSVFRDDAAYVQNITSSAIFLCQAGEALTTPTGEIALRSRAALDEQCTEEQLKATTKYAYRSMMDAGNPLVLGKG…	jgi|FvanT200_1|279897	1	PF02458	1	Transferase family	1	Transferase family	1	IPR003480	1	Transferase	1	Transferase	2	PTHR31896;PTHR31896:SF58	1	FAMILY REGULATORY PROTEIN, PUTATIVE (AFU_ORTHOLOGUE AFUA_3G14730)-RELATED	jgi|FvanT200_1|279897|fgenesh1_kg.32_#_509_#_TRINITY_DN7432_c0_g1_i1	Fusarium_vanettenii_T200_v1.0	Sordariomycetes	Restricted	Fusarium vanettenii	Fusarium	Ascomycota	7	4
jgi|FvanT219_1|324902|fgenesh1_pm.15_#_86_Fusarium_vanettenii_T219_v1.0_Sordariomycetes_Restricted	jgi	FvanT219_1	324902	3	MASLFSWLLGSAPQGPPMFPDDEVLPMHPFDDTATLRDYTLIWTFRYDDVLDADKLGDSLSQLFQMEGWRKLGGRLRLRPDGKTEVHVPREFTKERPSVYFTKEHHDMTMAEHPEASKLPVSTAEPTTFPGARNFASLALGPGAPRTIQDYFHKDVPQFSLHVVTFTDGTLVSINFNHVSSDLGGLKAIFKGWQSILAGKPEEVAPFVGYKNDPMAGLYNDETTVKPTLADTQLTGWRIPVWALRHIVETWWKGLDARIICIPKKVIDAIVQETKDHVALKGNADLFVSENDVIMAFCNKMVASGLASYRHIANLLVIDPRTRVKSVFRDDAAYVQNITSSAIFLCQAGEALTTPTGEIALRSRAALDEQCTEEQLKATTKYAYRSMMDAGNPLVLGKG…	jgi|FvanT219_1|324902	1	PF02458	1	Transferase family	1	Transferase family	1	IPR003480	1	Transferase	1	Transferase	2	PTHR31896;PTHR31896:SF58	1	FAMILY REGULATORY PROTEIN, PUTATIVE (AFU_ORTHOLOGUE AFUA_3G14730)-RELATED	jgi|FvanT219_1|324902|fgenesh1_pm.15_#_86	Fusarium_vanettenii_T219_v1.0	Sordariomycetes	Restricted	Fusarium vanettenii	Fusarium	Ascomycota	7	4
jgi|FvanT23_1|351258|fgenesh1_kg.14_#_530_#_TRINITY_DN21856_c0_g1_i1_Fusarium_vanettenii_T23_v1.0_Sordariomycetes_Restricted	jgi	FvanT23_1	351258	3	MASLFSWLLGSTPQGPPVFPDDEVLPMHPFDDTATLRDYTLIWTFRYDDVLDADKLGDSLSQLFQMEGWRKLGGRLRLRPDGKTEVHVPREFTKERPSIHFTKEHHDITMAEHPEASKLPASTAEPTTFPGARNFASLALGPGAPRTIQDYFQKDVPQFSLHVVTFTDGTLVSINFNHVSSDLGGLKAIFKGWQSILAGKPGEVAPFVGYKDDPMAGLYNDETTVKPTLADTQLTGWRIPVWALRHVVETWWKGLDARIICIPKKVIDAIVQEAKDHVALKGNTELFVSENDVIMAFCNKMVASGLASYRHIANLLVIDPRTRVKSVFRDDTAYVQNITSSAIFLCQAGEALTAPTGEIALRSRAALDEQCTEEQLKATTKYAYRSMMDAGNPLVLGKG…	jgi|FvanT23_1|351258	1	PF02458	1	Transferase family	1	Transferase family	1	IPR003480	1	Transferase	1	Transferase	2	PTHR31896;PTHR31896:SF58	1	FAMILY REGULATORY PROTEIN, PUTATIVE (AFU_ORTHOLOGUE AFUA_3G14730)-RELATED	jgi|FvanT23_1|351258|fgenesh1_kg.14_#_530_#_TRINITY_DN21856_c0_g1_i1	Fusarium_vanettenii_T23_v1.0	Sordariomycetes	Restricted	Fusarium vanettenii	Fusarium	Ascomycota	7	4
jgi|FvanT299_1|386098|fgenesh1_pm.3_#_207_Fusarium_vanettenii_T299,_FSSC_11_v1.0_Sordariomycetes_Restricted	jgi	FvanT299_1	386098	3	MFPDDEVLPMHPFDDTATLRDYTLIWTFRYDDVLDADKLGDSLSQLFQVEGWRKLGGRLRLRPDGKTEVHVPREFTKERPSVYFTKEHHDITMAEHPEASKLPVSTAEPTTFPGARNFASLALGPGAPRTIQDYFHKDVPQFSLHVVTFTDGTLVSINFNHVSSDLGGLKAIFKGWQSILAGKPEEVAPFVGYKNDPMAGLYNDETTIKPTLADTQLTGWRIPVWALRHIVETWWKGLDARIICIPKKVIDAIVQEAKDHVALKGNADLFVSENDVIMAFCNKMVASGLASYRHIANLLVIDPRTRVKSVFRDDAAYVQNITSSAIFLCQAGEALTTPTGEIALRSRAALDEQCTEEQLKATTKYAYRSMMDAGNPLVLGKGVSSVLMVVTNWSKAGFL…	jgi|FvanT299_1|386098	1	PF02458	1	Transferase family	1	Transferase family	1	IPR003480	1	Transferase	1	Transferase	2	PTHR31896;PTHR31896:SF58	1	FAMILY REGULATORY PROTEIN, PUTATIVE (AFU_ORTHOLOGUE AFUA_3G14730)-RELATED	jgi|FvanT299_1|386098|fgenesh1_pm.3_#_207	Fusarium_vanettenii_T299,_FSSC_11_v1.0	Sordariomycetes	Restricted	Fusarium vanettenii	Fusarium	Ascomycota	7	4
jgi|FvanT31_1|329631|fgenesh1_pm.5_#_193_Fusarium_vanettenii_T31_FSSC_11_v1.0_Sordariomycetes_Restricted	jgi	FvanT31_1	329631	3	MFPVDEVLPMHPFDDTATLRDYTLIWTFRYDDVLDADKLGDSLSQLFQMEGWRKLGGRLRLRPDGKTEVHVPREFTKERPSVYFTKEHHDITMAEHPEASKLPVSTAEPTTFPGARNFASLALGPGAPRTIQDYFHKDVPQFSLHVVTFTDGTLVSINFNHVSSDLGGLKAILKGWQSILAGKPEEVAPFVGYKNDPMAGLYNDETTVKPTLADTQLTGWRIPVWALRHIVETWWKGLDARIICIPKKVIDAIVQEAKDHVALKGNADLFVSENDVIMAFCNKMVASGLASYRHIANLLVIDPRTRVKSVFRDDAAYVQNITSSAIFLCQAGEALTTPTGEIALRSRAALDEQCTEEQLKATTKYAYRSMMDAGNPLVLGKGVSSVLMVVTNWSKAGFL…	jgi|FvanT31_1|329631	1	PF02458	1	Transferase family	1	Transferase family	1	IPR003480	1	Transferase	1	Transferase	2	PTHR31896:SF58;PTHR31896	1	FAMILY REGULATORY PROTEIN, PUTATIVE (AFU_ORTHOLOGUE AFUA_3G14730)-RELATED	jgi|FvanT31_1|329631|fgenesh1_pm.5_#_193	Fusarium_vanettenii_T31_FSSC_11_v1.0	Sordariomycetes	Restricted	Fusarium vanettenii	Fusarium	Ascomycota	7	4
jgi|LacbiH82xH70_1|363692|e_gw1.505.8.1_Laccaria_bicolor_S238N-H82xH70_v1.0_Agaricomycetes_Restricted	jgi	LacbiH82xH70_1	363692	4	MLNSSSRTIKVDDTDPHIVYNGGPWVLDNGSQSKLGNFGLPYQNTLHGLKKGSGSLSYSFEGSAVMVYGTMNIRNTSGVIDPKWSCFIDGVAIPTVPPFQYPENNYPLCEQSQLSDGDHTIIVSATSNGQPFWFDDIEYTPSLGVSLDNATIVVDHMDPYIQYGPGWLPLGDTANMTSTNGAQMNLQFTGVGLSWVGFIPTELPHEPAPALYTVDDLSPVAFVLPGLPSNSSTLFNQVFFATPALPYGPHNLTVVYQGGNTLTPLTLTDLLIQNGSPLVSGVNTTSTAANNTHPGVSKATASTRARAGPIVGGVFGTILAVLLLAILFIFARRWYRRYKKPVLRPTPGYAHSFDPTAPLDMEMENRRSLAPSIITQDPRYPTFTPGIHHDTQSTVTFDP…	jgi|LacbiH82xH70_1|363692	NA	NA	NA	NA	NA	NA	NA	NA	NA	NA	NA	NA	NA	NA	NA	NA	jgi|LacbiH82xH70_1|363692|e_gw1.505.8.1	Laccaria_bicolor_S238N_H82xH70_v1.0	Agaricomycetes	Restricted	Laccaria bicolor	Laccaria	Basidiomycota	3	3
jgi|LacbiN203_1|767130|gm1.9079_g_Laccaria_bicolor_N203_v1.0_Agaricomycetes_Restricted	jgi	LacbiN203_1	767130	4	MLNSSSRTIKVDDTDPHIVYNGGPWILDNGSQTKLGNFGAPYKNTLHGVKKGSGSLSYSFQGSAVLVYGTMNIRNTSGVIDPKWSCFIDGVAIPTVPPFQYPENNYPLCEQSQLPDGDHTIIVSAMSNGQAFWFDDIEYTPSPGVPLDNATIVVDHMDSSIQYGPGWLPLGDTANMTSTNGAQMNLQGRPKLGRVYPNRASHEPAPALYTVDDLSPVAFVLPGLPSNSSTLFNQVFFATPALPYGPHNLTVVYQGGNTLTPLTLTNLLIQNGSPLVSGVNTTSTAANTTHPGVSTATASTRARAGPIVGGVFGTILAVLLLAILFIFARRWYRRYKKPVLRPTPGYAHSFDPTAPLDMEMENRRSLAPSIITQDPRYPPFTPGIHHDTQSTVTFDPPPL…	jgi|LacbiN203_1|767130	NA	NA	NA	NA	NA	NA	NA	NA	NA	NA	NA	NA	NA	NA	NA	NA	jgi|LacbiN203_1|767130|gm1.9079_g	Laccaria_bicolor_N203_v1.0	Agaricomycetes	Restricted	Laccaria bicolor	Laccaria	Basidiomycota	3	3
jgi|LacbiS238N_1|514007|fgenesh1_pg.71_#_11_Laccaria_bicolor_S238N_v1.0_Agaricomycetes_Restricted	jgi	LacbiS238N_1	514007	4	MLNSSSRTIKVDDTDPHIVYNGGPWVLDNGSQSKLGNFGLPYQNTLHGLKKGSGSLSYSFEGSAVMVYGTMNIRNTSGVIDPKWSCFIDGVAIPTVPPFQYPENNYPLCEQSQLSDGDHTIIVSATSNGQPFWFDDIEYTPSLGVSLDNATIVVDHMDPYIQYGPGWLPLGDTANMTSTNGAQMNLQFTGVGLSWVGFIPTELPHEPAPALYTVDDLSPVAFVLPGLPSNSSTLFNQVFFATPALPYGPHNLTVVYQGGNTLTPLTLTDLLIQNGSPLVSGVNTTSTAANNTHPGVSKATASTRARAGPIVGGVFGTILAVLLLAILFIFARRWYRRYKKPVLRPTPGYAHSFDPTAPLDMEMENRRSLAPSIITQDPRYPTFTPGIHHDTQSTVTFDP…	jgi|LacbiS238N_1|514007	NA	NA	NA	NA	NA	NA	NA	NA	NA	NA	NA	NA	NA	NA	NA	NA	jgi|LacbiS238N_1|514007|fgenesh1_pg.71_#_11	Laccaria_bicolor_S238N_v1.0	Agaricomycetes	Restricted	Laccaria bicolor	Laccaria	Basidiomycota	3	3
jgi|LacbiS238O_1|96792|e_gw1.29.20.1_Laccaria_bicolor_S238O_v1.0_Agaricomycetes_Restricted	jgi	LacbiS238O_1	96792	4	MLNSSSRTIKVDDTDPHIVYNGGPWVLDNGSQSKLGNFGAPYQNTLHGVKKGSGSLSYNFQGSAVMVYGTMNIRNNSGVIDPKWSCFIDGVAIPTVPPFQYPENNYPLCEQGQLSDGDHTIVVSAMSNGQPFWFDDIEYTPSPGVPLDNATIVVDHMDSSIQYGPGWLPLGDTANMTSTNGAQMNLQFTGVGLSWVGFIPTELPHEPAPALYTVDDLSPVAFVLPGLPSNSSTLFNQIFFATPALPYGSHNLTVVYQGGNTLTPLTLTNLLIQNGSPLVSGVNTTSTAANTTHPGVSTAASTHPRVGPIVGGVFGTILAVLLLAILFIFARRWYRRYKKPVLRPTPGYAHSFDPTAPLDMEMENRRSLAPSIITQDPRYPPFTPGIHHDTQSTMTFDPP…	jgi|LacbiS238O_1|96792	NA	NA	NA	NA	NA	NA	NA	NA	NA	NA	NA	NA	NA	NA	NA	NA	jgi|LacbiS238O_1|96792|e_gw1.29.20.1	Laccaria_bicolor_S238O_v1.0	Agaricomycetes	Restricted	Laccaria bicolor	Laccaria	Basidiomycota	3	3
jgi|Lacbi2|609467|e_gw1.10.2969.1_Laccaria_bicolor_v2.0_Agaricomycetes_Free	jgi	Lacbi2	609467	4	MLNSSSRTIKVDDTDPHIVYNGGPWVLDNGSQSKLGNFGLPYQNTLHGLKKGSGSLSYSFEGSAVMVYGTMNIRNTSGVIDPKWSCFIDGVAIPTVPPFQYPENNYPLCEQSQLSDGDHTIIVSATSNGQPFWFDDIEYTPSLGVSLDNATIVVDHMDPYIQYGPGWLPLGDTANMTSTNGAQMNLQFTGVGLSWVGFIPTELPHEPAPALYTVDDLSPVAFVLPGLPSNSSTLFNQVFFATPALPYGPHNLTVVYQGGNTLTPLTLTDLLIQNGSPLVSGVNTTSTAANNTHPGVSKATASTRARAGPIVGGVFGTILAVLLLAILFIFARRWYRRYKKPVLRPTPGYAHSFDPTAPLDMEMENRRSLAPSIITQDPRYPTFTPGIHHDTQSTVTFDP…	jgi|Lacbi2|609467	NA	NA	NA	NA	NA	NA	NA	NA	NA	NA	NA	NA	NA	NA	NA	NA	jgi|Lacbi2|609467|e_gw1.10.2969.1	Laccaria_bicolor_v2.0	Agaricomycetes	Free	Laccaria bicolor	Laccaria	Basidiomycota	3	3
jgi|Lacbi55996_1|1130473|gm1.10043_g_Laccaria_bicolor_CBS_559.96_v1.0_Agaricomycetes_Restricted	jgi	Lacbi55996_1	1130473	4	MLNSSSRTIKVDDTDPHIVYNGGPWILDNGSQTKLGNFGAPYKNTLHGVKKGSGSLSYSFQGSAVLVYGTMNIRNTSGVIDPKWSCFIDGVAIPTVPPFQYPENNYPLCEQSQLPDGDHTIIVSAMSNGQAFWFDDIEYTPSPGVPLDNATIVVDHMDSSIQYGPGWLPLGDTANMTSTNGAQMNLQFTGVGLSWVGFIPTELSHEPAPALYTVDDLSPVAFVLPGLPSNSSTLFNQVFFATPALPYGPHNLTVVYQGGNTLTPLTLTNLLIQNGSPLVSGVNTTSTAANTTHPGVSTATASTRARAGPIVGGVFGTILAVLLLAILFIFARRWYRRYKKPVLRPTPGYAHSFDPTAPLDMEMENRRSLAPSIITQDPRYPPFTPGIHHDTQSTVTLDP…	jgi|Lacbi55996_1|1130473	NA	NA	NA	NA	NA	NA	NA	NA	NA	NA	NA	NA	NA	NA	NA	NA	jgi|Lacbi55996_1|1130473|gm1.10043_g	Laccaria_bicolor_CBS_559.96_v1.0	Agaricomycetes	Restricted	Laccaria bicolor	Laccaria	Basidiomycota	3	3
jgi|Lacbi59489_1|1110935|fgenesh1_kg.316_#_44_#_TRINITY_DN4848_c0_g1_i5_Laccaria_bicolor_CBS_594.89_v1.0_Agaricomycetes_Restricted	jgi	Lacbi59489_1	1110935	4	MLNSSSRTIKVDDTDPHIVYNGGPWILDNGSQTKLGNFGAPYKNTLHGVKKGSGSLSYSFQGSAVLVYGTMNIRNTSGVIDPKWSCFIDGVAIPTVPPFQYPENNYPLCEQSQLPDGDHTIIVSAMSNGQAFWFDDIEYTPSPGVPLDNATIVVDHMDSSIQYGPGWLPLGDTANMTSTNGAQMNLQFTGVGLSWVGFIPTELSHEPAPALYTVDDLSPVAFVLPGLPSNSSTLFNQVFFATPALPYGPHNLTVVYQGGNTLTPLTLTNLLIQNGSPLVSGVNTTSTAANTTHPGVSTATASTRARAGPIVGGVFGTILAVLLLAILFIFARRWYRRYKKPVLRPTPGYAHSFDPTAPLDMEMENRRSLAPSIITQDPRYPPFTPGIHHDTQSTVTFDP…	jgi|Lacbi59489_1|1110935	NA	NA	NA	NA	NA	NA	NA	NA	NA	NA	NA	NA	NA	NA	NA	NA	jgi|Lacbi59489_1|1110935|fgenesh1_kg.316_#_44_#_TRINITY_DN4848_c0_g1_i5	Laccaria_bicolor_CBS_594.89_v1.0	Agaricomycetes	Restricted	Laccaria bicolor	Laccaria	Basidiomycota	3	3
jgi|Lacbi9312_2|1467411|CE1467410_3670_Laccaria_bicolor_S238N_93.12_v1.1_Agaricomycetes_Restricted	jgi	Lacbi9312_2	1467411	4	MLNSSSRTIKVDDTDPHIVYNGGPWVLDNGSQSKLGNFGLPYQNTLHGLKKGSGSLSYSFEGSAVMVYGTMNIRNTSGVIDPKWSCFIDGVAIPTVPPFQYPENNYPLCEQSQLSDGDHTIIVSATSNGQPFWFDDIEYTPSLGVSLDNATIVVDHMDPYIQYGPGWLPLGDTANMTSTNGAQMNLQFTGVGLSWVGFIPTELPHEPAPALYTVDDLSPVAFVLPGLPSNSSTLFNQVFFATPALPYGPHNLTVVYQGGNTLTPLTLTDLLIQNGSPLVSGVNTTSTAANNTHPGVSKATASTRARAGPIVGGVFGTILAVLLLAILFIFARRWYRRYKKPVLRPTPGYAHSFDPTAPLDMEMENRRSLAPSIITQDPRYPTFTPGIHHDTQSTVTFDP…	jgi|Lacbi9312_2|1467411	NA	NA	NA	NA	NA	NA	NA	NA	NA	NA	NA	NA	NA	NA	NA	NA	jgi|Lacbi9312_2|1467411|CE1467410_3670	Laccaria_bicolor_S238N_93.12_v1.1	Agaricomycetes	Restricted	Laccaria bicolor	Laccaria	Basidiomycota	3	3
jgi|Lacbi9312_2|1821779|e_gw1.119.39.1_Laccaria_bicolor_S238N_93.12_v1.1_Agaricomycetes_Restricted	jgi	Lacbi9312_2	1821779	4	MLNSSSRTIKVDDTDPHIVYNGGPWVLDNGSQSKLGNFGLPYQNTLHGLKKGSGSLSYSFQGSAVMVYGTMNIRNTSGVIDPKWSCFIDGVAIPTVPPFQYPENNYPLCEQSQLSDGDHTIIVSATSNGQPFWFDDIEYTPSLGVSLDNATIVVDHMDPYIQYGPGWLPLGDTANMTSTNGAQMNLQFTGVGLSWVGFIPTELPHEPAPALYTVDDLSPVAFVLPGLPSNSSTLFNQVFFATPALPYGPHNLTVVYQGGNTLTPLTLTDLLIQNGSPLVSGVNTTSTAANNTHPGVSKATASTRARAGPIVGGVFGTILAVLLLAILFIFARRWYRRYKKPVLRPTPGYAHSFDPTAPLDMEMENRRSLAPSIITQDPRYPAFTSGIPHDTQSTVTFDP…	jgi|Lacbi9312_2|1821779	NA	NA	NA	NA	NA	NA	NA	NA	NA	NA	NA	NA	NA	NA	NA	NA	jgi|Lacbi9312_2|1821779|e_gw1.119.39.1	Laccaria_bicolor_S238N_93.12_v1.1	Agaricomycetes	Restricted	Laccaria bicolor	Laccaria	Basidiomycota	3	3
jgi|LacbiCham3_1|88683|e_gw1.508.15.1_Laccaria_bicolor_Cham3_v1.0_Agaricomycetes_Restricted	jgi	LacbiCham3_1	88683	4	MLNSSSRTIKVDDTDPHIVYNGGPWILDNGSQTKLGNFGAPYKNTLHGVKKGSGSLSYSFQGSAVLVYGTMNIRNTSGVIDPKWSCFIDGVAIPTVPPFQYPENNYPLCEQSQLPDGDHTIIVSAMSNGQAFWFDDIEYTPSPGVPLDNATIVVDHMDSSIQYGPGWLPLGDTANMTSTNGAQMNLQFTGVGLSWVGFIPTELSHEPAPALYTVDDLSPVAFVLPGLPSNSSTLFNQVFFATPALPYGPHNLTVVYQGGNTLTPLTLTNLLIQNGSPLVSGVNTTSTAANTTHPGVSTATASTRARAGPIVGGVFGTILAVLLLAILFIFARRWYRRYKKPVLRPTPGYAHSFDPTAPLDMEMENRRSLAPSIITQDPRYPPFTPGIHHDTQSTVTFDP…	jgi|LacbiCham3_1|88683	NA	NA	NA	NA	NA	NA	NA	NA	NA	NA	NA	NA	NA	NA	NA	NA	jgi|LacbiCham3_1|88683|e_gw1.508.15.1	Laccaria_bicolor_Cham3_v1.0	Agaricomycetes	Restricted	Laccaria bicolor	Laccaria	Basidiomycota	3	3
jgi|LacbiD101_1|940046|estExt_Genemark1.C_550013_Laccaria_bicolor_D101_v1.0_Agaricomycetes_Restricted	jgi	LacbiD101_1	940046	4	MLNSSSRTIKVDDTDPHIVYNGGPWVLDNGSQSKLGNFGLPYQNTLHGLKKGSGSLSYSFQGSAVMVYGTMNIRNNSGVIDPKWSCFIDGVAIPTVPPFQYPENNYPLCEQGQLSDGDHTIIVSAMSNGQPFWFDDIEYTPSPGVPLDNATVVVDHMDPSIHYGLGWLPLGDTANMTSTSGATMNLQFTGIGLSWVGFIPTELPHEPAPALYTVDDLSPVAFVLPGLPSNSSTLFNQVFFATPVLPYGPHNLTVVYQGGNTLTPLTLTNLLIQNGSPLVSGVNTTSTAANTTHPGVSTATASTRARAGPIVGGVFGTILAVLLLAILFIFARRWYRRYKKPVLRPTPGYAHSFDPTAPLDMEMENRRSLAPSIITQDPRYPPFTPGIHHDTQSTVTFDP…	jgi|LacbiD101_1|940046	NA	NA	NA	NA	NA	NA	NA	NA	NA	NA	NA	NA	NA	NA	NA	NA	jgi|LacbiD101_1|940046|estExt_Genemark1.C_550013	Laccaria_bicolor_D101_v1.0	Agaricomycetes	Restricted	Laccaria bicolor	Laccaria	Basidiomycota	3	3
jgi|LacbiDR170_1|965465|fgenesh1_kg.47_#_35_#_TRINITY_DN8760_c1_g1_i1_Laccaria_bicolor_DR170_v1.0_Agaricomycetes_Restricted	jgi	LacbiDR170_1	965465	4	MLNSSSRTIKVDDTDPHIIYNGGPWILDNGSQSKLGNFGAPYQNTLHGVKKGSGSLSYNFQGSAVMVYGTMNIRNNSGVIDPKWSCFIDGVAIPTVPPFQYPENNYPLCEQGQLSDGDHTIIVSAMSNGQPFWFDDIEYTPSLGVSLDNATIVIDHMDPSIQYGPGWLPLGDTANMTSINGAQMNLQFTGVGLSWVGFIPTELPHEPAPALYTVDDLSPVAFILPGLPSNSTTLFNQVFFATPALPYGPHNLTVVYQGGNTLTPLTLTNLLIQNGSPLVSGVNTTSTAANTTHPGVSTATASTRARAGPIVGGVFGTILAVLLLAILFIFARRWYRRYKKPVLRPTPGYAHSFDPTAPLDMEMENRRSLAPSIFTQDPRYPPFTPEIHHDTQSTMTFDP…	jgi|LacbiDR170_1|965465	NA	NA	NA	NA	NA	NA	NA	NA	NA	NA	NA	NA	NA	NA	NA	NA	jgi|LacbiDR170_1|965465|fgenesh1_kg.47_#_35_#_TRINITY_DN8760_c1_g1_i1	Laccaria_bicolor_DR170_v1.0	Agaricomycetes	Restricted	Laccaria bicolor	Laccaria	Basidiomycota	3	3
jgi|LacbiH53_1|412573|estExt_Genewise1.C_2960001_Laccaria_bicolor_S238N-H53_v1.0_Agaricomycetes_Restricted	jgi	LacbiH53_1	412573	4	MLNSSSRTIKVDDTDPHIVYNGGPWVLDNGSQSKLGNFGLPYQNTLHGLKKGSGSLSYSFEGSAVMVYGTMNIRNTSGVIDPKWSCFIDGVAIPTVPPFQYPENNYPLCEQSQLSDGDHTIIVSATSNGQPFWFDDIEYTPSLGVSLDNATIVVDHMDPYIQYGPGWLPLGDTANMTSTNGAQMNLQFTGVGLSWVGFIPTELPHEPAPALYTVDDLSPVAFVLPGLPSNSSTLFNQVFFATPALPYGPHNLTVVYQGGNTLTPLTLTDLLIQNGSPLVSGVNTTSTAANNTHPGVSKATASTRARAGPIVGGVFGTILAVLLLAILFIFARRWYRRYKKPVLRPTPGYAHSFDPTAPLDMEMENRRSLAPSIITQDPRYPTFTPGIHHDTQSTVTFDP…	jgi|LacbiH53_1|412573	NA	NA	NA	NA	NA	NA	NA	NA	NA	NA	NA	NA	NA	NA	NA	NA	jgi|LacbiH53_1|412573|estExt_Genewise1.C_2960001	Laccaria_bicolor_S238N_H53_v1.0	Agaricomycetes	Restricted	Laccaria bicolor	Laccaria	Basidiomycota	3	3
jgi|LacbiH70_1|461643|estExt_Genewise1Plus.C_80400_Laccaria_bicolor_S238N-H70_v1.0_Agaricomycetes_Restricted	jgi	LacbiH70_1	461643	4	MLNSSSRTIKVDDTDPHIVYNGGPWVLDNGSQSKLGNFGLPYQNTLHGLKKGSGSLSYSFEGSAVMVYGTMNIRNTSGVIDPKWSCFIDGVAIPTVPPFQYPENNYPLCEQSQLSDGDHTIIVSATSNGQPFWFDDIEYTPSLGVSLDNATIVVDHMDPYIQYGPGWLPLGDTANMTSTNGAQMNLQFTGVGLSWVGFIPTELPHEPAPALYTVDDLSPVAFVLPGLPSNSSTLFNQVFFATPALPYGPHNLTVVYQGGNTLTPLTLTDLLIQNGSPLVSGVNTTSTAANNTHPGVSKATASTRARAGPIVGGVFGTILAVLLLAILFIFARRWYRRYKKPVLRPTPGYAHSFDPTAPLDMEMENRRSLAPSIITQDPRYPTFTPGIHHDTQSTVTFDP…	jgi|LacbiH70_1|461643	NA	NA	NA	NA	NA	NA	NA	NA	NA	NA	NA	NA	NA	NA	NA	NA	jgi|LacbiH70_1|461643|estExt_Genewise1Plus.C_80400	Laccaria_bicolor_S238N_H70_v1.0	Agaricomycetes	Restricted	Laccaria bicolor	Laccaria	Basidiomycota	3	3
jgi|LacbiH82_1|388034|e_gw1.174.7.1_Laccaria_bicolor_S238N-H82_v1.0_Agaricomycetes_Restricted	jgi	LacbiH82_1	388034	4	MLNSSSRTIKVDDTDPHIVYNGGPWVLDNGSQSKLGNFGLPYQNTLHGLKKGSGSLSYSFEGSAVMVYGTMNIRNTSGVIDPKWSCFIDGVAIPTVPPFQYPENNYPLCEQSQLSDGDHTIIVSATSNGQPFWFDDIEYTPSLGVSLDNATIVVDHMDPYIQYGPGWLPLGDTANMTSTNGAQMNLQFTGVGLSWVGFIPTELPHEPAPALYTVDDLSPVAFVLPGLPSNSSTLFNQVFFATPALPYGPHNLTVVYQGGNTLTPLTLTDLLIQNGSPLVSGVNTTSTAANNTHPGVSKATASTRARAGPIVGGVFGTILAVLLLAILFIFARRWYRRYKKPVLRPTPGYAHSFDPTAPLDMEMENRRSLAPSIITQDPRYPTFTPGIHHDTQSTVTFDP…	jgi|LacbiH82_1|388034	NA	NA	NA	NA	NA	NA	NA	NA	NA	NA	NA	NA	NA	NA	NA	NA	jgi|LacbiH82_1|388034|e_gw1.174.7.1	Laccaria_bicolor_S238N_H82_v1.0	Agaricomycetes	Restricted	Laccaria bicolor	Laccaria	Basidiomycota	3	3
jgi|Morvulg1|565604|fgenesh1_kg.37_#_320_#_TRINITY_DN1613_c1_g1_i4_Morchella_vulgaris_PhC_271_v2.0_Pezizomycetes_Restricted	jgi	Morvulg1	565604	5	MIVRNPLLRRSRLVFESVLNTSRIVWGRSLATLGQSNQSQGAQIVPKKPDQAFTTAEAYIHSKNFKNTTGRLGTKVSPHYRPHVLVNHPPSPKDITLELLLASGAHLGHLTSLWNPGNARYIYGVRDGIHIISLEIIAAHLRRAAKVVEGIARKGGVILFLGTREGQARCVVQAAKLAGGYHVFDWWVPGTITNAQKILEFGTVVEKDMRDRVVSEKPIEGANPITPDLVVCFSPLENKVALHECALAGVPTIAIIDTDVDPTRVTYPIPCNDDSLRAVQLVAGILGRAGEAGRNARIRDAEMQASNSYM	jgi|Morvulg1|565604	1	PF00318	1	Ribosomal protein S2	1	Ribosomal protein	1	IPR001865	1	Ribosomal protein S2	1	Ribosomal protein	1	PTHR12534	1	30S RIBOSOMAL PROTEIN S2 PROKARYOTIC AND ORGANELLAR	jgi|Morvulg1|565604|fgenesh1_kg.37_#_320_#_TRINITY_DN1613_c1_g1_i4	Morchella_vulgaris_PhC_271_v2.0	Pezizomycetes	Restricted	Morchella vulgaris	Morchella	Ascomycota	1	10
jgi|MorvulMes17_1|426474|CE426473_9615_Morchella_sp._Mes-17_v1.0_Pezizomycetes_Restricted	jgi	MorvulMes17_1	426474	5	MIVRNPLLRRSRLVFESVLNTSRIVWGRSLATLGQSNQSQGAQIVPKKPDQAFTTAEAYIHSKNFKNTTGRLGTKVSPHYRPHVLVNHPPSPKDITLELLLASGAHLGHLTSLWNPGNARYIYGVRDGIHIISLEIIAAHLRRAAKVVEGIARKGGVILFLGTREGQARCVVQAAKLAGGYHVFDWWVPGTITNAQKILEFGTVVEKDMRDRVVSEKPIEGANPITPDLVVCFSPLENKVALHECALAGVPTIAIIDTDVDPTRVTYPIPCNDDSLRAVQLVAGILGRAGEAGRNARIRDAEMQASNSYM	jgi|MorvulMes17_1|426474	1	PF00318	1	Ribosomal protein S2	1	Ribosomal protein	1	IPR001865	1	Ribosomal protein S2	1	Ribosomal protein	1	PTHR12534	1	30S RIBOSOMAL PROTEIN S2 PROKARYOTIC AND ORGANELLAR	jgi|MorvulMes17_1|426474|CE426473_9615	Morchella_sp._Mes_17_v1.0	Pezizomycetes	Restricted	Morchella sp.	Morchella	Ascomycota	1	10
jgi|Morame1|735619|fgenesh1_kg.15_#_481_#_TRINITY_DN659_c1_g1_i1_Morchella_americana_PhC192_v1.0_Pezizomycetes_Restricted	jgi	Morame1	735619	5	MIVRNPLLRKSRLVFESVLNTSRIVWGRSLATLGQSNQSQGAQIVPKKPDQAFTTAEAYIHSKNFKNTTGRLGTKVSPHYRPHVLVNHPPSPKDITLELLLASGAHLGHLTSLWNPGNARYIYGVRDGIHIISLEIIAAHLRRAAKVVEGIARKGGVILFLGTREGQARCVVQAAKSAGGYHVFDWWVPGTITNAQKILEFGTVVEKDMRDRVVSEKPIEGANPITPDLVVCFSPLENKVALHECALAGVPTIAIIDTDVDPTRVTYPIPCNDDSLRAVQLVAGILGRAGEAGRNARMRDAEMQASNSYM	jgi|Morame1|735619	1	PF00318	1	Ribosomal protein S2	1	Ribosomal protein	1	IPR001865	1	Ribosomal protein S2	1	Ribosomal protein	1	PTHR12534	1	30S RIBOSOMAL PROTEIN S2 PROKARYOTIC AND ORGANELLAR	jgi|Morame1|735619|fgenesh1_kg.15_#_481_#_TRINITY_DN659_c1_g1_i1	Morchella_americana_PhC192_v1.0	Pezizomycetes	Restricted	Morchella americana	Morchella	Ascomycota	1	10
jgi|Morana1|562553|fgenesh1_kg.7_#_593_#_TRINITY_DN328_c0_g2_i2_Morchella_anatolica_PhC233_v1.0_Pezizomycetes_Restricted	jgi	Morana1	562553	5	MIVRNQLLRKSRLAFEPTSRIAWGRSLATLGQSNQYQGPQTDPKRSDQAFTTAEAYINSKNFKNTTGRLGTKVSPHYQPHVLVKYPPSPKDITLELLLASGAHLGHLTSLWNPGNARYIYGVRDGIYIISLEIIAAHLRRAAKVVEGVARKGGAILFLGTREGQARCVVQAAKLAGGYHVFDWWVPGTITNAQKILEWGTVVEKDMRDRVVSEKRIEGANPIIPDLVVCFSPLENKVALHECALAGVPTIAIIDTDVDPTRVTYPIPCNDDSLRAVQLVAGILGRAGEAGRNARIRDAEMQTSNSYM	jgi|Morana1|562553	1	PF00318	1	Ribosomal protein S2	1	Ribosomal protein	1	IPR001865	1	Ribosomal protein S2	1	Ribosomal protein	1	PTHR12534	1	30S RIBOSOMAL PROTEIN S2 PROKARYOTIC AND ORGANELLAR	jgi|Morana1|562553|fgenesh1_kg.7_#_593_#_TRINITY_DN328_c0_g2_i2	Morchella_anatolica_PhC233_v1.0	Pezizomycetes	Restricted	Morchella anatolica	Morchella	Ascomycota	1	10
jgi|Morper1|533858|gm1.6828_g_Morchella_peruviana_NRRL_66754_v1.0_Pezizomycetes_Restricted	jgi	Morper1	533858	5	MRKRGRERPLNSVIGNTTGRLGTKVSPHYRPHVLVNHPPSPKDITLELLLASGAHLGHLTSLWNPGNARYIYGVRDGIHIISLEIIAAHLRRAAKVVEGIARKGGVILFLGTREGQARCVVQAAKLAGGYHVFDWWVPGTITNAQKILEFGTVVEKDMRDRVVSEKPIEGANPITPDLVVCFSPLENKVALHECALAGVPTIAIIDTDVDPTRVTYPIPCNDDSLRAVQLVAGILGRAGEAGRNARMRDAEMQASNSYM	jgi|Morper1|533858	1	PF00318	1	Ribosomal protein S2	1	Ribosomal protein	1	IPR001865	1	Ribosomal protein S2	1	Ribosomal protein	1	PTHR12534	1	30S RIBOSOMAL PROTEIN S2 PROKARYOTIC AND ORGANELLAR	jgi|Morper1|533858|gm1.6828_g	Morchella_peruviana_NRRL_66754_v1.0	Pezizomycetes	Restricted	Morchella peruviana	Morchella	Ascomycota	1	10
jgi|Mordim1|641347|fgenesh1_pm.10_#_103_Morchella_diminutiva_Mes-2_v1.0_Pezizomycetes_Restricted	jgi	Mordim1	641347	5	MIVRNPLLRKSRLVFESVPNTSRIVWGRSLATLGQSNQSQGAQIVPKKPDQAFTTAEAYINSKNFKNTTGRLGTKVSPHYQPHVLVNHPPSPKDITLELLLASGAHLGHLTSLWNPGNARYIYGVRDGIHIISLEIIAAHLRRAAKVVEGIARKGGVILFLGTREGQARCVVQAAKLAGGYHVFDWWVPGTITNAQKILEFGTVVEKDMRDRVVSEKPIEGANPITPDLVVCFSPLENKVALHECALAGVPTIAIIDTDVDPTRVTYPIPCNDDSLRAVQLVAGILGRAGETGRNARIRDAEMQASNSYM	jgi|Mordim1|641347	1	PF00318	1	Ribosomal protein S2	1	Ribosomal protein	1	IPR001865	1	Ribosomal protein S2	1	Ribosomal protein	1	PTHR12534	1	30S RIBOSOMAL PROTEIN S2 PROKARYOTIC AND ORGANELLAR	jgi|Mordim1|641347|fgenesh1_pm.10_#_103	Morchella_diminutiva_Mes_2_v1.0	Pezizomycetes	Restricted	Morchella diminutiva	Morchella	Ascomycota	1	10
jgi|Moresc1|171785|CE171784_7719_Morchella_esculenta_PhC_158_v1.0_Pezizomycetes_Restricted	jgi	Moresc1	171785	5	MWGRSLATLGQSNQSQGAQIVPKKPDQAFTTAEAYIHSKNFKNTTGRLGTKVSPHYRPHVLVNHPPSPKDITLELLLASGAHLGHLTSLWNPGNARYIYGVRDGIHIISLEIIAAHLRRAAKVVEGIARKGGVILFLGTREGQARCVVQAAKLAGGYHVFDWWVPGTITNAQKILEFGTVVEKDMRDRVVSEKPIEGANPITPDLVVCFSPLENKVALHECALAGVPTIAIIDTDVDPTRVTYPIPCNDDSLRAVQLVAGILGRAGEAGRNARIRDAEMQASNSYM	jgi|Moresc1|171785	1	PF00318	1	Ribosomal protein S2	1	Ribosomal protein	1	IPR001865	1	Ribosomal protein S2	1	Ribosomal protein	1	PTHR12534	1	30S RIBOSOMAL PROTEIN S2 PROKARYOTIC AND ORGANELLAR	jgi|Moresc1|171785|CE171784_7719	Morchella_esculenta_PhC_158_v1.0	Pezizomycetes	Restricted	Morchella esculenta	Morchella	Ascomycota	1	10
jgi|Morulm1|417105|fgenesh1_kg.12_#_783_#_TRINITY_DN1598_c1_g1_i6_Morchella_ulmeria_NRRL36825_v1.0_Pezizomycetes_Restricted	jgi	Morulm1	417105	5	MIVRNPLLRRSRLVFESVLNTSRIVWGRSLATLGQSNQPQGAQIVPKKPDQAFTTAEAYIHSKNFKNTTGRLGTKVSPHYRPHVLVNHPPSPKDITLELLLASGAHLGHLTSLWNPGNARYIYGVRDGIHIISLEIIAAHLRRAAKVVEGIARKGGVILFLGTREGQARCVVQAAKLAGGYHVFDWWVPGTITNAQKILEFGTVVEKDMRDRVVSEKPIEGANPITPDLVVCFSPLENKVALHECALAGVPTIAIIDTDVDPTRVTYPIPCNDDSLRAVQLVAGILGRAGEAGRNARMRDAEMQASNSYM	jgi|Morulm1|417105	1	PF00318	1	Ribosomal protein S2	1	Ribosomal protein	1	IPR001865	1	Ribosomal protein S2	1	Ribosomal protein	1	PTHR12534	1	30S RIBOSOMAL PROTEIN S2 PROKARYOTIC AND ORGANELLAR	jgi|Morulm1|417105|fgenesh1_kg.12_#_783_#_TRINITY_DN1598_c1_g1_i6	Morchella_ulmeria_NRRL36825_v1.0	Pezizomycetes	Restricted	Morchella ulmeria	Morchella	Ascomycota	1	10
jgi|Morfluv1|103593|CE103592_4537_Morchella_fluvialis_PhC_265_v3.0_Pezizomycetes_Restricted	jgi	Morfluv1	103593	5	MWGRSLATLGQSNQSQGAQIVPKKPDQAFTTAEAYIHSKNFKNTTGRLGTKVSPHYRPHVLVNHPPSPKDITLELLLASGAHLGHLTSLWNPGNARYIYGVRDGIHIISLEIIAAHLRRAAKVVEGIARKGGVILFLGTREGQARCVVQAAKLAGGYHVFDWWVPGTITNAQKILEFGTVVEKDMRDRVVSEKPIEGANPITPDLVVCFSPLENKVALHECALAGVPTIAIIDTDVDPTRVTYPIPCNDDSLRAVQLVAGILGRAGEAGRNARIRDAEMQASNSYM	jgi|Morfluv1|103593	1	PF00318	1	Ribosomal protein S2	1	Ribosomal protein	1	IPR001865	1	Ribosomal protein S2	1	Ribosomal protein	1	PTHR12534	1	30S RIBOSOMAL PROTEIN S2 PROKARYOTIC AND ORGANELLAR	jgi|Morfluv1|103593|CE103592_4537	Morchella_fluvialis_PhC_265_v3.0	Pezizomycetes	Restricted	Morchella fluvialis	Morchella	Ascomycota	1	10
jgi|Mycvul1|1310679|gm1.11394_g_Mycena_vulgaris_CBHHK164_v1.0_Agaricomycetes_Restricted	jgi	Mycvul1	1310679	6	MRYIGLGLATASLLIYAAHYQSPSQTFDRLENSIKVTEEILEGAKMDCARDQVELMRRENRLRQAKILASKIQSRMLEAEDTTWEEYFQAIRGIMQSIDKCRREVKEIQTSTLLTIEAERQRKLSEGIKESREVISAILRAPTRRAHLPIRRSELGVDDFFQESYM	jgi|Mycvul1|1310679	NA	NA	NA	NA	NA	NA	NA	NA	NA	NA	NA	NA	NA	NA	NA	NA	jgi|Mycvul1|1310679|gm1.11394_g	Mycena_vulgaris_CBHHK164_v1.0	Agaricomycetes	Restricted	Mycena vulgaris	Mycena	Basidiomycota	3	3
jgi|Mycros1|1215032|gm1.24936_g_Mycena_rosella_CBHHK067_v1.0_Agaricomycetes_Restricted	jgi	Mycros1	1215032	6	MCDSGTISTLQASVLLGALSVLPGNSVRYIGLGLASASLGVYAAYYYSPSQKLARLEDAITVAENVLARARLDCTRNQVELMDRASCILETKLSASKIRTQILEGRDSTWGNYSHAIGGIIRRIDMCAKDIKEIQSATMLTIETERQRKLCEGIKESKEVLNMIVCAPTRRTHLQSRRSALAVINLSHGSYM	jgi|Mycros1|1215032	NA	NA	NA	NA	NA	NA	NA	NA	NA	NA	NA	NA	NA	NA	NA	NA	jgi|Mycros1|1215032|gm1.24936_g	Mycena_rosella_CBHHK067_v1.0	Agaricomycetes	Restricted	Mycena rosella	Mycena	Basidiomycota	3	3
jgi|Mycvul1|1077637|fgenesh1_pg.33_#_78_Mycena_vulgaris_CBHHK164_v1.0_Agaricomycetes_Restricted	jgi	Mycvul1	1077637	6	MPDTTSKLQIFVFTAISLVPGTTMRYIGLGLATASLAVAEVDRLENSIKITEKILEGAKMDCTRDQVELMPRGNRLRQTKILASKIQTRVQEAEDTPRGIMQSIDKCRLEVKEIQSSTLLTIEAERQRKLSEGIKESREVISVVLRAPTRHAHFPSRRSELKTDEFFQESYM	jgi|Mycvul1|1077637	NA	NA	NA	NA	NA	NA	NA	NA	NA	NA	NA	NA	NA	NA	NA	NA	jgi|Mycvul1|1077637|fgenesh1_pg.33_#_78	Mycena_vulgaris_CBHHK164_v1.0	Agaricomycetes	Restricted	Mycena vulgaris	Mycena	Basidiomycota	3	3
jgi|Suivis2|1454761|e_gw1.63.59.1_Suillus_viscidus_S02_v2.0_Agaricomycetes_Restricted	jgi	Suivis2	1454761	7	MLRRCLCTSLSRTPLPPLPSPLFCPCRTFLASLILASKFTQDHCYSNCTWAKLSGLPPQEIGLAARSYM	jgi|Suivis2|1454761	NA	NA	NA	NA	NA	NA	NA	NA	NA	NA	NA	NA	NA	NA	NA	NA	jgi|Suivis2|1454761|e_gw1.63.59.1	Suillus_viscidus_S02_v2.0	Agaricomycetes	Restricted	Suillus viscidus	Suillus	Basidiomycota	3	3
jgi|Suivis2|1473092|e_gw1.416.16.1_Suillus_viscidus_S02_v2.0_Agaricomycetes_Restricted	jgi	Suivis2	1473092	7	MLRRCLCTSLSRTPLPPLPSPLFCPCRTFLASLILASKFTQDHCYSNCTWAKLSGLPPQEIGLAARSYM	jgi|Suivis2|1473092	NA	NA	NA	NA	NA	NA	NA	NA	NA	NA	NA	NA	NA	NA	NA	NA	jgi|Suivis2|1473092|e_gw1.416.16.1	Suillus_viscidus_S02_v2.0	Agaricomycetes	Restricted	Suillus viscidus	Suillus	Basidiomycota	3	3
jgi|Suivis2|1475655|e_gw1.556.1.1_Suillus_viscidus_S02_v2.0_Agaricomycetes_Restricted	jgi	Suivis2	1475655	7	MLRRCLCTSLSRTPLPPLPSPLFCPCRTFLASLILASKFTQDHCYSNCTWAKLSGLPPQEIGLAARSYM	jgi|Suivis2|1475655	NA	NA	NA	NA	NA	NA	NA	NA	NA	NA	NA	NA	NA	NA	NA	NA	jgi|Suivis2|1475655|e_gw1.556.1.1	Suillus_viscidus_S02_v2.0	Agaricomycetes	Restricted	Suillus viscidus	Suillus	Basidiomycota	3	3
jgi|Suivis2|1477390|e_gw1.751.9.1_Suillus_viscidus_S02_v2.0_Agaricomycetes_Restricted	jgi	Suivis2	1477390	7	MLRRCLCTSLSRTPLPPLPSPLFCPCRTFLASLILASKFTQDHCYSNCTWAKLSGLPPQEIGLAARSYM	jgi|Suivis2|1477390	NA	NA	NA	NA	NA	NA	NA	NA	NA	NA	NA	NA	NA	NA	NA	NA	jgi|Suivis2|1477390|e_gw1.751.9.1	Suillus_viscidus_S02_v2.0	Agaricomycetes	Restricted	Suillus viscidus	Suillus	Basidiomycota	3	3
jgi|Suivis2|1442271|e_gw1.6.194.1_Suillus_viscidus_S02_v2.0_Agaricomycetes_Restricted	jgi	Suivis2	1442271	7	MLRRCLCTSLSRTPLPPLPSPLFCPCRTFLASLILASKFTQDHCYSNCTWAKLSGLPPQEIGLAARSYM	jgi|Suivis2|1442271	NA	NA	NA	NA	NA	NA	NA	NA	NA	NA	NA	NA	NA	NA	NA	NA	jgi|Suivis2|1442271|e_gw1.6.194.1	Suillus_viscidus_S02_v2.0	Agaricomycetes	Restricted	Suillus viscidus	Suillus	Basidiomycota	3	3
jgi|Suivis2|1447110|e_gw1.23.42.1_Suillus_viscidus_S02_v2.0_Agaricomycetes_Restricted	jgi	Suivis2	1447110	7	MLRRCLCTSLSRTPLPPLPSPLFCPCRTFLASLILASKFTQDHCYSNCTWAKLSGLPPQEIGLAARSYM	jgi|Suivis2|1447110	NA	NA	NA	NA	NA	NA	NA	NA	NA	NA	NA	NA	NA	NA	NA	NA	jgi|Suivis2|1447110|e_gw1.23.42.1	Suillus_viscidus_S02_v2.0	Agaricomycetes	Restricted	Suillus viscidus	Suillus	Basidiomycota	3	3
jgi|Copph3|470233|CE470232_1408_Coprinopsis_sp._MPI-PUGE-AT-0042_v1.0_Agaricomycetes_Free	jgi	Copph3	470233	8	MNHSAIPTSKRILVDDADTRITYQGPWEVLQGEQFAGGGNYGPPFQQTLHGIRPQSSANFVFEYEGSSVEVWGTIPVDSSFDANWECLVDGQHADRVASNPGSRHRQKLCEWKSNEFGKHLLYVNATSRDNGRFLIDYISYLPAPSEEPLTGIIQIPHDDPDFDFQGQRWRRQDGFGRRTRLTDNSAKINFVGTSLEWYGFRAAGFPSNQSTGSFSIDGVLPTEFVFSGLEDEKAEPVLNQLLFKTPKLNPGPHTLTVTHKGPNAPLTLSYAIVENNPDKPVPFTTNAIPSPNGPQAPDETAVTSQTINTGTLVGAVIGGLCGLALIALVVFFYMRWRRKHHLPMIQPLPGFVKSEAAAPLDIDLVNARRSDELFPPSRPGSYGLQAHARRRSQARRFN…	jgi|Copph3|470233	NA	NA	NA	NA	NA	NA	NA	NA	NA	NA	NA	NA	NA	NA	NA	NA	jgi|Copph3|470233|CE470232_1408	Coprinopsis_sp._MPI_PUGE_AT_0042_v1.0	Agaricomycetes	Free	Coprinopsis sp.	Coprinopsis	Basidiomycota	3	3
jgi|Copci_AmutBmut1|461566|fgenesh1_pg.98_#_16_Coprinopsis_cinerea_AmutBmut_pab1-1_v1.0_Agaricomycetes_Free	jgi	Copci_AmutBmut1	461566	8	MAFNASSNQPRPRRILVDDVDRSILYNGPWFTDHDSHNELGNFGPPLERTLHGVPPEASASFVFEYEALTYSTGAGFDVWGTVRNNFDATWECIVDGENIGRSGFRVSEQSANRHKLCEWQSNSFGHHTLMVNATSGRDTFLFDFIRYVPSPSRPPPRATTLTEIPNEDPVISYDGHWMVIPGFAHLTRVAQSSATISFDGTSLEWYGYTPDEFPIAPSVAEFSVDGAPPITFILPGLERGRDPAQYNQLLFATGPLRQGPHTVVVTHHGSQAPLTLNYLIIKEEFVPPSFTTSSPATESAVPQENLSNPPSPGTIAGAVIGSICAVSLIVLAAFFYLRRRHKSELPMIQPLPGFVKPEASAPLDIDIVSSRLSDDMGPSSRPGSFPAIAAHARRRSTA…	jgi|Copci_AmutBmut1|461566	NA	NA	NA	NA	NA	NA	NA	NA	NA	NA	NA	NA	NA	NA	NA	NA	jgi|Copci_AmutBmut1|461566|fgenesh1_pg.98_#_16	Coprinopsis_cinerea_AmutBmut_pab1_1_v1.0	Agaricomycetes	Free	Coprinopsis cinerea	Coprinopsis	Basidiomycota	3	3
jgi|Lenedo1|1060265|e_gw1.59.177.1_Lentinula_edodes_Le(Bin)_0899_ss11_v1.0_Agaricomycetes_Restricted	jgi	Lenedo1	1060265	9	MSEPFVHKVGEPRISGLRAIYIVGPSSTGKTTLCNALATCLGLPPSMHITEVARTVMKEQGFTRADVHSLDMQHAIVKAQVSKDRETRRKAAAEATVLGQAVILSDRSAVDAVVYAALSELKAKSGSTQALISSADFQEVLPFYRSPRSTFVLLRPIKEWMIDDGVRSLEDGEHCHDMFVRILKELNISYIELGEDCRWLEERIAAVRRGASYM	jgi|Lenedo1|1060265	1	PF13521	1	AAA domain	1	AAA domain	1	IPR038727	1	NadR/Ttd14, AAA domain	1	NadR/Ttd14, AAA domain	0		0		jgi|Lenedo1|1060265|e_gw1.59.177.1	Lentinula_edodes_Le(Bin)_0899_ss11_v1.0	Agaricomycetes	Restricted	Lentinula edodes	Lentinula	Basidiomycota	3	3
jgi|Lenlat1|896926|fgenesh1_pm.62_#_37_Lentinula_lateritia_RHP3577_ss4_v1.0_Agaricomycetes_Restricted	jgi	Lenlat1	896926	9	MSEPFVHKVGEPQISGLRAIYIVGPSSTGKTTLCNALATCLGLPPSMHITEVARTVMKEQGFTRADVHSLDMQHAIVKAQVSKDREARRKAAAEATVLGQAVLLSDRSAVDAVVYAALSELKAKSGSTQTLISSADFQEILPFYRSPRSTFVLLRPIKEWVIDDGVRSLEDGEHCHDMFVRILKELNISYIELGEDCRWLEERIAAVRRGASYM	jgi|Lenlat1|896926	1	PF13521	1	AAA domain	1	AAA domain	1	IPR038727	1	NadR/Ttd14, AAA domain	1	NadR/Ttd14, AAA domain	0		0		jgi|Lenlat1|896926|fgenesh1_pm.62_#_37	Lentinula_lateritia_RHP3577_ss4_v1.0	Agaricomycetes	Restricted	Lentinula lateritia	Lentinula	Basidiomycota	3	3
jgi|Lennov1|41811|e_gw1.166.16.1_Lentinula_novae-zelandiae_TMI-1172_v1.0_Agaricomycetes_Restricted	jgi	Lennov1	41811	9	MSEPFVYKVGEPQISGPRAIYIVGPSSTGKTTLCNALATCLGLPPSMHITEVARTVMKEQGFTRADVHSLDMQHAIVKAQVSKDREARRKAAAEATVLGQAVLLSDRSAVDAVVYAALSELKAKSGSTQALISSADFQEVLPFYRSPRSTFVLLRPIKEWMIDDGVRSLEDGEHCHDMFVRILKELNISYIELGEDCRWLEERIAAVRRGVSYM	jgi|Lennov1|41811	1	PF13521	1	AAA domain	1	AAA domain	1	IPR038727	1	NadR/Ttd14, AAA domain	1	NadR/Ttd14, AAA domain	0		0		jgi|Lennov1|41811|e_gw1.166.16.1	Lentinula_novae_zelandiae_TMI_1172_v1.0	Agaricomycetes	Restricted	Lentinula novae	Lentinula	Basidiomycota	3	3
jgi|LlaRV95_379_1|461643|CE461642_1428_Lentinula_lateritia_RV95-379_v1.0_Agaricomycetes_Restricted	jgi	LlaRV95_379_1	461643	9	MSEPFVYKVGEPQISGPRAIYIVGPSSTGKTTLCNALATCLGLPPSMHITEVARTVMKEQGFTRADVHSLDMQHAIVKAQVSKDREARRKAAAEATVLGQAVLLSDRSAVDAVVYAALSELKAKSGSTQALISSADFQEVLPFYRSPRSTFVLLRPIKEWMIDDGVRSLEDGENCHNMFVRILKELNISYIELGEDCRWLEERIAAVRRGASYM	jgi|LlaRV95_379_1|461643	1	PF13521	1	AAA domain	1	AAA domain	1	IPR038727	1	NadR/Ttd14, AAA domain	1	NadR/Ttd14, AAA domain	0		0		jgi|LlaRV95_379_1|461643|CE461642_1428	Lentinula_lateritia_RV95_379_v1.0	Agaricomycetes	Restricted	Lentinula lateritia	Lentinula	Basidiomycota	3	3
jgi|LnoICMP18003A_1|1198|LEN2_001234-T1_Lentinula_novae-zelandiae_ICMP_18003_v1.0_Agaricomycetes_Restricted	jgi	LnoICMP18003A_1	1198	9	MHITEVARTVMKEQGFTRADVHSLDMQHAIVKAQVSKDREARRKAAAEATVLGQAVLLSDRSAVDAVVYAALSELKAKSGSTQALISSADFQEVLPFYRSPRSTFVLLRPIKEWMIDDGVRSLEDGEHCHDMFVRILKELNISYIELGEDCRWLEERIAAVRRGVSYM	jgi|LnoICMP18003A_1|1198	1	PF13521	1	AAA domain	1	AAA domain	1	IPR038727	1	NadR/Ttd14, AAA domain	1	NadR/Ttd14, AAA domain	0		0		jgi|LnoICMP18003A_1|1198|LEN2_001234-T1	Lentinula_novae_zelandiae_ICMP_18003_v1.0	Agaricomycetes	Restricted	Lentinula novae	Lentinula	Basidiomycota	3	3
jgi|LedTMI1148_1|46700|e_gw1.200.52.1_Lentinula_edodes_TMI1148_v1.0_Agaricomycetes_Restricted	jgi	LedTMI1148_1	46700	9	MSEPFVHKVGEPRISGLRAIYIVGPSSTGKTTLCNALATCLGLPPSMHITEVARTVMKEQGFTRADVHSLDMQHAIVKAQVSKDRETRRKAAAEATVLGQAVILSDRSAVDAVVYAALSELKAKSGSTQALISSADFQEVLPFYHSPRSTFVLLRPIKEWMIDDGVRSLEDGEHCHDMFVRILKELNISYIELGEDCRWLEERIAAVRRGASYM	jgi|LedTMI1148_1|46700	1	PF13521	1	AAA domain	1	AAA domain	1	IPR038727	1	NadR/Ttd14, AAA domain	1	NadR/Ttd14, AAA domain	0		0		jgi|LedTMI1148_1|46700|e_gw1.200.52.1	Lentinula_edodes_TMI1148_v1.0	Agaricomycetes	Restricted	Lentinula edodes	Lentinula	Basidiomycota	3	3
jgi|LedVB361_1|990877|gm1.7344_g_Lentinula_edodes_VB361_v1.0_Agaricomycetes_Restricted	jgi	LedVB361_1	990877	9	MSEPFVHKVGEPRISGLRAIYIVGPSSTGKTTLCNALATCLGLPPSMHITEVARTVMKEQGFTRADVHSLDMQHAIVKAQVSKDRETRRKAAAEATVLGQAVILSDRSAVDAVVYAALSELKAKSGSTQALISSADFQEVLPFYRSPRSTFVLLRPIKEWMIDDGVRSLEDGEHCHDMFVRILKELNISYIELGEDCRWLEERIAAVRRGASYM	jgi|LedVB361_1|990877	1	PF13521	1	AAA domain	1	AAA domain	1	IPR038727	1	NadR/Ttd14, AAA domain	1	NadR/Ttd14, AAA domain	0		0		jgi|LedVB361_1|990877|gm1.7344_g	Lentinula_edodes_VB361_v1.0	Agaricomycetes	Restricted	Lentinula edodes	Lentinula	Basidiomycota	3	3
jgi|Tragib1|1423535|gm1.9489_g_Trametes_gibbosa_CIRM-BRFM_1770_v1.0_Agaricomycetes_Free	jgi	Tragib1	1423535	10	MIASVHSSSQAARRTPRSSVSATPDKSKLRSPPPKPKTRFDRPPVPPLPLQFVKPQPQSQPQSSVQPAPEPQAPKSRPQPPRRDPHRHDHLVDFRPRAGPQYQFLKCKLIHLNEARQRASIVYHSVQSYM	jgi|Tragib1|1423535	NA	NA	NA	NA	NA	NA	NA	NA	NA	NA	NA	NA	NA	NA	NA	NA	jgi|Tragib1|1423535|gm1.9489_g	Trametes_gibbosa_CIRM_BRFM_1770_v1.0	Agaricomycetes	Free	Trametes gibbosa	Trametes	Basidiomycota	3	3
jgi|Tragib1|1423532|gm1.9486_g_Trametes_gibbosa_CIRM-BRFM_1770_v1.0_Agaricomycetes_Free	jgi	Tragib1	1423532	10	MIASVHSSSQAARRTPRSSVSATPDKSKLRSPPPKPKTRFDRPPVPPLPLQFVKPQPQSQPQSSVQPAPEPQAPKSRPQPPRRDPHRHDHLVDFRPRAGPQYQFLKCKLIHLNEARQRASIVYHSVQSYM	jgi|Tragib1|1423532	NA	NA	NA	NA	NA	NA	NA	NA	NA	NA	NA	NA	NA	NA	NA	NA	jgi|Tragib1|1423532|gm1.9486_g	Trametes_gibbosa_CIRM_BRFM_1770_v1.0	Agaricomycetes	Free	Trametes gibbosa	Trametes	Basidiomycota	3	3
jgi|Aspramb1|91485|CE91484_98_Aspergillus_rambellii_100887_v1.0_Eurotiomycetes_Restricted	jgi	Aspramb1	91485	11	MPTYALLGATGATGSSVLRHLLRNQSDSLSINILVRSKTRLLQTFPDLRTTRNPAICIFQGSSTDPEILGQCLRDASVVFICVGQNGSPMGTTLSQDTASAIIDALRRRRQAEEGSQHRPCTIIQLRSASLNPALAAQVPRFVHRIVRFCLFASYADLERACAYYSEAQRQTLLEYILVDPPTLHDTTGTHPTGYRLISTEPQAPALSYADLGVALCEIAQRRGELHGQAVGVTATGRVNQTWGVLAKYLLDGGMHHANHKFGKENILVVVTCFALLIACLVSYM	jgi|Aspramb1|91485	1	PF13460	1	NAD(P)H-binding	1	NAD(P)H-binding	1	IPR016040	1	NAD(P)-binding domain	1	NAD(P)-binding domain	2	PTHR43355;PTHR43355:SF2	1	FLAVIN REDUCTASE (NADPH)	jgi|Aspramb1|91485|CE91484_98	Aspergillus_rambellii_100887_v1.0	Eurotiomycetes	Restricted	Aspergillus rambellii	Aspergillus	Ascomycota	3	8
jgi|Aspoch1|179077|CE179076_61_Aspergillus_ochraceoroseus_IBT_24754_v1.0_Eurotiomycetes_Free	jgi	Aspoch1	179077	11	MPTYALLGATGATGSSVLRHLLRNQSDSLSINILVRSKTRLLQTFPDLRTTRNPAICIFQGSSTDPEILGQCLRDASVVFICVGQNGSPMGTTLSQDTASAIIDALRRRRQAEEGSQHRPCTIIQLRSASLNPALAAQVPRFVHRIVRFCLFASYADLERACAYYSEAQRQTLLEYILVDPPTLHDTTGTHPTGYRLISTEPQAPALSYADLGVALCEIAQRRGELHGQAVGVTATGRVNQTWGVLAKYLLDGGMHHANHKFGKENILVVVTCFALLIACLVSYM	jgi|Aspoch1|179077	1	PF13460	1	NAD(P)H-binding	1	NAD(P)H-binding	1	IPR016040	1	NAD(P)-binding domain	1	NAD(P)-binding domain	2	PTHR43355;PTHR43355:SF2	1	FLAVIN REDUCTASE (NADPH)	jgi|Aspoch1|179077|CE179076_61	Aspergillus_ochraceoroseus_IBT_24754_v1.0	Eurotiomycetes	Free	Aspergillus ochraceoroseus	Aspergillus	Ascomycota	3	8
jgi|Aspoch1432_1|7721|AOCH_000140T0_Aspergillus_ochraceoroseus_SRRC1432_Eurotiomycetes_Free	jgi	Aspoch1432_1	7721	11	MPTYALLGATGATGSSVLRHLLRNQSDSLSINILVRSKTRLLQTFPDLRTTRNPAICIFQGSSTDPEILGQCLRDASVVFICVGQNGSPMGTTLSQDTASAIIDALRRRRQAEEGSQHRPCTIIQLRSASLNPALAAQVPRFVHRIVRFCLFASYADLERACAYYSEAQRQTLLEYILVDPPTLHDTTGTHPTGYRLISTEPQAPALSYADLGVALCEIAQRRGELHGQAVGVTATGRVNQTWGVLAKYLLDGGMHHANHKFGKENILVVVTCFALLIACLVSYM	jgi|Aspoch1432_1|7721	1	PF13460	1	NAD(P)H-binding	1	NAD(P)H-binding	1	IPR016040	1	NAD(P)-binding domain	1	NAD(P)-binding domain	2	PTHR43355;PTHR43355:SF2	1	FLAVIN REDUCTASE (NADPH)	jgi|Aspoch1432_1|7721|AOCH_000140T0	Aspergillus_ochraceoroseus_SRRC1432	Eurotiomycetes	Free	Aspergillus ochraceoroseus	Aspergillus	Ascomycota	3	8
jgi|Aspram1|1440|ARAM_004337T0_Aspergillus_rambellii_SRRC1468_Eurotiomycetes_Free	jgi	Aspram1	1440	11	MPTYALLGATGATGSSVLRHLLRNQSDSLSVNILVRSKTRLLQTFPDLRTTRNPAICIFQGSSTDPEILGQCLRDASVVFICVGQNGSPMGTTLSQDTASAIIDALRRRRQAEEGSQHRPCTIIQLRSASLNPALAAQVPRFVHRIVRFCLFASYADLERACAYYSEAQRQTLLEYILVDPPTLHDTTGTHPTGYRLISTEPQAPALSYADLGVALCEIAQRRGELHGQAVGVTATGRVNQTWGVLAKYLLDGGMHHANHKFGKENILVVVTCFALLIACLVSYM	jgi|Aspram1|1440	1	PF13460	1	NAD(P)H-binding	1	NAD(P)H-binding	1	IPR016040	1	NAD(P)-binding domain	1	NAD(P)-binding domain	2	PTHR43355;PTHR43355:SF2	1	FLAVIN REDUCTASE (NADPH)	jgi|Aspram1|1440|ARAM_004337T0	Aspergillus_rambellii_SRRC1468	Eurotiomycetes	Free	Aspergillus rambellii	Aspergillus	Ascomycota	3	8
jgi|Mabrmo1|9835|g2422.t1_Marssonina_brunnea_f._sp._monogermtubi_NL1_Leotiomycetes_Restricted	jgi	Mabrmo1	9835	12	MSPNKRPRNDQDHDTASSADQQTASKPQLTRACAECKKHKIKCFVQPGAEACRKCQKSGIQCVPHNLKQKFIEEDTAWKSQASAQIDQLKAAVAQLLQQSNLPSLSSYQTNLGLGRQIVRDAPISPESACNHNTAGAAGNFTSEGPSALHKKDDSDLVPLPMNNLYSLTDPGKSRLILVDSSLVNGPDFISRGVVSLAEAEFLFAHFQSRINPLLWNGILCSHKTLATARESSSLLVATVLTVSALHMPNREQSLRATYDAFVTLMRDSCMLRSQNLDDIRGLCIGAFYLTSLSWALCSRAVRVATEMNLHKSSLQFSRGSLASYERIRLWYVLYVCDHQFALAYGRPPMMHDCAAIRNADKLLTSELSSEGDRGLVAQVKLFRILAGCYFMYGCDADL…	jgi|Mabrmo1|9835	2	PF04082;PF00172	2	Fungal specific transcription factor domain;Fungal Zn(2)-Cys(6) binuclear cluster domain	2	Fungal specific transcription factor domain;Fungal Zn(2)-Cys(6) binuclear cluster domain	2	IPR007219;IPR001138	2	Transcription factor domain, fungi;Zn(2)-C6 fungal-type DNA-binding domain	2	Transcription factor domain, fungi;Zn(2)-C6 fungal-type DNA-binding domain	2	PTHR30304;PTHR30304:SF4	2	D-TAGATOSE-1,6-BISPHOSPHATE ALDOLASE;TRANSCRIPTIONAL ACTIVATOR OF PROTEASES PRTT	jgi|Mabrmo1|9835|g2422.t1	Marssonina_brunnea_f._sp._monogermtubi_NL1	Leotiomycetes	Restricted	Marssonina brunnea	Marssonina	Ascomycota	6	5
jgi|Marbr1|2641|MBM_06187_Marssonina_brunnea_f._sp._multigermtubi_MB_m1_Leotiomycetes_Free	jgi	Marbr1	2641	12	MSLNKRPRNDQDHDTASSADQRPASKPQLTRACAECKKHKIKCFVQPGAEACRKCQKSGIQCVPHNLKQKFIEEDTAWKSQASAQIDQLKAAVAQLLQQSNLPSLSGYQTNLGLSRQTVRDAPIFPETACNYNTAGAVGNFTSEGSSALHRKDDSDLVPLPMNNLYSLTDPGKSRLILVDSSLVSVDLVNSSSRSFGCFKTMGNVVNSRHTATLLARYFISRGVVSLAEAEFLFAHFQSRINPLLWNGILCSHKTLATARESSSLLVATVLTVAALHMPNREQSLRATYDAFVMLMRDSCMLRSQNLDDIRGLCIGAFYLTSLSWALCSRAVRVATEMNLHKSSLQFARGSLASYERVRLWYVLYVCDHQFALAYGRPPMMHDCAAIRNADKLLTSELS…	jgi|Marbr1|2641	2	PF04082;PF00172	2	Fungal specific transcription factor domain;Fungal Zn(2)-Cys(6) binuclear cluster domain	2	Fungal specific transcription factor domain;Fungal Zn(2)-Cys(6) binuclear cluster domain	2	IPR007219;IPR001138	2	Transcription factor domain, fungi;Zn(2)-C6 fungal-type DNA-binding domain	2	Transcription factor domain, fungi;Zn(2)-C6 fungal-type DNA-binding domain	2	PTHR30304;PTHR30304:SF4	2	D-TAGATOSE-1,6-BISPHOSPHATE ALDOLASE;TRANSCRIPTIONAL ACTIVATOR OF PROTEASES PRTT	jgi|Marbr1|2641|MBM_06187	Marssonina_brunnea_f._sp._multigermtubi_MB_m1	Leotiomycetes	Free	Marssonina brunnea	Marssonina	Ascomycota	6	5
jgi|Morgal1|753255|MIX1351_2_53_Morchella_galilaea_PhC_278_v1.0_Pezizomycetes_Restricted	jgi	Morgal1	753255	13	MPSLASEAEFLLSCIMHTDGKIDFEAVAKETGYTNTGSALNRLTALKKGFLAKNNTTGTGTTKSTTASPIKRGAPATPRKARKSTLKRVEREDDPISDGGGSGSKGSSKAVKTASYM	jgi|Morgal1|753255	NA	NA	NA	NA	NA	NA	NA	NA	NA	NA	NA	NA	NA	NA	NA	NA	jgi|Morgal1|753255|MIX1351_2_53	Morchella_galilaea_PhC_278_v1.0	Pezizomycetes	Restricted	Morchella galilaea	Morchella	Ascomycota	1	10
jgi|Morkaki1|992579|MIX18070_4_62_Morchella_kakiicolor_PhC_280_v3.0_Pezizomycetes_Restricted	jgi	Morkaki1	992579	13	MPSLASEAEFLLSCIMHTDGKIDFEAVAKETGYTNTGSALNRLTALKKGFLAKNNTTGTGTTKSTTASPIKRGAPATPRKARKSTLKRVEREDDPISDGGGSGSKGSSKAVKTASYM	jgi|Morkaki1|992579	NA	NA	NA	NA	NA	NA	NA	NA	NA	NA	NA	NA	NA	NA	NA	NA	jgi|Morkaki1|992579|MIX18070_4_62	Morchella_kakiicolor_PhC_280_v3.0	Pezizomycetes	Restricted	Morchella kakiicolor	Morchella	Ascomycota	1	10
jgi|Mordis1|297071|CE297070_19_Morchella_disparilis_PhC_293_v1.0_Pezizomycetes_Restricted	jgi	Mordis1	297071	13	MPSLASEAEFLLSCIMHTDGKIDFEAVAKETGYTNTGSALNRLTALKKGFLAKNNTTGTGTTKSTTASPIKRGAPATPRKARKSTLKRVEREDDPISDGGGSGSKGSSKAVKTASYM	jgi|Mordis1|297071	NA	NA	NA	NA	NA	NA	NA	NA	NA	NA	NA	NA	NA	NA	NA	NA	jgi|Mordis1|297071|CE297070_19	Morchella_disparilis_PhC_293_v1.0	Pezizomycetes	Restricted	Morchella disparilis	Morchella	Ascomycota	1	10
jgi|Mordun1|706497|estExt_fgenesh1_pg.C_80265_Morchella_dunalii_PhC_240_v1.0_Pezizomycetes_Restricted	jgi	Mordun1	706497	13	MPSLASEAEFLLSCIMHTDGKIDFEAVAKETGYTNTGSALNRLTALKKGFLAKNNTTGTGTTKSTTASPIKRGAPATPRKARKSTLKRVEREDDSISDGGGSGSKGSSKAVKTASYM	jgi|Mordun1|706497	NA	NA	NA	NA	NA	NA	NA	NA	NA	NA	NA	NA	NA	NA	NA	NA	jgi|Mordun1|706497|estExt_fgenesh1_pg.C_80265	Morchella_dunalii_PhC_240_v1.0	Pezizomycetes	Restricted	Morchella dunalii	Morchella	Ascomycota	1	10
jgi|Morsem1|836943|MIX21703_1_42_Morchella_semilibera_PhC_218_v1.0_Pezizomycetes_Restricted	jgi	Morsem1	836943	13	MPSLASEAEFLLSCIMHTDGKIDFEAVAKETGYTNTGSALNRLTALKKGFLAKNNTTGTGTTKSTTASPIKRGAPATPRKARKSTLKRVEREDDPISDGGGSGSKGSSKAVKTASYM	jgi|Morsem1|836943	NA	NA	NA	NA	NA	NA	NA	NA	NA	NA	NA	NA	NA	NA	NA	NA	jgi|Morsem1|836943|MIX21703_1_42	Morchella_semilibera_PhC_218_v1.0	Pezizomycetes	Restricted	Morchella semilibera	Morchella	Ascomycota	1	10
jgi|Mycepi1|980978|estExt_Genemark1.C_210324_Mycena_epipterygia_CBHHK145m_v1.0_Agaricomycetes_Restricted	jgi	Mycepi1	980978	14	MCDAISTLHSSIIFSALSLVSGNMFGYICLGLACASLAIYVACYHLPSKKLARLEDGIKVAEGFLKRAKSDCARDHVELLDVESRLLQAKFSASKIQSQMLDAGEVSPLFEANAMIDNGLSTRIATCYRSLKKYFQNIRGITMSITKCRKEVENIHISTLRIIEEERRHKLFKAMKEAREVIEALRSPTRHVHPTSHRAQSNGNLFQESYM	jgi|Mycepi1|980978	NA	NA	NA	NA	NA	NA	NA	NA	NA	NA	NA	NA	NA	NA	NA	NA	jgi|Mycepi1|980978|estExt_Genemark1.C_210324	Mycena_epipterygia_CBHHK145m_v1.0	Agaricomycetes	Restricted	Mycena epipterygia	Mycena	Basidiomycota	3	3
jgi|Mycepi1|872014|gm1.8632_g_Mycena_epipterygia_CBHHK145m_v1.0_Agaricomycetes_Restricted	jgi	Mycepi1	872014	14	MCDTVSTVKASIIFGVLSLVSGTTFGYICLGLACASLALYAAQHQMPSKKLARLEDETKVADGLLKRAKSEFARDHVDLLDAESRLLQAKLLASEIQTQMLEAGGLALFFESSVVLDPGLLARVAACYESLKKYLQGARGIRRSISKCRKEVEKTHTSTLRIIQEERRRKLLQAIRDSQEIIAVLRSPTGYVHPARHRGHSSVGNLFQESYM	jgi|Mycepi1|872014	NA	NA	NA	NA	NA	NA	NA	NA	NA	NA	NA	NA	NA	NA	NA	NA	jgi|Mycepi1|872014|gm1.8632_g	Mycena_epipterygia_CBHHK145m_v1.0	Agaricomycetes	Restricted	Mycena epipterygia	Mycena	Basidiomycota	3	3
jgi|Mycepi1|980974|estExt_Genemark1.C_210319_Mycena_epipterygia_CBHHK145m_v1.0_Agaricomycetes_Restricted	jgi	Mycepi1	980974	14	MVHLRIVSSATIKMCDIIPTLQTSFVPAQSLVSGTTFGYICLGLGCASPAIYAAYHHLPSKKLARLEDAIKVAEGILKHAKEDCARDQVELLDVESRLLQAKFSASEIQSRMFEAGGLSPLVESNTVIVRDLLARIAARYVSLKKYLQDARGIMKSISKCRKEVGDIHTSTLRIIEEERRRKLFEAMKEVREVIEIFRSPTRHHMHAAPASHRTHSGGVFFQESYM	jgi|Mycepi1|980974	NA	NA	NA	NA	NA	NA	NA	NA	NA	NA	NA	NA	NA	NA	NA	NA	jgi|Mycepi1|980974|estExt_Genemark1.C_210319	Mycena_epipterygia_CBHHK145m_v1.0	Agaricomycetes	Restricted	Mycena epipterygia	Mycena	Basidiomycota	3	3
jgi|Penfr1|95|transcript:KUM67021_Penicillium_freii_DAOM_242723_Eurotiomycetes_Free	jgi	Penfr1	95	15	MPGCCSWNCFGICRRRRPRSPGLGPPGPPGPPGPPGPPGPPDGDAPLIELQFIAPLPPPVVPVPVPTNPTFFPSSQPGSSPSANPNDYQYGEHEMWGHLRQRWIDDANEPNCTVQLPDFEFRHLTHARHRSQRWTTNFNRWNGRPRVFEEDIADCGLPVGEQNYHDVKISKESVTAHPKRGRGTNFYHITTAMGVIVLRNAYRHDGPYWSQLALAQYDVHFAQNVLRHIYLENVVNDDTTDCARTIWAETQPPNTQMFDMAPEAVNQVAWEFDTPGYKAILGTELGKGAAAIVMSAYPRGTHRITRIVVWRFGVLQIRFDIENKSYM	jgi|Penfr1|95	NA	NA	NA	NA	NA	NA	NA	NA	NA	NA	NA	NA	NA	NA	NA	NA	jgi|Penfr1|95|transcript:KUM67021	Penicillium_freii_DAOM_242723	Eurotiomycetes	Free	Penicillium freii	Penicillium	Ascomycota	3	8
jgi|Pennord1|4142|rna4141_Penicillium_nordicum_DAOMC_185683_Eurotiomycetes_Free	jgi	Pennord1	4142	15	MSGCCPWNCFGICRRRRVTPSSAPTGGDDPIELQYVSPPPPSIVPVPVSADTFFPSSQPGSSPSANPNDYQYGEREMWGHLRQRWIDDATEPNCTVQLPNFEFRNLTHAKHRSQRWTTNFNRWIEGPHFLSYDLAACGLPVGEQSYHDAKITKDSVIPHPKRGMGTNLYQITTAMGVIVLRNAYRHDGPWWSQIALAQYDIHFARNILRHIYLENVVNDDTVDCVRTIWADTQSPDSGLFDTSPAASDQVSWNFDTPGYKAILGTELGKGAAAIVLSAYPRGTHRITKVVVWRQSILQVRFDIENKSYM	jgi|Pennord1|4142	NA	NA	NA	NA	NA	NA	NA	NA	NA	NA	NA	NA	NA	NA	NA	NA	jgi|Pennord1|4142|rna4141	Penicillium_nordicum_DAOMC_185683	Eurotiomycetes	Free	Penicillium nordicum	Penicillium	Ascomycota	3	8
jgi|Penpol1|1177|PENPOL_c001G05188T0_Penicillium_polonicum_IBT_4502_Eurotiomycetes_Free	jgi	Penpol1	1177	15	MPGCCRWNCFGICRRRRPRSPSFGPPGPPGPPDPTDGNDPIVLQFIAPVPPPVVPTPISSNTTFFPSSQPGSSPSVNPNDYRYGEHEMRGHLRQRWIDDANEPNCTVQLPDFEFRHLTHAKHRSQRWTTNFNRWNGRPRVFEEDIADCGLPVGEQNYHDVKISKESVTAHPKRGRGTNFYHITTAMGVIVLRNAYRHDGPYWSQIALALYDVHFARNALRHIYLENVVNDDTTDCVRTIWAETQPPNTRMFDMAPEAVNQVAWDFDTPEYKAILGTELGKGAAAIVMSAYPRGTHRIARIVVWRFGVLQVRFDIENKSYM	jgi|Penpol1|1177	NA	NA	NA	NA	NA	NA	NA	NA	NA	NA	NA	NA	NA	NA	NA	NA	jgi|Penpol1|1177|PENPOL_c001G05188T0	Penicillium_polonicum_IBT_4502	Eurotiomycetes	Free	Penicillium polonicum	Penicillium	Ascomycota	3	8
jgi|Pheno1|3666|transcript:PAV22760_Phellinus_noxius_FFPRI411160_Agaricomycetes_Free	jgi	Pheno1	3666	16	MSGNPGSAAPPAPPPVLPPGPPPGLPPVPPAGPQQNPQIYVKEISINKPPIFTGATNRARKWLADVRAYLMLNQAVYNNDEKRILFALSYM	jgi|Pheno1|3666	NA	NA	NA	NA	NA	NA	NA	NA	NA	NA	NA	NA	NA	NA	NA	NA	jgi|Pheno1|3666|transcript:PAV22760	Phellinus_noxius_FFPRI411160	Agaricomycetes	Free	Phellinus noxius	Phellinus	Basidiomycota	3	3
jgi|Pheno1|2422|transcript:PAV14747_Phellinus_noxius_FFPRI411160_Agaricomycetes_Free	jgi	Pheno1	2422	16	MSGNPGSAPPPVPPPVPPPGPPPGLPPVPPPGPQQNPQVYVKEISINKPPIFTGATNRARKWLADVQAYLMLNQAVYNNDEKRILFALSYM	jgi|Pheno1|2422	NA	NA	NA	NA	NA	NA	NA	NA	NA	NA	NA	NA	NA	NA	NA	NA	jgi|Pheno1|2422|transcript:PAV14747	Phellinus_noxius_FFPRI411160	Agaricomycetes	Free	Phellinus noxius	Phellinus	Basidiomycota	3	3
jgi|Zymbr1|1037|TI39_contig298g00042T0_Zymoseptoria_brevis_Zb18110_Dothideomycetes_Free	jgi	Zymbr1	1037	17	MSITLPLRLIKNLLWPDKTTRQATTNNMMSSEKEQINLLRGWPSRALLPLPLIRAAAVTVLSDPTIALDGLLYGPDEGYLPCREAVAAWLTTFYRPTHRIPADRICISGGASQNLGNILNVFTDPEYTRHVWFVTPAYMLAFRIFEDAGFAGKMRAVPEDDQGVDVEYLRRDVRRSEEVARREGNVKPRFKPERKRAKVFRHVLYCVPSFSNPSSRTMSLKRRTELVRLAREFDMLIMCDDVYDMLQWPVDGEGLIAMETAHLPRLVDIDREIDGGAERDDADGFGNVVSNGTFSKIAGPGMRVGWAEGTSKFAYGLGQAGVQRSGGAPSQLTSIYLTHLLNTGQLQNHIHTVLRPAYASRYKAMLTAIETHLLSLGFTLPQPDRDVVGGYFLWLGLPG…	jgi|Zymbr1|1037	1	PF00155	1	Aminotransferase class I and II	1	Aminotransferase	1	IPR004839	1	Aminotransferase, class I/classII	1	Aminotransferase	1	PTHR42858	1	AMINOTRANSFERASE	jgi|Zymbr1|1037|TI39_contig298g00042T0	Zymoseptoria_brevis_Zb18110	Dothideomycetes	Free	Zymoseptoria brevis	Zymoseptoria	Ascomycota	4	7
jgi|Zymar1|775361|Za111_scaffold_849_0038_Zymoseptoria_ardabiliae_STIR04_1.1.1_Dothideomycetes_Free	jgi	Zymar1	775361	17	MTSSEKEQINLLRGWPSRALLPLPLIRAAAATVLSDPTIALDALLYGPDEGYPPCREAVAAWLTTFHRPSSHRIPADRICISGGASQNLGNILNVFTDPEYTRHVWVVAPAYMMVFQIFEDAGFAGTMRAVPEDEEGVDVEYLRREVRTSEEVARREGNVKPRFKPERKRAKVFKHVLYCVPSFSNPSSRTMSLKRRAELVRLAREFDMLIMCDDVYDMLQWPVEGEDLTAMETAHLPRLVDIDRDIDGGAQREDADGFGNVVSNGTFSKIAGPGMRVGWAEGTPKFAYGLGQAGVQRSGGAPSQLTSTYLTRLLTTGQLQNHIHTVLRPTYASRYKAMLTAIETHLLPLGFTLPQPDRGVAGGYFLWLGLPGDMQATDLTTRCQKEENLIVAPGGLFQ…	jgi|Zymar1|775361	1	PF00155	1	Aminotransferase class I and II	1	Aminotransferase	1	IPR004839	1	Aminotransferase, class I/classII	1	Aminotransferase	1	PTHR42858	1	AMINOTRANSFERASE	jgi|Zymar1|775361|Za111_scaffold_849_0038	Zymoseptoria_ardabiliae_STIR04_1.1.1	Dothideomycetes	Free	Zymoseptoria ardabiliae	Zymoseptoria	Ascomycota	4	7
jgi|Zymps1|801217|Zp221_scaffold_359_00015_Zymoseptoria_pseudotritici_STIR04_2.2.1_Dothideomycetes_Free	jgi	Zymps1	801217	17	MSITLPLRLFRNLLWPDKTTRQATANMTSSEKEQINLLRGWPSRALLPLPLIRAAAATVLSDPTIAYDGLLYGPDEGYLPCREAVAAWLTTFYRPTHRIPADRICISGGASQNLGNVLNVFTDPEYTRHVWFVTPAYMLAFRIFEDAGFAGKMRAVPEDEEGVDVEYLRREVRRSEEVARREGNVKPRFKPERKRAKVFKHVLYCVPSFSNPSSRTMSLKRRTELVRLAREFDMLIMCDDVYDMLQWPVDGEDLAAMETAHLPRLVDIDREIDDGAEREDADGFGNVVSNGTFSKIAGPGMRVGWAEGTPKFAYGLGQAGVQRSGGAPCQLTSTYLTHLLTTGQLQNHIHTVLQPAYASRYKAMLTAIESHLLPLRFTLPQPDRDVAGGYFLWLGLPGD…	jgi|Zymps1|801217	1	PF00155	1	Aminotransferase class I and II	1	Aminotransferase	1	IPR004839	1	Aminotransferase, class I/classII	1	Aminotransferase	1	PTHR42858	1	AMINOTRANSFERASE	jgi|Zymps1|801217|Zp221_scaffold_359_00015	Zymoseptoria_pseudotritici_STIR04_2.2.1	Dothideomycetes	Free	Zymoseptoria pseudotritici	Zymoseptoria	Ascomycota	4	7
jgi|Mycgr3|68091|estExt_Genewise1Plus.C_chr_20706_Mycosphaerella_graminicola_v2.0_Dothideomycetes_Free	jgi	Mycgr3	68091	17	MTSSEKEQINLLRGWPSRALLPLPLIRAAAATVLSDPTIAYNGLLYGPDEGYLPCREAVAAWLTTFYRPTHRIPADRICISGGASQNLGNILNVFTDPEYTRHVWFVTPAYMLAFRIFEDAGFAGKMRAVPEDEEGVDVEYLRREVRRSEEVARREGNVKPRFKPERKRAKVFKHVLYCVPSFSNPSSRTMSLTRRTELVRLAREFDMLVMCDDVYDMLQWPVDGEDLAAMETAHLPRLVDIDREIDDGAEREDADGFGNVVSNATFSKIAGPGMRVGWAEGTAKFAYGLGQAGVQRSGGAPCQLTSIYLTHLLTTGQLQNHIHTVLRPAYASRYKAMLTAIETHLLPLGFTLPQPDRDVAGGYFLWLGLPGDMQATDLTTRCQKEENVIVAPGGLFQT…	jgi|Mycgr3|68091	1	PF00155	1	Aminotransferase class I and II	1	Aminotransferase	1	IPR004839	1	Aminotransferase, class I/classII	1	Aminotransferase	1	PTHR42858	1	AMINOTRANSFERASE	jgi|Mycgr3|68091|estExt_Genewise1Plus.C_chr_20706	Mycosphaerella_graminicola_v2.0	Dothideomycetes	Free	Mycosphaerella graminicola	Mycosphaerella	Ascomycota	4	7
jgi|FoxF1003_1|549364|e_gw1.3.3832.1_Fusarium_oxysporum_F10-03_v1.0_Sordariomycetes_Restricted	jgi	FoxF1003_1	549364	18	MRPQAPTLPFAVFSLFNVVATASACKSNEWINLAPIPTARQEHGTVAINNETIAILGGIVVAGSGTEMTDLLQFYDIPSDTWSTKSAIPRKVNHSNVAVVGNKLYLLGGLVDGPAVAGVSMNWVASASSYVYDVTVDTWSNLAPMPNGTEKGSSIVGVHNEMIYLAGGMTVLQDTYQDAVNTVVSFNTSSGQWQRVVANAAELPESRQHGTGAVIGDTFYVVGGRWFGQMKTRDTVFELDLTNQETGWKSSAAHMPVSRGGIYGAAVVSTFYAFGGEGNPDTSTGLFNQSEAFDTESQQWTELNPMAVPRHGTQAASVGGLVYIPGGGLQQDGKAVSMNGSMSYM	jgi|FoxF1003_1|549364	2	PF13418;PF01344	2	Galactose oxidase, central domain;Kelch motif	2	Galactose oxidase, central domain;Kelch motif	1	IPR006652	1	Kelch repeat type 1	1	Kelch repeat type 1	2	PTHR46375:SF4;PTHR46375	2	KELCH-LIKE FAMILY, MEMBER 42;KELCH REPEAT AND BTB DOMAIN-CONTAINING PROTEIN 13-RELATED	jgi|FoxF1003_1|549364|e_gw1.3.3832.1	Fusarium_oxysporum_F10_03_v1.0	Sordariomycetes	Restricted	Fusarium oxysporum	Fusarium	Ascomycota	7	4
jgi|FoxF1004_1|817181|e_gw1.1.5380.1_Fusarium_oxysporum_F10-04_v1.0_Sordariomycetes_Restricted	jgi	FoxF1004_1	817181	18	MRPQAPTLPFAVFSLFNVVATASACKSNEWINLAPIPTARQEHGTVAINNETIAILGGIVVAGSGTEMTDLLQFYDIPSDTWSTKSAIPRKVNHSNVAVVGNKLYLLGGLVDGPAVAGVSMNWVASASSYVYDVTVDTWSNLAPMPNGTEKGSSIVGVHNEMIYLAGGMTVLQDTYQDAVNTVVSFNTSSGQWQRVVANAAELPESRQHGTGAVIGDTFYVVGGRWFGQMKTRDTVFELDLTNQETGWKSSAAHMPVSRGGIYGAAVVSTFYAFGGEGNPDTSTGLFNQSEAFDTESQQWTELNPMAVPRHGTQAASVGGLVYIPGGGLQQDGKAVSMNGSMSYM	jgi|FoxF1004_1|817181	2	PF13418;PF01344	2	Galactose oxidase, central domain;Kelch motif	2	Galactose oxidase, central domain;Kelch motif	1	IPR006652	1	Kelch repeat type 1	1	Kelch repeat type 1	2	PTHR46375:SF4;PTHR46375	2	KELCH-LIKE FAMILY, MEMBER 42;KELCH REPEAT AND BTB DOMAIN-CONTAINING PROTEIN 13-RELATED	jgi|FoxF1004_1|817181|e_gw1.1.5380.1	Fusarium_oxysporum_F10_04_v1.0	Sordariomycetes	Restricted	Fusarium oxysporum	Fusarium	Ascomycota	7	4
jgi|FoxF1008_1|906541|estExt_Genemark1.C_2_t10055_Fusarium_oxysporum_F10-08_v1.0_Sordariomycetes_Restricted	jgi	FoxF1008_1	906541	18	MRPQAPTLPFAVFSLFNVVATASACKSNEWINLAPIPTARQEHGTVAINNKTIAILGGIVVAGSGTEMTDLLQFYDIPSDTWSTKSAIPRKVNHLNVVVVGNKLYLLGELVDGPAVAGVSMNWVASASSYVYDVTVDTWSNLAPMPNGTEKGSSIVGVHNEMIYLAGGMTVLQDTYQDAVNTVVSFNTSSGQWQRVVANAAELPESRQHGTGAVIGDTFYVVGGRWFGQMKTRDTVFELDLTNQETGWKSSAAHMPVSRGGIYGAAVGDKLYAFGGEGNPDTSTGLFNQSEAFDTESQQWTELNPMAVPRHGTQAASVGGLVYIPGGGLQQDGKAVSMNGSMSYM	jgi|FoxF1008_1|906541	2	PF13418;PF01344	2	Galactose oxidase, central domain;Kelch motif	2	Galactose oxidase, central domain;Kelch motif	1	IPR006652	1	Kelch repeat type 1	1	Kelch repeat type 1	1	PTHR24412	1	KELCH PROTEIN	jgi|FoxF1008_1|906541|estExt_Genemark1.C_2_t10055	Fusarium_oxysporum_F10_08_v1.0	Sordariomycetes	Restricted	Fusarium oxysporum	Fusarium	Ascomycota	7	4
jgi|FoxF1010_1|202580|e_gw1.2.3559.1_Fusarium_oxysporum_F10-10_v1.0_Sordariomycetes_Restricted	jgi	FoxF1010_1	202580	18	MRPQAPTLPFAVFSLFNVVATASACKSNEWINLAPIPTARQEHGTVAINNETIAILGGIVVAGSGTEMTDLLQFYDIPSDTWSTKSAIPRKVNHSNVAVVGNKLYLLGGLVDGPAVAGVSMNWVASASSYVYDVTVDTWSNLAPMPNGTEKGSSIVGVHNEMIYLAGGMTVLQDTYQDAVNTVVSFNTSSGQWQRVVANAAELPESRQHGTGAVIGDTFYVVGGRWFGQMKTRDTVFELDLTNQETGWKSSAAHMPVSRGGIYGAAVVSTFYAFGGEGNPDTSTGLFNQSEAFDTESQQWTELNPMAVPRHGTQAASVGGLVYIPGGGLQQDGKAVSMNGSMSYM	jgi|FoxF1010_1|202580	2	PF13418;PF01344	2	Galactose oxidase, central domain;Kelch motif	2	Galactose oxidase, central domain;Kelch motif	1	IPR006652	1	Kelch repeat type 1	1	Kelch repeat type 1	2	PTHR46375:SF4;PTHR46375	2	KELCH-LIKE FAMILY, MEMBER 42;KELCH REPEAT AND BTB DOMAIN-CONTAINING PROTEIN 13-RELATED	jgi|FoxF1010_1|202580|e_gw1.2.3559.1	Fusarium_oxysporum_F10_10_v1.0	Sordariomycetes	Restricted	Fusarium oxysporum	Fusarium	Ascomycota	7	4
jgi|FoxF201_1|781475|fgenesh1_pm.2_#_1462_Fusarium_oxysporum_F2-01_v1.0_Sordariomycetes_Restricted	jgi	FoxF201_1	781475	18	MRPQAPTLPFAVFSLFNVVATASACKSNEWINLAPIPTARQEHGTVAINNKTIAILGGIVVAGSGTEMTDLLQFYDIPSDTWSTKSAIPRKVNHLNVVVVGNKLYLLGELVDGPAVAGVSMNWVASASSYVYDVTVDTWSNLAPMPNGTEKGSSIVGVHNEMIYLAGGMTVLQDTYQDAVNTVVSFNTSSGQWQRVVANAAELPESRQHGTGAVIGDTFYVVGGRWFGQMKTRDTVFELDLTNQETGWKSSAAHMPVSRGGIYGAAVGDKLYAFGGEGNPDTSTGLFNQSEAFDTESQQWTELNPMAVPRHGTQAASVGGLVYIPGGGLQQDGKAVSMNGSMSYM	jgi|FoxF201_1|781475	2	PF13418;PF01344	2	Galactose oxidase, central domain;Kelch motif	2	Galactose oxidase, central domain;Kelch motif	1	IPR006652	1	Kelch repeat type 1	1	Kelch repeat type 1	1	PTHR24412	1	KELCH PROTEIN	jgi|FoxF201_1|781475|fgenesh1_pm.2_#_1462	Fusarium_oxysporum_F2_01_v1.0	Sordariomycetes	Restricted	Fusarium oxysporum	Fusarium	Ascomycota	7	4
jgi|FoxF202_1|792466|estExt_Genemark1.C_4_t40344_Fusarium_oxysporum_F2-02_v1.0_Sordariomycetes_Restricted	jgi	FoxF202_1	792466	18	MRPQAPTLPFAVFSLFNVVATASACKSNEWINLAPIPTARQEHGTVAINNKTIAILGGIVVAGSGTEMTDLLQFYDIPSDTWSTKSAIPRKVNHLNVVVVGNKLYLLGELVDGPAVAGVSMNWVASASSYVYDVTVDTWSNLAPMPNGTEKGSSIVGVHNEMIYLAGGMTVLQDTYQDAVNTVVSFNTSSGQWQRVVANAAELPESRQHGTGAVIGDTFYVVGGRWFGQMKTRDTVFELDLTNQETGWKSSAAHMPVSRGGIYGAAVGDKLYAFGGEGNPDTSTGLFNQSEAFDTESQQWTELNPMAVPRHGTQAASVGGLVYIPGGGLQQDGKAVSMNGSMSYM	jgi|FoxF202_1|792466	2	PF13418;PF01344	2	Galactose oxidase, central domain;Kelch motif	2	Galactose oxidase, central domain;Kelch motif	1	IPR006652	1	Kelch repeat type 1	1	Kelch repeat type 1	1	PTHR24412	1	KELCH PROTEIN	jgi|FoxF202_1|792466|estExt_Genemark1.C_4_t40344	Fusarium_oxysporum_F2_02_v1.0	Sordariomycetes	Restricted	Fusarium oxysporum	Fusarium	Ascomycota	7	4
jgi|FoxF204_1|406888|fgenesh1_pm.1_#_132_Fusarium_oxysporum_F2-04_v1.0_Sordariomycetes_Restricted	jgi	FoxF204_1	406888	18	MRPQAPTLPFAVFSLFNVVATASACKSNEWINLAPIPTARQEHGTVAINNKTIAILGGIVVAGSGTEMTDLLQFYDIPSDTWSTKSAIPRKVNHLNVVVVGNKLYLLGELVDGPAVAGVSMNWVASASSYVYDVTVDTWSNLAPMPNGTEKGSSIVGVHNEMIYLAGGMTVLQDTYQDAVNTVVSFNTSSGQWQRVVANAAELPESRQHGTGAVIGDTFYVVGGRWFGQMKTRDTVFELDLTNQETGWKSSAAHMPVSRGGIYGAAVGDKLYAFGGEGNPDTSTGLFNQSEAFDTESQQWTELNPMAVPRHGTQAASVGGLVYIPGGGLQQDGKAVSMNGSMSYM	jgi|FoxF204_1|406888	2	PF13418;PF01344	2	Galactose oxidase, central domain;Kelch motif	2	Galactose oxidase, central domain;Kelch motif	1	IPR006652	1	Kelch repeat type 1	1	Kelch repeat type 1	1	PTHR24412	1	KELCH PROTEIN	jgi|FoxF204_1|406888|fgenesh1_pm.1_#_132	Fusarium_oxysporum_F2_04_v1.0	Sordariomycetes	Restricted	Fusarium oxysporum	Fusarium	Ascomycota	7	4
jgi|FoxF206_1|718920|MIX14460_2_17_Fusarium_oxysporum_F2-06_v1.0_Sordariomycetes_Restricted	jgi	FoxF206_1	718920	18	MRPQAPTLPFAVFSLFNVVATASACKSNEWINLAPIPTARQEHGTVAINNKTIAILGGIVVAGSGTEMTDLLQFYDIPSDTWSTKSAIPRKVNHLNVVVVGNKLYLLGELVDGPAVAGVSMNWVASASSYVYDVTVDTWSNLAPMPNGTEKGSSIVGVHNEMIYLAGGMTVLQDTYQDAVNTVVSFNTSSGQWQRVVANAAELPESRQHGTGAVIGDTFYVVGGRWFGQMKTRDTVFELDLTNQETGWKSSAAHMPVSRGGIYGAAVGDKLYAFGGEGNPDTSTGLFNQSEAFDTESQQWTELNPMAVPRHGTQAASVGGLVYIPGGGLQQDGKAVSMNGSMSYM	jgi|FoxF206_1|718920	2	PF13418;PF01344	2	Galactose oxidase, central domain;Kelch motif	2	Galactose oxidase, central domain;Kelch motif	1	IPR006652	1	Kelch repeat type 1	1	Kelch repeat type 1	1	PTHR24412	1	KELCH PROTEIN	jgi|FoxF206_1|718920|MIX14460_2_17	Fusarium_oxysporum_F2_06_v1.0	Sordariomycetes	Restricted	Fusarium oxysporum	Fusarium	Ascomycota	7	4
jgi|FoxF207_1|654854|fgenesh1_pg.2_#_1852_Fusarium_oxysporum_F2-07_v1.0_Sordariomycetes_Restricted	jgi	FoxF207_1	654854	18	MRPQAPTLPFAVFSLFNVVATASACKSNEWINLAPIPTARQEHGTVAINNKTIAILGGIVVAGSGTEMTDLLQFYDIPSDTWSTKSAIPRKVNHLNVVVVGNKLYLLGELVDGPAVAGVSMNWVASASSYVYDVTVDTWSNLAPMPNGTEKGSSIVGVHNEMIYLAGGMTVLQDTYQDAVNTVVSFNTSSGQWQRVVANAAELPESRQHGTGAVIGDTFYVVGGRWFGQMKTRDTVFELDLTNQETGWKSSAAHMPVSRGGIYGAAVGDKLYAFGGEGNPDTSTGLFNQSEAFDTESQQWTELNPMAVPRHGTQAASVGGLVYIPGGGLQQDGKAVSMNGSMSYM	jgi|FoxF207_1|654854	2	PF13418;PF01344	2	Galactose oxidase, central domain;Kelch motif	2	Galactose oxidase, central domain;Kelch motif	1	IPR006652	1	Kelch repeat type 1	1	Kelch repeat type 1	1	PTHR24412	1	KELCH PROTEIN	jgi|FoxF207_1|654854|fgenesh1_pg.2_#_1852	Fusarium_oxysporum_F2_07_v1.0	Sordariomycetes	Restricted	Fusarium oxysporum	Fusarium	Ascomycota	7	4
jgi|Pengri1|8786|PGRI_052760T0_Penicillium_griseofulvum_PG3_Eurotiomycetes_Free	jgi	Pengri1	8786	19	MQHPELPSPDSDGSGSSDEFPQYPVRTTSSFGETVDEQIQTPASTITSSPPSISPNLTSWSNTPATRPRGVSLSATTLLDKSDGLVMASDLRPQRPSGPARTPSNTYAPQRRPPQYISLQEDRQRSSSAKRGNRRDPNAQYRAQEKAYVQRIRANPQAWYHHTKDPQSNSMIEGDGDLEEPSPSSEVAFEDDSYDPDTQLFLPDDNLPSTEELKHPKNQERLEWHSMLASVLKGDVVKQEKQRLIGSAESKRSAAQSYALWIGVRARTCGRSIPLQRKLIEDARSRLGPIIEDIIGFQIKGETEIGKPARQQVEDVVEKIERCEILYSSHKEMELANPRVASEEFTSSRAAIFAWHNITALINTELAVLQSWVGNEALDFSQPRIKSAKDDLSDGSSFL…	jgi|Pengri1|8786	1	PF00069	1	Protein kinase domain	1	Protein kinase domain	1	IPR000719	1	Protein kinase domain	1	Protein kinase domain	2	PTHR48016:SF18;PTHR48016	2	MAP KINASE KINASE KINASE SSK2-RELATED;MAP KINASE KINASE KINASE SSK2-RELATED-RELATED	jgi|Pengri1|8786|PGRI_052760T0	Penicillium_griseofulvum_PG3	Eurotiomycetes	Free	Penicillium griseofulvum	Penicillium	Ascomycota	3	8
jgi|Aspbom1|5115|ABOM_004166T0_Aspergillus_bombycis_NRRL_26010_Eurotiomycetes_Free	jgi	Aspbom1	5115	19	MRCCPGRTATDPYLIHRKLLLINSAIQSMRNVEAHQDRRFETMEHPDMNNNDSDGSGSSDELLQQSYARSNSNFTDSFDGQVQTPATTISSSPPPSGLPSWVSSTASRPRGSSVGTPTVLEKAPSADGLPVSDVRPQRPAGPARTPSNTYAPQRRPPQYISFQNDRQRSSSTKRNSRRDPNAQYRAQEKAYVQRIRADPQAWYSHFDEAQNMSIVGDSDLEEPSPSSEVPFEDDAYDPDIQLFLTDDNQPTLEELKNPKNQERLEWHSMLASVLKGDVVKQEKQRLLGSTDTKRSSAQNNAIWLGVRARTCGRSIAMQRKLIEEARSGLGPIIEEIIKFEIKGETEIGKPPIKQVEDIVEQIERCELLYSTQKELEAAHPRVASEEFISSREAVLAWHN…	jgi|Aspbom1|5115	1	PF00069	1	Protein kinase domain	1	Protein kinase domain	1	IPR000719	1	Protein kinase domain	1	Protein kinase domain	2	PTHR48016:SF18;PTHR48016	2	MAP KINASE KINASE KINASE SSK2-RELATED;MAP KINASE KINASE KINASE SSK2-RELATED-RELATED	jgi|Aspbom1|5115|ABOM_004166T0	Aspergillus_bombycis_NRRL_26010	Eurotiomycetes	Free	Aspergillus bombycis	Aspergillus	Ascomycota	3	8
jgi|Asppeni1|165144|fgenesh1_kg.6_#_41_#_TRINITY_DN1516_c0_g2_i1_Aspergillus_penicilloides_CBS_540.65_v1.0_Eurotiomycetes_Restricted	jgi	Asppeni1	165144	19	MDNPEIVQNDSDGSGSSDEILERRYPVRSNSDYAEHFENQIQTATTPPPAHGLAPWPNASITRPRGASLGAPSALEEVPPVDSLPLTDRDLRPLRPSGPARTPSNTYAPQRRPTQYVSFQDNRQRSSSAKRNSRRDPNAQYRAQEKAYVQRIRANPQAWYKHFDEAKNMTIPVDSDLEEPSPSSEVPFEDDAYDPDVQLFIPDDNQPSIDELKHPKNQERLEWHSMLASVLKGDVVKQEKQRLWGLTETTRSAAQNSAIWLGVKARTCGRSIALQRKLIEEARAGLGPLIEDIINFEIKGEKEIGKSPIKQVEDIVQQTDRMEMLYATQNELETANPRVASEEFRTSREAVFAWHNTTALISTELAVLQKWVGNNELDFVKPRVKQINSDLTDDSSFLD…	jgi|Asppeni1|165144	1	PF00069	1	Protein kinase domain	1	Protein kinase domain	1	IPR000719	1	Protein kinase domain	1	Protein kinase domain	2	PTHR48016:SF18;PTHR48016	2	MAP KINASE KINASE KINASE SSK2-RELATED;MAP KINASE KINASE KINASE SSK2-RELATED-RELATED	jgi|Asppeni1|165144|fgenesh1_kg.6_#_41_#_TRINITY_DN1516_c0_g2_i1	Aspergillus_penicilloides_CBS_540.65_v1.0	Eurotiomycetes	Restricted	Aspergillus penicilloides	Aspergillus	Ascomycota	3	8
jgi|Aspnom1|127046|fgenesh1_kg.55_#_73_#_TRINITY_DN7597_c0_g1_i1_Aspergillus_nomius_IBT_12657_v1.0_Eurotiomycetes_Free	jgi	Aspnom1	127046	19	MEHPDMNNNDSDGSGSSDELLQQSYARSNSNFTDSFDGQVQTPASTISSSPPPSGLPSWVSSTTSRPRGSSVGTPAVLEKAPSADGLPVSDVRPQRPAGPARTPSNTYAPQRRPPQYISFQNDRQRSSSTKRNTRRDPNAQYRAQEKAYVQRIRADPQAWYSHFDEAQNMSIVGDSDLEEPSPSSEVPFEDDAYDPDIQLFLTDDNQPTLEELKNPKNQERLEWHSMLASVLKGDVVKQEKQRLLGSTDTKRSSAQNNAIWLGVRARTCGRSIAMQRKLIEEARSGLGPIIEEIIKFEIKGETEIGKPPIKQVEDIVAQIEQCEMLYSTQKELEAAHPRVASEEFISSREAVLAWHNTTILINTELAILQKWVGNDELDFSKVRAKSVNRDLTDESSFL…	jgi|Aspnom1|127046	1	PF00069	1	Protein kinase domain	1	Protein kinase domain	1	IPR000719	1	Protein kinase domain	1	Protein kinase domain	2	PTHR48016;PTHR48016:SF18	2	MAP KINASE KINASE KINASE SSK2-RELATED-RELATED;MAP KINASE KINASE KINASE SSK2-RELATED	jgi|Aspnom1|127046|fgenesh1_kg.55_#_73_#_TRINITY_DN7597_c0_g1_i1	Aspergillus_nomius_IBT_12657_v1.0	Eurotiomycetes	Free	Aspergillus nomius	Aspergillus	Ascomycota	3	8
jgi|Aspcon1|150562|CE150561_16793_Aspergillus_conjunctus_CBS_476.65_v1.0_Eurotiomycetes_Restricted	jgi	Aspcon1	150562	19	MEPPQGHEYQIMEHPDMSNPDSDSSGSSDELLQQPYAVRSTTNFPENFDPQIQTPATTIASSPPPALSSGHSSWASATPTRPRGASVGAPVALDKVSSPVDGLPVSDRDLRPQRPSGPARTPSNTYAPQRRPPQYISLQEDRQRSSSAKRNSRRDPNAQYRAQEKAYVQRIRADPQGWYSHFDNNQITGFEDSDIEDPSPSSEVPFEDDAYDPDIQLFLTDDNQLTIEELKNPKNQERLEWHSMLASVLKGDVVKQEKQRLLGSAESKRSSAQNNAIWLGVRARTCGRSVALQRKLIEEARAGLGPVIEDIIKFQIKGETEIGKPPIKQVEDIVEQIGKCEALYSTHKELEAANPRVASEEFCSSRDAIFAWHNTTVLINTELAILQKWVGNDELDFSK…	jgi|Aspcon1|150562	1	PF00069	1	Protein kinase domain	1	Protein kinase domain	1	IPR000719	1	Protein kinase domain	1	Protein kinase domain	2	PTHR48016:SF18;PTHR48016	2	MAP KINASE KINASE KINASE SSK2-RELATED;MAP KINASE KINASE KINASE SSK2-RELATED-RELATED	jgi|Aspcon1|150562|CE150561_16793	Aspergillus_conjunctus_CBS_476.65_v1.0	Eurotiomycetes	Restricted	Aspergillus conjunctus	Aspergillus	Ascomycota	3	8
jgi|Aspmot1|262883|fgenesh1_pm.7_#_215_Aspergillus_mottae_CBS_130016_v1.0_Eurotiomycetes_Restricted	jgi	Aspmot1	262883	19	MEHPDMNNNDSDGSGSSDELLQQSYARSNSNFTDAFDGQVQTPATTISSSPPPSGLPSWVSSTASRPRGSSVGTPAVLEKAPAGDGLPVSDVRPQRPAGPARTPSNTYAPQRRPPQYISFQNDRQRSSSTKRNSRRDPNAQYRAQEKAYVQRIRADPQAWYSHFDEARDMSIVGDSDLEEPSPSSEVPFEDDAYDPDIQLFLTDDNQPTLEELKNPKNQERLEWHSMLSSVLKGDVVKQEKQRLLGSTDTKRSSAQNNAIWLGVRARTCGRSIAMQRKLIEEARSGLGPIIEEIIKFEIKGETEIGKPPIKQVEDIVEQIERCELLYSTQKELEVAHPRVASEEFISSREAVLAWHNTTILINTELAILQKWVGNDELDFSKTRAKSVNRDLTDESSFL…	jgi|Aspmot1|262883	1	PF00069	1	Protein kinase domain	1	Protein kinase domain	1	IPR000719	1	Protein kinase domain	1	Protein kinase domain	2	PTHR48016;PTHR48016:SF18	2	MAP KINASE KINASE KINASE SSK2-RELATED-RELATED;MAP KINASE KINASE KINASE SSK2-RELATED	jgi|Aspmot1|262883|fgenesh1_pm.7_#_215	Aspergillus_mottae_CBS_130016_v1.0	Eurotiomycetes	Restricted	Aspergillus mottae	Aspergillus	Ascomycota	3	8
jgi|Aspnom13137_1|783|ANOM_004966T0_Aspergillus_nomius_NRRL_13137_Eurotiomycetes_Free	jgi	Aspnom13137_1	783	19	MEHPDMNNNDSDGSGSSDELLQQSYARSNSNFTDSFDGQVQTPASTISSSPPPSGLPSWVSSTTSRPRGSSVGTPVVLEKAPSADGLPVSDVRPQRPAGPARTPSNTYAPQRRPPQYISFQNDRQRSSSTKRNTRRDPNAQYRAQEKAYVQRIRADPQAWYSHFDEAQNMSIVGDSDLEEPSPSSEVPFEDDAYDPDIQLFLTDDNQPTLEELKNPKNQERLEWHSMLASVLKGDVVKQEKQRLLGSTDTKRSSAQNNAIWLGVRARTCGRSIAMQRKLIEEARSGLGPIIEEIIKFEIKGETEIGKPPIKQVEDIVAQIEQCEMLYSTQKELEAAHPRVASEEFISSREAVLAWHNTTILINTELAILQKWVGNDELDFSKVRAKSVNRDLTDESSFL…	jgi|Aspnom13137_1|783	1	PF00069	1	Protein kinase domain	1	Protein kinase domain	1	IPR000719	1	Protein kinase domain	1	Protein kinase domain	2	PTHR48016:SF18;PTHR48016	2	MAP KINASE KINASE KINASE SSK2-RELATED;MAP KINASE KINASE KINASE SSK2-RELATED-RELATED	jgi|Aspnom13137_1|783|ANOM_004966T0	Aspergillus_nomius_NRRL_13137	Eurotiomycetes	Free	Aspergillus nomius	Aspergillus	Ascomycota	3	8
jgi|Aspcor1|128682|fgenesh1_kg.18_#_49_#_TRINITY_DN1079_c0_g2_i1_Aspergillus_coremiiformis_CBS_553.77_v1.0_Eurotiomycetes_Free	jgi	Aspcor1	128682	19	MEHPDLNNNDSDGSGSSDELLQQSYARSNPNFTDSFDGQVQTPATTISSSPPSSGLPSWASSTASRPRGSSVGNPTVLEKGTPVDGHAVSEVRPQRPAGPARTPSNTYAPQRRPPQYISLQNDRRRSSSAKRNSRRDPNAQYRAQEKAYVQRIRADPQAWYSHFDEAQNMSIVGDSDLEEPSPSSEVPFEDDAYDPDIQLFLTDDNQPTLEELKNPKNQERLEWHSMLASVLKGDVVKQEKQRLLGSTETKRSAVQNNAIWLGVRARTCGRSIAMQRKLIEEARAGLGPIIEEIIKFEIKGETEIGKPPIKQVEDIVEQIERCEMLYSTHKELEAAHPRVASEESRLSREAVLAWHNTTILINTELAILQKWVGNDELDFSKVRAKSANRDLTDESSFL…	jgi|Aspcor1|128682	1	PF00069	1	Protein kinase domain	1	Protein kinase domain	1	IPR000719	1	Protein kinase domain	1	Protein kinase domain	2	PTHR48016;PTHR48016:SF18	2	MAP KINASE KINASE KINASE SSK2-RELATED-RELATED;MAP KINASE KINASE KINASE SSK2-RELATED	jgi|Aspcor1|128682|fgenesh1_kg.18_#_49_#_TRINITY_DN1079_c0_g2_i1	Aspergillus_coremiiformis_CBS_553.77_v1.0	Eurotiomycetes	Free	Aspergillus coremiiformis	Aspergillus	Ascomycota	3	8
jgi|Asptam1|291976|fgenesh1_pm.116_#_13_Aspergillus_tamarii_CBS_117626_v1.0_Eurotiomycetes_Free	jgi	Asptam1	291976	19	MEHPDMNNNDSDGSGSSDELLQQSYARSNSNFTDSFDGQVQTPATTISSSPPPSGLPSWVNSTASRPRGSSVGTPAVLEKAPPGEGLPVSDVRPQRPAGPARTPSNTYAPQRRPPQYISFQNDRQRSSSTKRNSRRDPNAQYRAQEKAYVQRIRADPQAWYSHFDEAQNMSIVGDSDLEEPSPSSEVPFEDDAYDPDIQLFLTDDNQPTLEELKNPKNQERLEWHSMLASVLKGDVVKQEKQRLLGSADTKRSSAQNNAIWLGVRARTCGRSIAMQRKLIEEARSGLGPIIEEIIKFEIKGETEIGKPPIKQVEDIVEQIERCEMLYSTQKELEVAHPRVASEEFISSREAVLAWHNTTILINTELAILQKWVGNDELDFSKVRAKSVNRDLTDESSFL…	jgi|Asptam1|291976	1	PF00069	1	Protein kinase domain	1	Protein kinase domain	1	IPR000719	1	Protein kinase domain	1	Protein kinase domain	2	PTHR48016:SF18;PTHR48016	2	MAP KINASE KINASE KINASE SSK2-RELATED;MAP KINASE KINASE KINASE SSK2-RELATED-RELATED	jgi|Asptam1|291976|fgenesh1_pm.116_#_13	Aspergillus_tamarii_CBS_117626_v1.0	Eurotiomycetes	Free	Aspergillus tamarii	Aspergillus	Ascomycota	3	8
jgi|Aspara19utr|123115|fgenesh1_kg.4_#_182_#_TRINITY_DN6885_c1_g1_i1_Aspergillus_arachidicola_v1.0_Eurotiomycetes_Free	jgi	Aspara19utr	123115	19	MEHPDMNNNDSDGSGSSDELPQQSYARSNSNFTDAFDGQVQTPATTISSSPPPSGLPSWVSSTASRPRGSSVGTPAVLEKAPPSDGLPVSDVRPQRPAGPARTPSNTYAPQRRPPQYISLQNDRQRSSSTKRNSRRDPNAQYRAQEKAYVQRIRADPQAWYSHFDEARDMSIVGDSDLEEPSPSSEVPFEDDAYDPDIQLFLTDDNQPTLEELKNPKNQERLEWHSMLASVLKGDVVKQEKQRLLGSTDTKRSSAQNNAIWLGVRARTCGRSIAMQRKLIEEARSGLGPIIEEIIKFEIKGETEIGKPPIKQVEDIVEQIERCELLYSTQKELEAAHPRVASEEFISSREAVLAWHNTTILINTELAILQKWVGNDELDFSKTRAKSVNRDLTDESSFL…	jgi|Aspara19utr|123115	1	PF00069	1	Protein kinase domain	1	Protein kinase domain	1	IPR000719	1	Protein kinase domain	1	Protein kinase domain	2	PTHR48016:SF18;PTHR48016	2	MAP KINASE KINASE KINASE SSK2-RELATED;MAP KINASE KINASE KINASE SSK2-RELATED-RELATED	jgi|Aspara19utr|123115|fgenesh1_kg.4_#_182_#_TRINITY_DN6885_c1_g1_i1	Aspergillus_arachidicola_v1.0	Eurotiomycetes	Free	Aspergillus arachidicola	Aspergillus	Ascomycota	3	8
jgi|Aspnovo1|98232|CE98231_1399_Aspergillus_novoparasiticus_CBS_126849_v1.0_Eurotiomycetes_Free	jgi	Aspnovo1	98232	19	MRNVEARQDRGFETMEHPDMNNNDSDGSGSSDELLQQSYARSNSNFTDAFDGQVQTPATTISSSPPPSGLPSWVSSTASRPRGSSVGTPAVLEKAPPGDGLPVSDVRPQRPAGPARTPSNTYAPQRRPPQYISFQNDRQRSSSTKRNSRRDPNAQYRAQEKAYVQRIRADPQAWYSHFDEARDMSIVGDSDLEEPSPSSEVPFEDDAYDPDIQLFLTDDNQPTLEELKNPKNQERLEWHSMLASVLKGDVVKQEKQRLLGSTDTKRSSAQNNAIWLGVRARTCGRSIAMQRKLIEEARSGLGPIIEEIIKFEIKGETEIGKPPIKQVEDIVEQIERCELLYSTQKELEAAHPRVASEEFISSREAVLAWHNTTILINTELAILQKWVGNDELDFSKTRA…	jgi|Aspnovo1|98232	1	PF00069	1	Protein kinase domain	1	Protein kinase domain	1	IPR000719	1	Protein kinase domain	1	Protein kinase domain	2	PTHR48016:SF18;PTHR48016	2	MAP KINASE KINASE KINASE SSK2-RELATED;MAP KINASE KINASE KINASE SSK2-RELATED-RELATED	jgi|Aspnovo1|98232|CE98231_1399	Aspergillus_novoparasiticus_CBS_126849_v1.0	Eurotiomycetes	Free	Aspergillus novoparasiticus	Aspergillus	Ascomycota	3	8
jgi|Aspcae1|116669|CE116668_2965_Aspergillus_caelatus_CBS_763.97_v1.0_Eurotiomycetes_Free	jgi	Aspcae1	116669	19	MEHPDMNNNDSDGSGSSDELLQQSYARSNSNFTDAFDGQVQTPATTISSSPPPSGLPSWVSSTASRPRGSSVGTPAVLEKAPPGEGLPVSDVRPQRPAGPARTPSNTYAPQRRPPQYISFQNDRQRSSSTKRNSRRDPNAQYRAQEKAYVQRIRADPQAWYSHFDEAQNMSIVGDSDLEEPSPSSEVPFEDDAYDPDIQLFLTDDNQPTLEELKNPKNQERLEWHSMLASVLKGDVVKQEKQRLLGSADTKRSSAQNNAIWMGVRAKTCGRSIAMQRKLIEEARSGLGPIIEEIIKFEIKGETEIGKPPIKQVEDIVEQIEKCEMLYSTQKELEAAHARVASEEFVSSREAVLAWHNTTILINTELAILQKWVGNDELDFSKTRAKSVNRDLTDESSFL…	jgi|Aspcae1|116669	1	PF00069	1	Protein kinase domain	1	Protein kinase domain	1	IPR000719	1	Protein kinase domain	1	Protein kinase domain	2	PTHR48016:SF18;PTHR48016	2	MAP KINASE KINASE KINASE SSK2-RELATED;MAP KINASE KINASE KINASE SSK2-RELATED-RELATED	jgi|Aspcae1|116669|CE116668_2965	Aspergillus_caelatus_CBS_763.97_v1.0	Eurotiomycetes	Free	Aspergillus caelatus	Aspergillus	Ascomycota	3	8
jgi|Asppsec1|199167|CE199166_2870_Aspergillus_pseudocaelatus_CBS_117616_v1.0_Eurotiomycetes_Free	jgi	Asppsec1	199167	19	MEHPDMNNNDSDGSGSSDELLQQSYARSNSNFTDAFDGQVQTPATTISSSPPPSGLPSWVSSTASRPRGSSVGTPAVLEKAPPGEGLPVSDVRPQRPAGPARTPSNTYAPQRRPPQYISFQNDRQRSSSTKRNSRRDPNAQYRAQEKAYVQRIRADPQAWYSHFDEAQNMSIVGDSDLEEPSPSSEVPFEDDAYDPDIQLFLTDDNQPTLEELKNPKNQERLEWHSMLASVLKGDVVKQEKQRLLGSADTKRSSAQNNAIWMGVRAKTCGRSIAMQRKLIEEARSGLGPIIEEIIKFEIKGETEIGKPPIKQVEDIVEQIEKCEMLYSTQKELEAAHARVASEEFVSSREAVLAWHNTTILINTELAILQKWVGNDELDFSKTRAKSVNRDLTDESSFL…	jgi|Asppsec1|199167	1	PF00069	1	Protein kinase domain	1	Protein kinase domain	1	IPR000719	1	Protein kinase domain	1	Protein kinase domain	2	PTHR48016:SF18;PTHR48016	2	MAP KINASE KINASE KINASE SSK2-RELATED;MAP KINASE KINASE KINASE SSK2-RELATED-RELATED	jgi|Asppsec1|199167|CE199166_2870	Aspergillus_pseudocaelatus_CBS_117616_v1.0	Eurotiomycetes	Free	Aspergillus pseudocaelatus	Aspergillus	Ascomycota	3	8
jgi|Aspser1|103533|CE103532_2349_Aspergillus_sergii_CBS_130017_v1.0_Eurotiomycetes_Free	jgi	Aspser1	103533	19	MRNVEAHQDRGFETMEHPDMNNNDSDGSGSSDELLQQSYARSNSNFTDAFDGQVQTPATTISSSPPPSGLPSWVSSTASRPRGSSVGTPAVLEKAPPGDGLPVSDVRPQRPAGPARTPSNTYAPQRRPPQYISFQNDRQRSSSTKRNSRRDPNAQYRAQEKAYVQRIRADPQAWYSHFDEARDMSIVGDSDLEEPSPSSEVPFEDDAYDPDIQLFLTDDNQPTLEELKNPKNQERLEWHSMLASVLKGDVVKQEKQRLLGSTDTKRSSAQNNAIWLGVRARTCGRSIAMQRKLIEEARSGLGPIIEEIIKFEIKGETEIGKPPIKQVEDIVEQIERCELLYSTQKELEAAHPRVASEEFISSREAVLAWHNTTILINTELAILQKWVGNDELDFSKTRA…	jgi|Aspser1|103533	1	PF00069	1	Protein kinase domain	1	Protein kinase domain	1	IPR000719	1	Protein kinase domain	1	Protein kinase domain	2	PTHR48016;PTHR48016:SF18	2	MAP KINASE KINASE KINASE SSK2-RELATED-RELATED;MAP KINASE KINASE KINASE SSK2-RELATED	jgi|Aspser1|103533|CE103532_2349	Aspergillus_sergii_CBS_130017_v1.0	Eurotiomycetes	Free	Aspergillus sergii	Aspergillus	Ascomycota	3	8
jgi|Aspimp1|93079|CE93078_3037_Aspergillus_implicatus_CBS_484.95_v1.0_Eurotiomycetes_Restricted	jgi	Aspimp1	93079	19	MELPQSHEYQIMEHPDINNPDSDSSGSSDELLQQPYAVRSTTNFPENFDPQTQTPATTINSSPPPTLSSALSSWASVTPTRPRGASVGTPAALDKVSSPVDGLPIPEQLRPQRPSGPARTPSHTYAPQRRPPQYISLQDDRQRSSSAKRNSRRDPNAQYQAQEKAYVQRMRADPQGWYGHFDDNQVMGMNVGDSDLEEPSPSSEAPFEDDAYDPDIQLFLTDDNQPTIEELKNPKNQERLEWHSMLASVLKGDVVKQEKQRLLGSAESKRSSAQNNAIWLGVRARTCGRSVTLQRKLIEEARANLGPIIEDIIKFEIKGETEIGKPPIKQVEDTVEQIEKCEALYSTHKELETVHPRVASEEFCSSRDAIFAWHNTTVLINTELAILQKWVGNDELDFS…	jgi|Aspimp1|93079	1	PF00069	1	Protein kinase domain	1	Protein kinase domain	1	IPR000719	1	Protein kinase domain	1	Protein kinase domain	2	PTHR48016:SF18;PTHR48016	2	MAP KINASE KINASE KINASE SSK2-RELATED;MAP KINASE KINASE KINASE SSK2-RELATED-RELATED	jgi|Aspimp1|93079|CE93078_3037	Aspergillus_implicatus_CBS_484.95_v1.0	Eurotiomycetes	Restricted	Aspergillus implicatus	Aspergillus	Ascomycota	3	8
jgi|Asppsen1|184693|CE184692_1122_Aspergillus_pseudonomius_CBS_119388_v1.0_Eurotiomycetes_Free	jgi	Asppsen1	184693	19	MRNVEAHQDCGSETMEHPDMNNNDSDGSGSSDELLQQSYARSNSNFTDSFDGQVQTPASTISSSPPPSGLPSWVSSTTSRPRGSSVGTPAVLEKAPSADGLPVSDVRPQRPAGPARTPSNTYAPQRRPPQYISFQNDRQRSSSTKRNTRRDPNAQYRAQEKAYVQRIRADPQAWYSHFDEAQNMSIVGDSDLEEPSPSSEVPFEDDAYDPDIQLFLTDDNQPTLEELKNPKNQERLEWHSMLASVLKGDVVKQEKQRLLGSTDTKRSSAQNNAIWLGVRARTCGRSIAMQRKLIEEARSGLGPIIEEIIKFEIKGETEIGKPPIKQVEDIVAQIEQCEMLYSTQKELEAAHPRVASEEFISSREAVLAWHNTTILINTELAILQKWVGNDELDFSKVRA…	jgi|Asppsen1|184693	1	PF00069	1	Protein kinase domain	1	Protein kinase domain	1	IPR000719	1	Protein kinase domain	1	Protein kinase domain	2	PTHR48016:SF18;PTHR48016	2	MAP KINASE KINASE KINASE SSK2-RELATED;MAP KINASE KINASE KINASE SSK2-RELATED-RELATED	jgi|Asppsen1|184693|CE184692_1122	Aspergillus_pseudonomius_CBS_119388_v1.0	Eurotiomycetes	Free	Aspergillus pseudonomius	Aspergillus	Ascomycota	3	8
jgi|Asppset1|274544|fgenesh1_pm.70_#_45_Aspergillus_pseudotamarii_CBS_117625_v1.0_Eurotiomycetes_Free	jgi	Asppset1	274544	19	MEHPDMNSNDSDGSGSSDELLQQSYARSNSNFTDAFDGQVQTPATTISSSPPPSGLPSWVSSTASRPRGSSVGTPAVLEKASPGEGLPVSDVRPQRPAGPARTPSNTYAPQRRPPQYISFQNDRQRSSSTKRNPRRDPNAQYRAQEKAYVQRIRADPQAWYSHFDEAQNMSIVGDSDLEEPSPSSEVPFEDDAYDPDIQLFLTDDNQPTLEELKNPKNQERLEWHSMLASVLKGDVVKQEKQRLLGSADTKRSSAQNNAIWLGVRAKTCGRSIAMQRKLIEEARSGLGPIIEEIIKFEIKGETEIGKPPIKQVEDIVEQIERCEMLYSTQKELEVAHARVASEEFISSREAVLAWHNTTILINTELAILQKWVGNDELDFSKTRGKSVNRDLTDESSFL…	jgi|Asppset1|274544	1	PF00069	1	Protein kinase domain	1	Protein kinase domain	1	IPR000719	1	Protein kinase domain	1	Protein kinase domain	2	PTHR48016;PTHR48016:SF18	2	MAP KINASE KINASE KINASE SSK2-RELATED-RELATED;MAP KINASE KINASE KINASE SSK2-RELATED	jgi|Asppset1|274544|fgenesh1_pm.70_#_45	Aspergillus_pseudotamarii_CBS_117625_v1.0	Eurotiomycetes	Free	Aspergillus pseudotamarii	Aspergillus	Ascomycota	3	8
jgi|Aspcalif1|220800|fgenesh1_kg.13_#_32_#_TRINITY_DN2261_c0_g1_i1_Aspergillus_californicus_CBS_123895_v1.0_Eurotiomycetes_Restricted	jgi	Aspcalif1	220800	19	MDPQPVHDYQLLERSEMNNPDSDGSASSDDLLQPAYVVRPGPIIPEDFDAQIDATGAIAPSPPPPHSAFSSWASVTPTRPRGASVGTPAMEKMTSPVMEESRLQRPSAPARTPSNTYAPQRRPAQFISFQDERQRSSSAKRTPRRDPNAQYRAQEKAYVQRIREDPQGWYSRFEDNRGLGMTGAESDIEDPSPSSEAPFEDDAYDPDIQLFLTDDNQPTLDELKNPKNQERLEWHSMLASVLKGDVVKQEKQRLLGSTESIRSAAQNHAIWLGVRAKTCGRSVALQRKLIDESRASLGPKVEDIIKFEIKGETEIGKSPFKQVEDIVDQIEACERLYPTHKELETAQPRVSSEEYCSSRDAVLAWHNTTVLINTELAILQKWVGNEELDFSKVGMRTTT…	jgi|Aspcalif1|220800	1	PF00069	1	Protein kinase domain	1	Protein kinase domain	1	IPR000719	1	Protein kinase domain	1	Protein kinase domain	2	PTHR48016:SF18;PTHR48016	2	MAP KINASE KINASE KINASE SSK2-RELATED;MAP KINASE KINASE KINASE SSK2-RELATED-RELATED	jgi|Aspcalif1|220800|fgenesh1_kg.13_#_32_#_TRINITY_DN2261_c0_g1_i1	Aspergillus_californicus_CBS_123895_v1.0	Eurotiomycetes	Restricted	Aspergillus californicus	Aspergillus	Ascomycota	3	8
jgi|Asptra1|567052|fgenesh1_pm.70_#_43_Aspergillus_transmontanensis_CBS_130015_v1.0_Eurotiomycetes_Free	jgi	Asptra1	567052	19	MEHPDMNNNDSDGSGSSDELLQQSYARSNSNFTDAFDGQVQTPATTISSSPPPSGLPSWVSSTASRPRGSSVGTPAVLEKAPPSDGLPVSDVRPQRPAGPARTPSNTYAPQRRPPQYISLQNDRQRSSSTKRNSRRDPNAQYRAQEKAYVQRIRADPQAWYSHFDEARDMSIVGDSDLEEPSPSSEVPFEDDAYDPDIQLFLTDDNQPTLEELKNPKNQERLEWHSMLASVLKGDVVKQEKQRLLGSTDTKRSSAQNNAIWLGVRARTCGRSIAMQRKLIEEARSGLGPIIEEIIKFEIKGETEIGKPPIKQVEDIVEQIERCELLYSTQKELEAAHPRVASEEFISSREAVLAWHNTTILINTELAILQKWVGNDELDFSKTRAKSVNRDLTDESSFL…	jgi|Asptra1|567052	1	PF00069	1	Protein kinase domain	1	Protein kinase domain	1	IPR000719	1	Protein kinase domain	1	Protein kinase domain	2	PTHR48016;PTHR48016:SF18	2	MAP KINASE KINASE KINASE SSK2-RELATED-RELATED;MAP KINASE KINASE KINASE SSK2-RELATED	jgi|Asptra1|567052|fgenesh1_pm.70_#_43	Aspergillus_transmontanensis_CBS_130015_v1.0	Eurotiomycetes	Free	Aspergillus transmontanensis	Aspergillus	Ascomycota	3	8
jgi|Asppar1|154332|CE154331_3250_Aspergillus_parasiticus_CBS_117618_v1.0_Eurotiomycetes_Free	jgi	Asppar1	154332	19	MEHPDMNNNDSDGSGSSDELLQQSYARSNSNFTDAFDGQVQTPATTISSSPPPSGLPSWVSSTASRPRGSSVGTPAVLEKAPPSDGLPVSDVRPQRPAGPARTPSNTYAPQRRPPQYISLQNDRQRSSSTKRNSRRDPNAQYRAQEKAYVQRIRADPQAWYSHFDEARDMSIVGDSDLEEPSPSSEVPFEDDAYDPDIQLFLTDDNQPTLEELKNPKNQERLEWHSMLASVLKGDVVKQEKQRLLGSTDTKRSSAQNNAIWLGVRARTCGRSIAMQRKLIEEARSGLGPIIEEIIKFEIKGETEIGKPPIKQVEDIVEQIERCELLYSTQKELEAAHPRVASEEFISSREAVLAWHNTTILINTELAILQKWVGNDELDFSKTRAKSVNRDLTDESSFL…	jgi|Asppar1|154332	1	PF00069	1	Protein kinase domain	1	Protein kinase domain	1	IPR000719	1	Protein kinase domain	1	Protein kinase domain	2	PTHR48016;PTHR48016:SF18	2	MAP KINASE KINASE KINASE SSK2-RELATED-RELATED;MAP KINASE KINASE KINASE SSK2-RELATED	jgi|Asppar1|154332|CE154331_3250	Aspergillus_parasiticus_CBS_117618_v1.0	Eurotiomycetes	Free	Aspergillus parasiticus	Aspergillus	Ascomycota	3	8
jgi|Aspbip1|132959|CE132958_1768_Aspergillus_biplanus_CBS_468.65_v1.0_Eurotiomycetes_Restricted	jgi	Aspbip1	132959	19	MEPPQGLGYQTMEHPDMSNPDSDSSGSSDELLQQPYAVRSTANFPENFDAQIQTPATTIASSPPPTHSSGLPSWSSATPTRPRGASVGTPVALDKISSPVDGLPIPERELRPQRPSGPARTPSSTYAPQRRPPQYISLQDDRQRSSSAKRNSRRDPNAQYRAQEKAYVQRIRADPQGWYGHFDDNQNMGITIGDSDLEDPSPSSEVPFEDDAYDPDIQLFLTDDNQPTIEELKNPKNQERLEWHSMLASVLKGDVVKQEKQRLLGSAESKRSSAQNSAIWLGVRARTCGRSVALQRKLIEEARAGLGPVIEDIIKFEIKGETEIGKPPIKQVEDTVEFIEKCEALYSTHKELEAAHPRVTSEEFCSSRDAIFAWHNTTVLINTELAILQKWVGNHELDF…	jgi|Aspbip1|132959	1	PF00069	1	Protein kinase domain	1	Protein kinase domain	1	IPR000719	1	Protein kinase domain	1	Protein kinase domain	2	PTHR48016:SF18;PTHR48016	2	MAP KINASE KINASE KINASE SSK2-RELATED;MAP KINASE KINASE KINASE SSK2-RELATED-RELATED	jgi|Aspbip1|132959|CE132958_1768	Aspergillus_biplanus_CBS_468.65_v1.0	Eurotiomycetes	Restricted	Aspergillus biplanus	Aspergillus	Ascomycota	3	8
jgi|Corbr1|1243|transcript:KZZ96471_Beauveria_brongniartii_RCEF_3172_Sordariomycetes_Free	jgi	Corbr1	1243	20	MSPTQIKRTSLSKSGVSLFWRENGPKHPSRTIVLLHGFPSSSHQYRHLIPLLAARYRVIAPDLPGFGFTGTPDNFTYTFDSLADVVEEFLATLSIDKYSVYIFDYGAPVGLRLALRRPDAIDAIITQNGNAYIEGFGDVWAPIQEFWASNNKADDRAKIADSMLNFDITKFQYVNGTPDVDTIAPESYTLDYALLQRSGRREAQVDLFRDYQTNIFLYEKFQAYFRSSQIPLLAVWGKNDVFFIPPGAEAFKKDLPNAVIKFLDAGHFAVESHTSLIRAEIFQFLDGEPDTKISYM	jgi|Corbr1|1243	1	PF00561	1	alpha/beta hydrolase fold	1	Alpha/beta hydrolase	1	IPR000073	1	Alpha/beta hydrolase fold-1	1	Alpha/beta hydrolase fold-1	1	PTHR42977	1	HYDROLASE-RELATED	jgi|Corbr1|1243|transcript:KZZ96471	Beauveria_brongniartii_RCEF_3172	Sordariomycetes	Free	Beauveria brongniartii	Beauveria	Ascomycota	7	4
jgi|Corbr1|7438|transcript:OAA34804_Beauveria_brongniartii_RCEF_3172_Sordariomycetes_Free	jgi	Corbr1	7438	20	MFSTRTNMLSTQTKRSSLPKSRVSLFWRENGPEDPCKTILLLHGFPSSSHQYRNLIPLLATRYRVIAPDMPGFGFTETPDNFTYTFDSLADVVEEFLATLSVDKYSVYIFDYGAPVGLRLALRHPDAIEAIITQNGNAYVQGFGDVWAPIKEFWASDNTADDRSKVADSMLNFDITKFQYVNGTPDVDTIAPESYTLDYALLQRPGRREAQLDLFRDYQNNIPLYEKFQAYFRSSQIPLLAIWGKNDVFFIPPGAEAFKKDLPNAVIKLLDAGHFAVESHTLSIKEEIFQFLGDGPDVEISYM	jgi|Corbr1|7438	1	PF00561	1	alpha/beta hydrolase fold	1	Alpha/beta hydrolase	1	IPR000073	1	Alpha/beta hydrolase fold-1	1	Alpha/beta hydrolase fold-1	2	PTHR42977;PTHR42977:SF2	2	HYDROLASE-RELATED;BLR7068 PROTEIN	jgi|Corbr1|7438|transcript:OAA34804	Beauveria_brongniartii_RCEF_3172	Sordariomycetes	Free	Beauveria brongniartii	Beauveria	Ascomycota	7	4
jgi|Beaba1|9120|BBA_09120m.01_Beauveria_bassiana_ARSEF_2860_Sordariomycetes_Free	jgi	Beaba1	9120	20	MFSTQTRMLSTQTKRISLPKSGVSLFWRENGPEYPCKTILLLHGFPSSSHQYRHLIPLLATRYRVIAPDMPGFGFTETPDDFTYTFDSLADVVEEFLATLSIDKYSVYVFDYGAPVGLRLALRHPDAIEAIITQNGNAYVQGFGDVWAPIKEFWASDNTADDRSKIADSMLNFDITKFQYVNGTPDVDAIAPESYTLDYALLQRPGRREAQLDLFRDYQNNISLYEKFQAYFRSSQIPLLAIWGKNDVFFIPAGAEAFKKDLPNAVIKLLDAGHFAVESHVSLIKEEIFQFLGDEPDIEISYM	jgi|Beaba1|9120	1	PF00561	1	alpha/beta hydrolase fold	1	Alpha/beta hydrolase	1	IPR000073	1	Alpha/beta hydrolase fold-1	1	Alpha/beta hydrolase fold-1	2	PTHR42977;PTHR42977:SF2	2	HYDROLASE-RELATED;BLR7068 PROTEIN	jgi|Beaba1|9120|BBA_09120m.01	Beauveria_bassiana_ARSEF_2860	Sordariomycetes	Free	Beauveria bassiana	Beauveria	Ascomycota	7	4
jgi|Amyrou1|769101|estExt_fgenesh1_pm.C_420060_Amylomyces_rouxii_NRRL_5866_v1.0_Mucoromycotina_Restricted	jgi	Amyrou1	769101	21	MYKGLIDSNCTVLTPTRFLMDSATNKDWNLPNNTMSNFYMNEPVLFQDQKQQDISIIPPSPTMTNSSNYEPNTPPTPPHHIKSPPYSVKKTESDRKDILEKNRQAAYRCRQKKKRWVQELEEKGESAERRNKELQEQISQLREESIYLRNLLLTHGNCECRVVQEYLHHTSLQLSNRNNMIHTNSNSSNTSPLFSSQQSYM	jgi|Amyrou1|769101	1	PF00170	1	bZIP transcription factor	1	bZIP transcription factor	1	IPR004827	1	Basic-leucine zipper domain	1	Basic-leucine zipper domain	1	PTHR19304	1	CYCLIC-AMP RESPONSE ELEMENT BINDING PROTEIN	jgi|Amyrou1|769101|estExt_fgenesh1_pm.C_420060	Amylomyces_rouxii_NRRL_5866_v1.0	Mucoromycotina	Restricted	Amylomyces rouxii	Amylomyces	Mucoromycota	3	1
jgi|Rhior3|14557|RO3G_06462_Rhizopus_delemar_99-880_from_Broad_Mucoromycotina_Free	jgi	Rhior3	14557	21	MFKGLFDSNCTVLTPTRFLMDSATNKDWNLPNTANTMSSFYMNEPVLFQDQKQQDISIIPPSPTMTNSSNYEPNTPLTPPHHIKSPPYSVKKTDSDRKDILEKNRQAAYRCRQKKKKWVQELEEKGELAERRNKELQEQISQLREESIYLRNLLLTHGNCECQVVQEYLHHTSLQLSNRNNMIHTNSNSSNTSPLFSSQQSYM	jgi|Rhior3|14557	1	PF00170	1	bZIP transcription factor	1	bZIP transcription factor	1	IPR004827	1	Basic-leucine zipper domain	1	Basic-leucine zipper domain	1	PTHR19304	1	CYCLIC-AMP RESPONSE ELEMENT BINDING PROTEIN	jgi|Rhior3|14557|RO3G_06462	Rhizopus_delemar_99_880_from_Broad	Mucoromycotina	Free	Rhizopus delemar	Rhizopus	Mucoromycota	3	1
jgi|Blatri_F986_2|449701|fgenesh1_kg.67_#_238_#_TRINITY_DN4795_c0_g1_i1_Blakeslea_trispora_F986_v1.0_Mucoromycotina_Restricted	jgi	Blatri_F986_2	449701	22	MSTGVVDNQSFAVFKHTGGSQFYCRWTEEEDRLLSKAVEDYGPHKWTVISHFIPGRTAVQCSTRWFGALNPNIHKGRWVEQEDNALIKAVQRFQSIDPEGQLPWNKIAEYIPHRTGIQCQARWSEALNPKVRKGRWHAEEDKLLNKAIAKYGCCWIRVASMIPTRTQRQCRTRYNQIRSQQMKGTPRSFSRAQKGFLVENELLKPVKQSSISQACSITPSPHAPEPSSQQCFWPTSLLPLSDLSQVPISPSSSTLSAISHDYISFQPTCYSSPPHFDSTKYQPHPFQGVAANKEQQGLLSSSTLMLDNSMAFGSSMNVMDERHILPYSLPANDFSLSISYM	jgi|Blatri_F986_2|449701	1	PF00249	1	Myb-like DNA-binding domain	1	Myb-like DNA-binding domain	1	IPR001005	1	SANT/Myb domain	1	SANT/Myb domain	1	PTHR46621	1	SNRNA-ACTIVATING PROTEIN COMPLEX SUBUNIT 4	jgi|Blatri_F986_2|449701|fgenesh1_kg.67_#_238_#_TRINITY_DN4795_c0_g1_i1	Blakeslea_trispora_F986_v1.0	Mucoromycotina	Restricted	Blakeslea trispora	Blakeslea	Mucoromycota	3	1
jgi|Blatri_F921_1|467657|fgenesh1_kg.10_#_1098_#_TRINITY_DN4795_c0_g1_i1_Blakeslea_trispora_F921_v1.0_Mucoromycotina_Restricted	jgi	Blatri_F921_1	467657	22	MSTGVVGNQSFAVFKHTGGSQFYCRWTEEEDRLLSKAVEDYGPHKWTVISHFIPGRTAVQCSTRWFGALNPNIHKGRWVEQEDNALIKAVQRFQSIDPEGQLPWNKIAEYIPHRTGIQCQARWSEALNPKVRKGRWHAEEDKLLNKAIAKYGCCWIRVASMIPTRTQRQCRTRYNQIRSQQMKGTPRSFSRAQKGFLVENELLKPVKQSSISQACSITPSPHAPEPSSQQCFWPTSLLPLSDLSQVPISPSSSTLSAISHDYISFQPTCYSSPPHFDSTKHQPHPFQGVAANKEQQGLLSSSTLMLDNSMAFGSSMNVMDERHILPYSLPANDFSLSISYM	jgi|Blatri_F921_1|467657	1	PF00249	1	Myb-like DNA-binding domain	1	Myb-like DNA-binding domain	1	IPR001005	1	SANT/Myb domain	1	SANT/Myb domain	1	PTHR46621	1	SNRNA-ACTIVATING PROTEIN COMPLEX SUBUNIT 4	jgi|Blatri_F921_1|467657|fgenesh1_kg.10_#_1098_#_TRINITY_DN4795_c0_g1_i1	Blakeslea_trispora_F921_v1.0	Mucoromycotina	Restricted	Blakeslea trispora	Blakeslea	Mucoromycota	3	1
jgi|Kalpfe1|301685|CE301684_38786_Kalaharituber_pfeilii_F3_v1.0_Pezizomycetes_Free	jgi	Kalpfe1	301685	23	MAHMMYTQHPMTGQKPETFMLSTEAMQALPESAQRALQQVDNLKYFLISAPVDWSPNQYIRRFLLPTGDYVSCVLWNNLFHISGTDIVRCLSFRFQAFGRPVKNSKKFEEGIFSDLRNLKAGTDATLEEPKSPFLDFLYKQNCIRTQKKQKVFYWYSVPHDRLFLDALERDLKREKMGQEATTVAVEEPALSFEFDSSQSLYEQLTKANQANSSSFSAHAATPFSTSASPVIRAMDSMPPPMIPHSLSVVPDDLSGMGAYSTIQVPTTLPLKREDDLMAQYPFDRNTMALARPMHQRHVSMPSYLEYSPAPSFASSQLEDYSTGRAISYEPVTPPQQLLHIQEPQYISNDGTLYQSIPDSVHSILPMPGAGYSTTPRGYGNSVYTVIEGSPTYKQRRRR…	jgi|Kalpfe1|301685	2	PF02200;PF00096	2	STE like transcription factor;Zinc finger, C2H2 type	2	STE like transcription factor;Zinc finger domain	2	IPR003120;IPR013087	2	Transcription factor Ste12;Zinc finger C2H2-type	2	Transcription factor Ste12;Zinc finger	1	PTHR47427	1	PROTEIN STE12	jgi|Kalpfe1|301685|CE301684_38786	Kalaharituber_pfeilii_F3_v1.0	Pezizomycetes	Free	Kalaharituber pfeilii	Kalaharituber	Ascomycota	1	10
jgi|Matter1|953393|MIX2925_22833_25_Mattirolomyces_terfezioides_MAT_tt4AIII_v1.0_Pezizomycetes_Restricted	jgi	Matter1	953393	23	MAHMMYTQHPMTSQKPETFMLSTEAMQALPDDAQRALQQVDNLKYFLISAPVDWSPNQYIRRFLLPTGDYVSCVLWNNLFHISGTDIVRCLSFRFQAFGRPVKNSKKFEEGIFSDLRNLKAGTDATLEEPKSPFLDFLYKQNCIRTQKKQKVFYWYSVPHDRLFLDALERDLKREKMGQEATTVAVAEPALSFEFDSSMSLYEQLTKANQANSSSFSAHATPFSTSASPVIRAMDAMPPPMIPHQMSVVPEDLSGMTYGQMQVAAPLHLKREEDMIAQYPYDRTGMGISRPLHQRHVSMPSYLEYSPAPSFASSQLEDYSTGRAISYEPVTPPQQLMNMQEPQYISNDGTVYSSIPESVLPMPAGGYSTTPRGYGNSVYAVIEGSPTYKQRRRRSSITP…	jgi|Matter1|953393	2	PF02200;PF00096	2	STE like transcription factor;Zinc finger, C2H2 type	2	STE like transcription factor;Zinc finger domain	2	IPR003120;IPR013087	2	Transcription factor Ste12;Zinc finger C2H2-type	2	Transcription factor Ste12;Zinc finger	1	PTHR47427	1	PROTEIN STE12	jgi|Matter1|953393|MIX2925_22833_25	Mattirolomyces_terfezioides_MAT_tt4AIII_v1.0	Pezizomycetes	Restricted	Mattirolomyces terfezioides	Mattirolomyces	Ascomycota	1	10
jgi|Pezech1|345173|CE345172_16469_Peziza_echinospora_DOB1120_v1.0_Pezizomycetes_Restricted	jgi	Pezech1	345173	23	MAHMMYTQHPMTSQKPETFMLSTEAQQALPDDAQRALQQVDNLKYFLISAPVDWSQNQYIRRFLLPTGDYVSCVLWANLFHISGTDIVRCLSFRFQAFGRPVKNSKKFEEGIFSDLRNLKAGTDATLEEPKSPFLDFLYKQNCIRTQKKQKVFYWYSVPHDRLFLDALERDLKREKMGQEATTVAVAEPALSFEFDSSQSLFEQLTKANQANSSSFSAHAGTPYSNSASPVIRAMDSMPPPMIPHQMSVVPEDLSGMGYGQMQMSTMHLKREEDMMAQYPYDNRLARPIHQRHVSMPSYLEYSPAPSFASSQLDDYSAGRAISYEPVTPPQQLVHIQEPQYISNDGTVYQSIPESVHGVLPMPGGAYTNTPRGYGSNVYAVIEGSPTYKQRRRRSSITP…	jgi|Pezech1|345173	2	PF02200;PF00096	2	STE like transcription factor;Zinc finger, C2H2 type	2	STE like transcription factor;Zinc finger domain	2	IPR003120;IPR013087	2	Transcription factor Ste12;Zinc finger C2H2-type	2	Transcription factor Ste12;Zinc finger	1	PTHR47427	1	PROTEIN STE12	jgi|Pezech1|345173|CE345172_16469	Peziza_echinospora_DOB1120_v1.0	Pezizomycetes	Restricted	Peziza echinospora	Peziza	Ascomycota	1	10
jgi|Terbo2|780922|e_gw1.7.383.1_Terfezia_boudieri_ATCC_MYA-4762_v1.1_Pezizomycetes_Free	jgi	Terbo2	780922	23	MAHMMYTQHPMTGQKPETFMLSTEAQQALPDNAQRALQQVDNLKYFLISAPVDWSPNQYIRRFLLPTGDYVSCVLWNNLFHISGTDIVRCLSFRFQAFGRPVKNSKKFEEGIFSDLRNLKAGTDATLEEPKSPFLDFLYKQNCIRTQKKQKVFYWYSVPHDRLFLDALERDLKREKMGQEATTVAVEEPALSFEFDSSQSLFEQLTKANQANSSSFSAHTGTPFSTSASPVIRAMDSMPPPMIPHQISVVPEDLSGMGAYSAIQVPTSMAMKREEEIMAYPFDRAGLPLARPMHQRHVSMPSYLEYSPAPSFASSQLEDYSTGRAISYEPVTPPHQLLHHIQEPQYLSNDGTLYQSIPDSGVHGVLPMPAGGYSTTTARNAYGNSVFAVIEGSPTYKQR…	jgi|Terbo2|780922	2	PF02200;PF00096	2	STE like transcription factor;Zinc finger, C2H2 type	2	STE like transcription factor;Zinc finger domain	2	IPR003120;IPR013087	2	Transcription factor Ste12;Zinc finger C2H2-type	2	Transcription factor Ste12;Zinc finger	1	PTHR47427	1	PROTEIN STE12	jgi|Terbo2|780922|e_gw1.7.383.1	Terfezia_boudieri_ATCC_MYA_4762_v1.1	Pezizomycetes	Free	Terfezia boudieri	Terfezia	Ascomycota	1	10
jgi|Tercla1|1271895|gm1.7655_g_Terfezia_claveryi_T7_v1.0_Pezizomycetes_Free	jgi	Tercla1	1271895	23	MAHMMYTQHPMTGQKPETFMLSTEAQQALPDNAQRALQQVDNLKYFLISAPVDWSPNQYIRRFLLPTGDYVSCVLWNNLFHISGTDIVRCLSFRFQAFGRPVKNSKKFEEGIFSDLRNLKAGTDATLEEPKSPFLDFLYKQNCIRTQKKQKVFYWYSVPHDRLFLDALERDLKREKMGQEATTVAVEEPALSFEFDSSQSLFEQLTKANQANSSSFSAHTGTPFSTSASPVIRAMDSMPPPMIPHQMSVVPEDLSGMGAYSAIQVPTSMAMKREEEIMAYPFDRAGLPFARPMHQRHVSMPSYLEYSPAPSFASSQLEDYSTGRAISYEPVTPPHQLLHHIQEPQYLSNDGTLYQSIPDSGVHGVLPMPAGGYSATTARNAYGNSVFAVIEGSPTYKQR…	jgi|Tercla1|1271895	2	PF02200;PF00096	2	STE like transcription factor;Zinc finger, C2H2 type	2	STE like transcription factor;Zinc finger domain	2	IPR003120;IPR013087	2	Transcription factor Ste12;Zinc finger C2H2-type	2	Transcription factor Ste12;Zinc finger	1	PTHR47427	1	PROTEIN STE12	jgi|Tercla1|1271895|gm1.7655_g	Terfezia_claveryi_T7_v1.0	Pezizomycetes	Free	Terfezia claveryi	Terfezia	Ascomycota	1	10
jgi|Tirniv1|585075|fgenesh1_kg.4_#_452_#_TRINITY_DN12689_c0_g16_i1_Tirmania_nivea_G3_v1.0_Pezizomycetes_Free	jgi	Tirniv1	585075	23	MAHIMYTQHPMTGQKPETFMLSTEAQQALPDNAQRALQQVDNLKYFLISAPVDWSPNQYIRRFLLPTGDYVSCVLWNNLFHISGTDIVRCLSFRFQAFGRPVKNSKKFEEGIFSDLRNLKAGTDATLEEPKSPFLDFLYKQNCIRTQKKQKVFYWYSVPHDRLFLDALERDLKREKMGQEATTVAVEEPALSFEFDSSQSLFEQLTKANQANSSSFSAHAGTPFSTSASPVIRAMDSMPPPMIPHQMSVVPEDLSGMGAYNAIQVPTSMTMKREDEIMAYPFDRAGLPLSRPMHQRHVSMPSYLEYSPAPSFASSQLEDYSTGRAISYEPVTPPHQLLHHIQEPQYLSNDGTLYQSIPDSGVHGVLPMPAGGYSATARGAYGNSVFAVIEGSPTYKQRR…	jgi|Tirniv1|585075	2	PF02200;PF00096	2	STE like transcription factor;Zinc finger, C2H2 type	2	STE like transcription factor;Zinc finger domain	2	IPR003120;IPR013087	2	Transcription factor Ste12;Zinc finger C2H2-type	2	Transcription factor Ste12;Zinc finger	1	PTHR47427	1	PROTEIN STE12	jgi|Tirniv1|585075|fgenesh1_kg.4_#_452_#_TRINITY_DN12689_c0_g16_i1	Tirmania_nivea_G3_v1.0	Pezizomycetes	Free	Tirmania nivea	Tirmania	Ascomycota	1	10
jgi|MorvulMes17_1|671681|gm1.5566_g_Morchella_sp._Mes-17_v1.0_Pezizomycetes_Restricted	jgi	MorvulMes17_1	671681	24	MDPRNDNEYLWLTADVIAAIEERLNPEHLAFSPPPTWACKQFEIALKDAYKKKFPHAAYEPQYKGRAQEIAEQELNNILRMRLRKLSKDDKPIDRWEGGRIADEPFNILPITGAAALNVGVGRPTQPSYKKQTSRSPPATTQPTLSSQSQYTPASSSTSISTGRGTSTINGNNSGSPLHQRTTSSPGPSLPSATNATNGSVRQRRGRGPGQRLGQPSGRGPHVCPFQGCGKSFQYPSKLKDHKHTHLTAKEFSCRLGSCTKSFKRQRELKAHEKIIHPGHPPELEAGHPSESEVGDQDMPDAGESEPVEDQMKAAGGRDESKTVDIETDHRRKSPHIKQRRPPSKTPEAEEIRSSPPMLDGRGAATPGPESPVHKRHHSLVPERHSSPAPERHSSLAPE…	jgi|MorvulMes17_1|671681	1	PF00096	1	Zinc finger, C2H2 type	1	Zinc finger domain	1	IPR013087	1	Zinc finger C2H2-type	1	Zinc finger	0		0		jgi|MorvulMes17_1|671681|gm1.5566_g	Morchella_sp._Mes_17_v1.0	Pezizomycetes	Restricted	Morchella sp.	Morchella	Ascomycota	1	10
jgi|Morfluv1|788246|gm1.7331_g_Morchella_fluvialis_PhC_265_v3.0_Pezizomycetes_Restricted	jgi	Morfluv1	788246	24	MDPRNDNEYLWLTADVIAAIEERLNPEHLAFSPPPTWACKQFEIALKDAYKKKFPHAAYEPQYKGRAQEIAEQELNNILRMRLRKLSKDDKPIDRWEGGRIADEPFNILPITGAAALNVGVGRPTQPSYKKQTSRSPPATTQPTLSSQSQYTPASSSTSISTGRGTSTINGNNSGSPLHQRTTSSPGPSLPSATNATNGSVRQRRGRGPGQRLGQPSGRGPHVCPFQGCGKSFQYPSKLKDHKHTHLTAKEFSCRLGSCTKSFKRQRELKAHEKIIHPGHPPELEAGHPSESEVGDQDMPDAGESEPVEDQMKAAGGRDESKTVDIETDHRRKSPHIKQRRPPSKTPEAEEIRSSPPMLDGRGAATPGPESPVHKRHHSLVPERHSSPAPERHSSLAPE…	jgi|Morfluv1|788246	1	PF00096	1	Zinc finger, C2H2 type	1	Zinc finger domain	1	IPR013087	1	Zinc finger C2H2-type	1	Zinc finger	0		0		jgi|Morfluv1|788246|gm1.7331_g	Morchella_fluvialis_PhC_265_v3.0	Pezizomycetes	Restricted	Morchella fluvialis	Morchella	Ascomycota	1	10
jgi|Neute_matA2|128001|estExt_fgenesh1_pg.C_11161_Neurospora_tetrasperma_FGSC_2508_mat_A_v2.0_Sordariomycetes_Free	jgi	Neute_matA2	128001	25	MASLLRLLASLLFVAVSNAAPGVYFPISSQIPPIARIGEPFSFIFSKSTFTSTTSITYSLANSPHWLSIDSDARKLYGTPKEADVGLGDRVNVPFGLVATDETGSTTLDITLVVSRKAGPKLDIPFNQQIPGFGFFSNPYTILSPPMNQFSFVLDPKTFSVPSDKPLTYYAVMSDNTPLPAWISFDAGKLAFSGQTPAFEALVDPPQTFEFQLLATDTPGFADASLRFNIVVGNHRVTADQTTVVINATAGKSFSYDGLRGNIDVDGQPMPSGDGIIVVSTFNTPSWLTLDMDSLHITGTPPLTAKSTNFTLTLEDSFADRFNLTVMVQVSGTQAQIFGMLKEELPVIQAHAGEHISFELDPFLKDPDGTEIVVDDDTSPSWIRVREGTIFGDVPKSSK…	jgi|Neute_matA2|128001	1	PF05345	1	Putative Ig domain	1	Putative Ig domain	0		0		0		0		0		jgi|Neute_matA2|128001|estExt_fgenesh1_pg.C_11161	Neurospora_tetrasperma_FGSC_2508_mat_A_v2.0	Sordariomycetes	Free	Neurospora tetrasperma	Neurospora	Ascomycota	7	4
jgi|Neuhi1|391732|fgenesh1_pg.1_#_273_Neurospora_hispaniola_FGSC_10403_v1.0_Sordariomycetes_Restricted	jgi	Neuhi1	391732	25	MASLLRLLASLLFLSVAVSNASPGVYFPISSQIPPVARIGEPFSFIFSKSTFTSTSSITYSLANSPNWLSIDSDARKLYGTPKEADVGLGDRVNVPFGLVATDETGSTTLDISLIVSRKAGPKLDIPLNQQIPGFGFFSNPYTILSPPMNQFSFVLDPKTFSVPSDKPLTYYAIMSDNTPLPAWISFDAGKLAFSGQTPAFGALVNPPQTFEFQLLATDTPGFADASLRFNIVVGNHRVTADQTTVVINATAGKPFSYDGLRGSIDVDGQTMPSGDGIIVASTFNTPSWLTLDMDSLHITGTPPLTAKSTNFTLTLEDSFADRFNLTVMVQVSGTQAQNLGMLKEELPVIQAHAGEHINFDLDPFLKDPDGTEVVVDDDASPSWIHVSEGTIFCDVPKS…	jgi|Neuhi1|391732	1	PF05345	1	Putative Ig domain	1	Putative Ig domain	0		0		0		0		0		jgi|Neuhi1|391732|fgenesh1_pg.1_#_273	Neurospora_hispaniola_FGSC_10403_v1.0	Sordariomycetes	Restricted	Neurospora hispaniola	Neurospora	Ascomycota	7	4
jgi|Pycpun1|472546|fgenesh1_kg.1_#_1042_#_Locus4872v2rpkm1.67_PRE_Pycnoporus_puniceus_CIRM-BRFM_1868_v1.0_Agaricomycetes_Free	jgi	Pycpun1	472546	26	MISSGRKKPTCHSCGHPMAGHKRPNGSPVCPRNTASLSPYPSPSPTPSSRRRSVSMIPTNYPDRPQSLLSRISPADVRFSPTPSGYWHRQNPNWTEPEHYARIPSHAPHQMPRRGETVAPWESTELNDSVAGSPPRGDSEPPGFGEEEDWSQEVQEDEADDADSLRAVSPAPSNGFARFSQHLVKMLGHSTPVVAEYSAPSHEVFSIEHAAQEEGLYSRIERRRTIVKAEPASPEGKLDEPSRSIAREGSWRIFVGRDRSTVDDRATSYATRRATPPPHEPYDYSTGLIAERNERVGTFPIDPRMIRQNFCDVIIAAVLSAVCVVLFLSYM	jgi|Pycpun1|472546	NA	NA	NA	NA	NA	NA	NA	NA	NA	NA	NA	NA	NA	NA	NA	NA	jgi|Pycpun1|472546|fgenesh1_kg.1_#_1042_#_Locus4872v2rpkm1.67_PRE	Pycnoporus_puniceus_CIRM_BRFM_1868_v1.0	Agaricomycetes	Free	Pycnoporus puniceus	Pycnoporus	Basidiomycota	3	3
jgi|Pycci1|9599|scf185015.g160_Pycnoporus_cinnabarinus_BRFM_137_Agaricomycetes_Free	jgi	Pycci1	9599	26	MRPQVSPQDTHRRQEPESDNEIMLSSRKKPVCHSCGHPMEGHKRPNGSPICPRDSATPSPSPSPLANRSSRNRSRSGTPAHYDTPPPPPRSLLSRISPRDVRSSPTPSGYWHRQNPNWVEPEHYSRFPQHVPVPLPQRGETPASWQSTELIESVEDLRTPEPEVHYVYGDDEEVEEDQLEDDEGEDTGSQRTVSPPPSRSITRFMSNMASMLGRSTPVTTEYSAPADEVFAIEHAAEKQGLYTRVVHRPVVKPEPESPSNGLSGRSQSLAREGSWRIFVGRDPDVVKARAESHVAYRPGRSSSPREPYDYDRGLDSQLNERVGTYPVDPRTIRQNFCDVIIAAVISAFCAVWFLSYM	jgi|Pycci1|9599	NA	NA	NA	NA	NA	NA	NA	NA	NA	NA	NA	NA	NA	NA	NA	NA	jgi|Pycci1|9599|scf185015.g160	Pycnoporus_cinnabarinus_BRFM_137	Agaricomycetes	Free	Pycnoporus cinnabarinus	Pycnoporus	Basidiomycota	3	3
jgi|Artel1|806574|fgenesh1_kg.12_#_97_#_Locus3163v1rpkm52.09_Artolenzites_elegans_CIRM-BRFM_1663_v1.0_Agaricomycetes_Restricted	jgi	Artel1	806574	26	MTPGTLASRKKPVCHTCGYPMAGHKRPNGSPVCPRESASPSPPQSCSRSPSRTPARNSTEPPSLLSRISPPGVTFSPTPSGYWHHQNPNWVEPEHYARIPSHAAYHVPRRGDTAGSWQSTELDEPPAGLSVQARLPPAFPQAEEDEIEEIDPAEDDSEEADTQRTVSPAPSNSFSRLTRGFSKIFGRSVANVYSAPSEDVVAIEHAAREQGFHTGVARRRTTVKAEPPSPAGQLSSSSRSTLSREDSWWIFVGRDRAAVDALAVSHAAPTTAATAREPYDFDTGLVAERNEKVGTYPADPRTVRQNYCDVLIAGVVSAFCVVWLLSYM	jgi|Artel1|806574	NA	NA	NA	NA	NA	NA	NA	NA	NA	NA	NA	NA	NA	NA	NA	NA	jgi|Artel1|806574|fgenesh1_kg.12_#_97_#_Locus3163v1rpkm52.09	Artolenzites_elegans_CIRM_BRFM_1663_v1.0	Agaricomycetes	Restricted	Artolenzites elegans	Artolenzites	Basidiomycota	3	3
jgi|Artele1122_1|526847|fgenesh1_kg.5_#_2169_#_TRINITY_DN946_c0_g3_i1_Artolenzites_elegans_CIRM-BRFM_1122_v1.0_Agaricomycetes_Free	jgi	Artele1122_1	526847	26	MTPGTLASRKKPVCHTCGYPMAGHKRPNGSPVCPRESASPSPSQSRSRSLSRTPARDSTEPPSLLSRISPPGVTFSPTPSGYWHRQNPNWVVPEHYARIPSHAVHHVPQRGDTVGSWESTELDEPPARFSVQARLPPAFPQAEEDDEIEEIDPAEDDSEDADTQRTVSPAPSNSFSRLTRGFSKILGRSVAKVYSAPSEDVVAIEHAAREQGLHTGVARRRATVKAEPLSPAGQLSSSSPSTLSREDSWWIFVGRDRAAVNALTVSHAAPTTATTAREPYDFDAGLVAERNEKVGTYPADPRTVRQNYCDVIVAGIVSAFCVVWLLSYM	jgi|Artele1122_1|526847	NA	NA	NA	NA	NA	NA	NA	NA	NA	NA	NA	NA	NA	NA	NA	NA	jgi|Artele1122_1|526847|fgenesh1_kg.5_#_2169_#_TRINITY_DN946_c0_g3_i1	Artolenzites_elegans_CIRM_BRFM_1122_v1.0	Agaricomycetes	Free	Artolenzites elegans	Artolenzites	Basidiomycota	3	3
jgi|Trabet1|49603|CE49602_11259_Trametes_betulina_CIRM-BRFM_1801_v1.0_Agaricomycetes_Free	jgi	Trabet1	49603	26	MTPSPPSSRKKPVCHSCGHPMAGHKRPAGSPVCPRVSASPSPAHSHTTSATPTPAPDPAPTLLSRISPEDVRFAPTSSGYWHRRNPHWVEPEHYARIPSHAAHEVPKRGETVVSWHSTELDELSVHAPSHGRPLSQEYAAQEVPSDSEEDEGAEITADSTRQTRSASFTLLGRQVSKIFGDMLPLASLYGAPTEDVRSLEHAAREHGLATAVVRSPRTTVKAEPSTPDKASDSGSSRAGLSREFSWWLFVGRDRSAVNALADSQTAAAGARRQREPYDYDKGLVKELDERVGAYPVNPRAIRQNFCDVIIAGVVSAFAVVWILSYM	jgi|Trabet1|49603	NA	NA	NA	NA	NA	NA	NA	NA	NA	NA	NA	NA	NA	NA	NA	NA	jgi|Trabet1|49603|CE49602_11259	Trametes_betulina_CIRM_BRFM_1801_v1.0	Agaricomycetes	Free	Trametes betulina	Trametes	Basidiomycota	3	3
jgi|Lenrap1|677950|fgenesh1_kg.21_#_502_#_TRINITY_DN6271_c0_g1_i7_Lentinula_raphanica_INPA1701G_ss19_v1.0_Agaricomycetes_Restricted	jgi	Lenrap1	677950	27	MAQPGLVLPTPSMQSQIHELAKTLPPPRRQNTACDNCRSRKVKCHRIPGQEKCQHCQSKNYACTHFVQQATSERKRNSTTARKPRNPSSVASPLSPSTSIGSSVLSPISDNGIHNIPPYLMPSGTSLPLVFKYGFYPPITLETPTRDVLTYLFAPPEDAPSDSNILNSGRTKSPYDLWGDQAVKLEDDVFKSELAFDLMEIYFQIVHSRLPLLNPTQFRNRLRTSLSSNPGSDKPLHPALVATVLAWGTKFSEHPLLIADRRAHNGQSLMSKALINRTRDLAEALKVHRIANQDHVVIGLLVETLQSQNPDDPSAFHGFWLTAATRHLLDLQINHKSVAARIPDTETRGTLIFAWWMACICDAYSSLYYRHKPVLDDDDYDIDFYTVDPPVSQDGGKPS…	jgi|Lenrap1|677950	2	PF04082;PF00172	2	Fungal specific transcription factor domain;Fungal Zn(2)-Cys(6) binuclear cluster domain	2	Fungal specific transcription factor domain;Fungal Zn(2)-Cys(6) binuclear cluster domain	2	IPR007219;IPR001138	2	Transcription factor domain, fungi;Zn(2)-C6 fungal-type DNA-binding domain	2	Transcription factor domain, fungi;Zn(2)-C6 fungal-type DNA-binding domain	1	PTHR46910	1	TRANSCRIPTION FACTOR PDR1	jgi|Lenrap1|677950|fgenesh1_kg.21_#_502_#_TRINITY_DN6271_c0_g1_i7	Lentinula_raphanica_INPA1701G_ss19_v1.0	Agaricomycetes	Restricted	Lentinula raphanica	Lentinula	Basidiomycota	3	3
jgi|Lenra_T_1|905897|fgenesh1_kg.168_#_100_#_TRINITY_DN5217_c0_g1_i8_Lentinula_raphanica_TFB8682_v1.0_Agaricomycetes_Restricted	jgi	Lenra_T_1	905897	27	MQSQIHELAKTLPPPRRQNTACDNCRSRKVKCHRIPGQEKCQHCQSKNYACTHFVQQATSERKRNSTTARKPRNPSSVASPLSPSTSIGSSVLSPISDNGIHNIPPYLMPSGTSLPLVFKYGFYPPITLETPTRDVLTYLFAPPEDAPSDSNILNSGRTKSPYDLWGDQAVKLEDDVFKSELAFDLMEIYFQIVHSRLPLLNPTQFRNRLRTSLSSNPGSDKPLHPALVATVLAWGTKFSEHPLLIADRRAHNGQSLMSKALINRTRDLAEALKVHRIANQDHVVIGLLVETLQSQNPDDPSAFHGFWLTAATRHLLDLQINHKSVAARIPDTETRGTLIFAWWMACICDAYSSLYYRHKPVLDDDDYDIDFYTVDPPVSQDGGKPSPREQLEFLGYYR…	jgi|Lenra_T_1|905897	2	PF04082;PF00172	2	Fungal specific transcription factor domain;Fungal Zn(2)-Cys(6) binuclear cluster domain	2	Fungal specific transcription factor domain;Fungal Zn(2)-Cys(6) binuclear cluster domain	2	IPR007219;IPR001138	2	Transcription factor domain, fungi;Zn(2)-C6 fungal-type DNA-binding domain	2	Transcription factor domain, fungi;Zn(2)-C6 fungal-type DNA-binding domain	1	PTHR46910	1	TRANSCRIPTION FACTOR PDR1	jgi|Lenra_T_1|905897|fgenesh1_kg.168_#_100_#_TRINITY_DN5217_c0_g1_i8	Lentinula_raphanica_TFB8682_v1.0	Agaricomycetes	Restricted	Lentinula raphanica	Lentinula	Basidiomycota	3	3
jgi|LraINPA1820_1|736714|fgenesh1_kg.124_#_15_#_TRINITY_DN8333_c0_g1_i1_Lentinula_raphanica_INPA1820_v1.0_Agaricomycetes_Restricted	jgi	LraINPA1820_1	736714	27	MAQPGLVLPTPSMQSQIHELAKTLPPPRRQNTACDNCRSRKVKCHRIPGQEKCQHCQSKNYACTHFVQQATSERKRNSTTARKPRNPSSVASPLSPSTSIGSSVLSPISDNGIHNIPPYLMPSGTSLPLVFKYGFYPPITLETPTRDVLTYLFAPPEDAPSDSNILNSGRTKSPYDLWGDQAVKLEDDVFKSELAFDLMEIYFQIVHSRLPLLNPTQFRNRLRTSLSSNPGSDKPLHPALVATVLAWGTKFSEHPLLIADRRAHNGQSLMSKALINRTRDLAEALKVHRIANQDHVVIGLLVETLQSQNPDDPSAFHGFWLTAATRHLLDLQINHKSVAARIPDTETRGTLIFAWWMACICDAYSSLYYRHKPVLDDDDYDIDFYTVDPPVSQDGGKPS…	jgi|LraINPA1820_1|736714	2	PF04082;PF00172	2	Fungal specific transcription factor domain;Fungal Zn(2)-Cys(6) binuclear cluster domain	2	Fungal specific transcription factor domain;Fungal Zn(2)-Cys(6) binuclear cluster domain	2	IPR007219;IPR001138	2	Transcription factor domain, fungi;Zn(2)-C6 fungal-type DNA-binding domain	2	Transcription factor domain, fungi;Zn(2)-C6 fungal-type DNA-binding domain	1	PTHR46910	1	TRANSCRIPTION FACTOR PDR1	jgi|LraINPA1820_1|736714|fgenesh1_kg.124_#_15_#_TRINITY_DN8333_c0_g1_i1	Lentinula_raphanica_INPA1820_v1.0	Agaricomycetes	Restricted	Lentinula raphanica	Lentinula	Basidiomycota	3	3
jgi|LraTFB9207_1|603088|fgenesh1_kg.27_#_108_#_TRINITY_DN5453_c0_g1_i1_Lentinula_raphanica_TFB9207_v1.0_Agaricomycetes_Restricted	jgi	LraTFB9207_1	603088	27	MAQPGLVLPTPSMQSQIHELAKTLPPPRRQNTACDNCRSRKVKCHRIPGQEKCQHCQSKNYACTHFVQQATSERKRNSTTARKPRNPSSVASPLSPSTSIGSSVLSPISDNGIHNIPPYLMPSGTSLPLVFKYGFYPPITLETPTRDVLTYLFAPPEDAPSDSNILNSGRTKSPYDLWGDQAVKLEDDVFKSELAFDLMEIYFQIVHSRLPLLNPTQFRNRLRTSLSSNPGSDKPLHPALVATVLAWGTKFSEHPLLIADRRAHNGQSLMSKALINRTRDLAEALKVHRIANQDHVVIGLLVETLQSQNPDDPSAFHGFWLTAATRHLLDLQINHKSVAARIPDTETRGTLIFAWWMACICDAYSSLYYRHKPVLDDDDYDIDFYTVDPPVSQDGGKPS…	jgi|LraTFB9207_1|603088	2	PF04082;PF00172	2	Fungal specific transcription factor domain;Fungal Zn(2)-Cys(6) binuclear cluster domain	2	Fungal specific transcription factor domain;Fungal Zn(2)-Cys(6) binuclear cluster domain	2	IPR007219;IPR001138	2	Transcription factor domain, fungi;Zn(2)-C6 fungal-type DNA-binding domain	2	Transcription factor domain, fungi;Zn(2)-C6 fungal-type DNA-binding domain	1	PTHR46910	1	TRANSCRIPTION FACTOR PDR1	jgi|LraTFB9207_1|603088|fgenesh1_kg.27_#_108_#_TRINITY_DN5453_c0_g1_i1	Lentinula_raphanica_TFB9207_v1.0	Agaricomycetes	Restricted	Lentinula raphanica	Lentinula	Basidiomycota	3	3
jgi|Mycgale1|2057419|fgenesh1_kg.120_#_390_#_TRINITY_DN14991_c2_g1_i3_Mycena_galericulata_CBHHK162m_v1.0_Agaricomycetes_Restricted	jgi	Mycgale1	2057419	28	MMRHFGPALLLSFNLVSCQPAQHPFEIDPTQFENHHNEPGFDLDLDSRRLVQFSLEEEAVWMTERDKLLAKTMGKGYLDITETQSLGTLFKKRRFSYPNPNSTIVAGIISNLTTSEPRENLQHFTSFRTRYCRSDTGKASSEWLLHKIQNYTAELANDEQKPLISLELFRHTWKQPSVIVRMTSPDSVDSDPITIIGAHCDSINTENPYLPAPGADDDGSGTVTILEAYRVLLLAGYIPTSPLEFHFYAAEECGLLGSQAIAAAYESSGKEIKGMLQFDMTAWIKYGSREEMGVVTSSSDDDLTQFEIKLIERYVDIPWVWEENVGSGMTDHSSWTKAGYQSCHVTESAFRNANIWNVHRPSDTIDVSPEFSLDHMLQYSKLAVAFAVELTSYM	jgi|Mycgale1|2057419	1	PF04389	1	Peptidase family M28	1	Peptidase	1	IPR007484	1	Peptidase M28	1	Peptidase	2	PTHR12147:SF49;PTHR12147	2	AMINOPEPTIDASE YDR415C-RELATED;METALLOPEPTIDASE M28 FAMILY MEMBER	jgi|Mycgale1|2057419|fgenesh1_kg.120_#_390_#_TRINITY_DN14991_c2_g1_i3	Mycena_galericulata_CBHHK162m_v1.0	Agaricomycetes	Restricted	Mycena galericulata	Mycena	Basidiomycota	3	3
jgi|Mycale1|1229297|estExt_fgenesh1_pg.C_100048_Mycena_alexandri_CBHHK200_v1.0_Agaricomycetes_Restricted	jgi	Mycale1	1229297	28	MHWLSILFPLFSTALALTQAAQNVFEISPTQFENHFNESGFDLDLDALRLIQFSLEEEGNWMTERDKLIAKVMGKSYLDITDTQSLGQFSQKRLFDYPDPSSTIVSGILQNLTTSEPRKFLEQFTSFPTRYYNSDSGKASSEWLLQKLRNYTMELASEEQKSLISVELFKHPWKQASVVVRMTSKDSLDSDPITILGAHCDSINQMNPYLPAPGADDDGSGTAANLEAYRVLLLAGYIPTSPLEFHFYAAEEAGMLGSQAVAAAYESAGKEVKGMIQFDMTAWVRVGTREEMAVIDSSADPKLTKFEIKLIERYVDIPWILTGYPGGIGLSDHVSWTRAGYQAGHVFESAMGNANSQNGHTSNDTIDISPEFSFDHMLQYSKLAVAFAVELTSYM	jgi|Mycale1|1229297	1	PF04389	1	Peptidase family M28	1	Peptidase	1	IPR007484	1	Peptidase M28	1	Peptidase	2	PTHR12147:SF49;PTHR12147	2	AMINOPEPTIDASE YDR415C-RELATED;METALLOPEPTIDASE M28 FAMILY MEMBER	jgi|Mycale1|1229297|estExt_fgenesh1_pg.C_100048	Mycena_alexandri_CBHHK200_v1.0	Agaricomycetes	Restricted	Mycena alexandri	Mycena	Basidiomycota	3	3
jgi|Armnov1|1521576|fgenesh1_kg.84_#_98_#_TRINITY_DN7254_c1_g6_i1_Armillaria_novae-zelandiae_2840_v1.0_Agaricomycetes_Restricted	jgi	Armnov1	1521576	29	MYAQRGKQILFLLSRSCPSMLRLVTHHHLRNLARSYATFSSGLSIPVLSATRRTVRVGKLSDGYDVSDVIGVLSASPVEAIIPSQNHISLRFFAKTLANRYRLKNSDRLYVKIDGKVRTAPLSAFTIAAFGRYGLSLHFVIDGIPEAMEAEELKALLFGSKRVVSWRLEGTRADVRVLSLHQAMRILLVLKENPKFQNCRMSFIDEDDYMYPEWYSPPEKGNTDSKRIVVIDNILLSQTSIVVRDWVSSFDKQIAGLVSGCLRPEQNMMRLRFLSPDLARQFIAKFDDQSDRLNVRVALVDGSSAEDGEPPNPAEHRSLVTAISMGACRTLLVQFDKAQRVEKSEYRAFFGRFGSIALITEQKRHDELRVLVQYEGIRDAMHAIVELSIPGRGHLYEGA…	jgi|Armnov1|1521576	NA	NA	NA	NA	NA	NA	NA	NA	NA	NA	NA	NA	NA	NA	NA	NA	jgi|Armnov1|1521576|fgenesh1_kg.84_#_98_#_TRINITY_DN7254_c1_g6_i1	Armillaria_novae_zelandiae_2840_v1.0	Agaricomycetes	Restricted	Armillaria novae	Armillaria	Basidiomycota	3	3
jgi|Armnov1|1517339|fgenesh1_kg.65_#_332_#_TRINITY_DN7254_c1_g6_i1_Armillaria_novae-zelandiae_2840_v1.0_Agaricomycetes_Restricted	jgi	Armnov1	1517339	29	MYAQRGKQILFLLSRSCPSMLRLVTHHHLRNLARSYATFSSGLSIPVLSATRRTVRVGKLSDGYDVSDVIGVLSASPVEAIIPSQNHISLRFFAKTLANRYRLKNSDRLYVKIDGKVRTAPLSAFTIAAFGRYGLSLHFVIDGIPEAMEAEELKALLFGSKRVVSWRLEGTRADVRVLSLHQAMRILLVLKENPKFQNCRMSFIDEDDYMYPEWYSPPEKGNTDSKRIVVIDNILLSQTSIVVRDWVSSFDKQIAGLVSGCLRPEQNMMRLRFLSPDLARQFIAKFDDQSDRLNVRVALVDGSSAEDGEPPNPAEHRSLVTAISMGACRTLLVQFDKAQRVEKSEYRAFFGRFGSIALITEQKRHDELRVLVQYEGVRDAMHAIVELSIPGRGHLYEGA…	jgi|Armnov1|1517339	NA	NA	NA	NA	NA	NA	NA	NA	NA	NA	NA	NA	NA	NA	NA	NA	jgi|Armnov1|1517339|fgenesh1_kg.65_#_332_#_TRINITY_DN7254_c1_g6_i1	Armillaria_novae_zelandiae_2840_v1.0	Agaricomycetes	Restricted	Armillaria novae	Armillaria	Basidiomycota	3	3
jgi|Chabre1|154254|fgenesh1_kg.4_#_387_#_TRINITY_DN1318_c0_g1_i1_Chaetocladium_brefeldii_NRRL_2343_v1.0_Mucoromycotina_Restricted	jgi	Chabre1	154254	30	MSFNTFIQSTTGNNTLPVHDALFTPRTATTRPSSRQRSILEFIYSTQENSTHTLISSWRMKALVLLCMLSLPEGCHYLEATMGTLKTVLKHSMQINNTQFSILLSSVTLVNTVLPLGSIRATCIVSFIIVAGSLSVSIGSSLNSYPCMMTGQIIYGLGGGMILTMQEGILSRWFRDKELAIVIGILLYVARLTKWVAKMVAYPILNATGDHSWPIHVATILCTCGFFINAVYWIVMWRKGLATVWGKEIMRFEGSYKNEINTQQQQCKDKDEKKGYHHNEHNLSCNTTHHRERSFKWSYSILLYIPSTFWMIPWIQFTMSSVLSSFDDVATEYVEFRYNTTSVMAGYQSSLTQVIPIVVAPLMGVVVHRYGRRITSLFFATLILITSMILLAIGMIIFS…	jgi|Chabre1|154254	1	PF07690	1	Major Facilitator Superfamily	1	Major Facilitator Superfamily	1	IPR011701	1	Major facilitator superfamily	1	Major facilitator superfamily	2	PTHR23512:SF10;PTHR23512	2	TRANSPORTER, PUTATIVE (AFU_ORTHOLOGUE AFUA_4G00260)-RELATED;MAJOR FACILITATOR SUPERFAMILY DOMAIN-CONTAINING PROTEIN 1	jgi|Chabre1|154254|fgenesh1_kg.4_#_387_#_TRINITY_DN1318_c0_g1_i1	Chaetocladium_brefeldii_NRRL_2343_v1.0	Mucoromycotina	Restricted	Chaetocladium brefeldii	Chaetocladium	Mucoromycota	3	1
jgi|Mucam1|3181|transcript:GAN03759_Mucor_ambiguus_NBRC_6742_Mucoromycotina_Free	jgi	Mucam1	3181	30	MRSTTVAADGPAQHPVPVISTAHDDLFPSNAAATDSNLNYIENTTSSSTRQRSILESIYTTEHTTHTLTSSWRMKALVLLCMLSLPVGCHYLEATMGTLKTVLKHSMQINNTQFSILLSSVTLVNTVLPLLAGVFIDDISSLGSIRATTIVSCVIFVGSLLVSIGGSLNSYPCMMTGQIIYGLGGGMIVTMQEGILSRWFRDKELAVVIGIMLCVARLTKWAAKMVAYPILNATGDHSWPIHVATIFCASGFFINMVYWIVMWRKGLATIWGKEIVRFEGSYKNEFNAQQCRDKEQDEKKVYHHNEQISADDLSSHHPQSQQTAHKARSFKWSYSILLYIPSTFWMIPWIQLTMSSVLSSFDDVATEYVEFRYNTTSVMAGYQSSLTQVVPIIAAPVMG…	jgi|Mucam1|3181	1	PF07690	1	Major Facilitator Superfamily	1	Major Facilitator Superfamily	1	IPR011701	1	Major facilitator superfamily	1	Major facilitator superfamily	2	PTHR23512;PTHR23512:SF10	2	MAJOR FACILITATOR SUPERFAMILY DOMAIN-CONTAINING PROTEIN 1;TRANSPORTER, PUTATIVE (AFU_ORTHOLOGUE AFUA_4G00260)-RELATED	jgi|Mucam1|3181|transcript:GAN03759	Mucor_ambiguus_NBRC_6742	Mucoromycotina	Free	Mucor ambiguus	Mucor	Mucoromycota	3	1
jgi|Chabre1|192987|MIX4155_200_21_Chaetocladium_brefeldii_NRRL_2343_v1.0_Mucoromycotina_Restricted	jgi	Chabre1	192987	30	MSFNTFIQSTTGNNTPPVHDGLFTSSTATTRPSSRQRSILESIYSTQENSTHTLISSWRMKALVLLCMLSLPVGCHYLEATMGTLKTVLKHSMQINNTQFSILLSSVTLVNTVLPLLAGVFIDDISSLGSIRATCIVSFIIVAGSLSVSIGSSLNSYPCMMTGQIIYGLGGGMIVTMQEGILSRWFRDKELAIVIGILLSVARLTKWVAKMVAYPILNATGDHSWPIHVATILCTCGFFINAVYWIVMWRKGLATVWGKEIVRFEGSYKNEINAQQQQCKDKDEKKGYHHNEHNLSCNTTHHRERSFKWSYSILLYIPSTFWMIPWIQFTMSSVLSSFDDVATEYVEFRYNTTSVMAGYQSSLTQVIPIVVAPLMGVVVHRYGRRITSLFFATLILITS…	jgi|Chabre1|192987	1	PF07690	1	Major Facilitator Superfamily	1	Major Facilitator Superfamily	1	IPR011701	1	Major facilitator superfamily	1	Major facilitator superfamily	2	PTHR23512:SF10;PTHR23512	2	TRANSPORTER, PUTATIVE (AFU_ORTHOLOGUE AFUA_4G00260)-RELATED;MAJOR FACILITATOR SUPERFAMILY DOMAIN-CONTAINING PROTEIN 1	jgi|Chabre1|192987|MIX4155_200_21	Chaetocladium_brefeldii_NRRL_2343_v1.0	Mucoromycotina	Restricted	Chaetocladium brefeldii	Chaetocladium	Mucoromycota	3	1
jgi|Mucci2|167193|fgenesh1_pg.09_#_105_Mucor_lusitanicus_CBS277.49_v2.0_Mucoromycotina_Free	jgi	Mucci2	167193	30	MSYNTPPMQSAAEAAEDPAAQQAVNNTAHDDLFPSNAMDSNLNYIENTTASSTRQRSILESIYTTEHTTHTLTSSWQMKALVLLCMLSLPVGCHYLEATMGTLKTVLKHSMQINNTQFSILLSSVTLVNTVLPLLAGVFIDDISSLGSIRATTIVSCIIFIGSLLVSIGGSLNSYPCMMTGQIIYGLGGGMIVTMQEGILSRWFRDKELAVVIGIMLCVARLTKWAAKMVAYPILNATGSHSWPIHVATIFCASGFFINMVYWTVMWRKGLATIWGKEIVRFEGSYKNEFNAQQCKDSKEQDEKKVYHHNEQISNDDLSSHPPQTAHNKASEYVEFRYNTTSVMAGYQSSLTQVVPIVVAPIMGVVVHRYGRRLTSLFFATLILITSMILLAYTWVTPA…	jgi|Mucci2|167193	1	PF07690	1	Major Facilitator Superfamily	1	Major Facilitator Superfamily	1	IPR011701	1	Major facilitator superfamily	1	Major facilitator superfamily	2	PTHR23512:SF10;PTHR23512	2	TRANSPORTER, PUTATIVE (AFU_ORTHOLOGUE AFUA_4G00260)-RELATED;MAJOR FACILITATOR SUPERFAMILY DOMAIN-CONTAINING PROTEIN 1	jgi|Mucci2|167193|fgenesh1_pg.09_#_105	Mucor_lusitanicus_CBS277.49_v2.0	Mucoromycotina	Free	Mucor lusitanicus	Mucor	Mucoromycota	3	1
jgi|Ellano2|454785|fgenesh1_kg.7_#_667_#_TRINITY_DN6782_c0_g1_i2_Ellisomyces_anomalus_CBS_243.57_v2.0_Mucoromycotina_Restricted	jgi	Ellano2	454785	30	MSSNTSMRSATVAADDPVQHAAPVVNTAHDDLFPSNAAAIDSNLNYIENTTSSSTRQRSILESIYTTEHTTHTLTSSWRMKALVLLCMLSLPVGCHYLEATMGTLKTVLKHSMQINNTQFSILLSSVTLVNTVLPLLAGVFIDDISSLGSIRATTIVSCIIFIGSLLVSIGGSLNSYPCMMTGQIIYGLGGGMIVTMQEGILSRWFRDKELAVVIGIMLCVARLTKWVAKMVAYPILNATGDHSWPIHVATIFCASGFFINMVYWIVMWRKGLATIWGKEIVRYEGSYKNEFNAQQYEDNERDEKKVYHRSEQISTDDLSSHHPQSQQTAHKTRSFKWSYSILLYIPSTFWMIPWIQLTMSSVLSSFDDVATEYVEFRYNTTSVMAGYQSSLTQVVPIV…	jgi|Ellano2|454785	1	PF07690	1	Major Facilitator Superfamily	1	Major Facilitator Superfamily	1	IPR011701	1	Major facilitator superfamily	1	Major facilitator superfamily	2	PTHR23512;PTHR23512:SF10	2	MAJOR FACILITATOR SUPERFAMILY DOMAIN-CONTAINING PROTEIN 1;TRANSPORTER, PUTATIVE (AFU_ORTHOLOGUE AFUA_4G00260)-RELATED	jgi|Ellano2|454785|fgenesh1_kg.7_#_667_#_TRINITY_DN6782_c0_g1_i2	Ellisomyces_anomalus_CBS_243.57_v2.0	Mucoromycotina	Restricted	Ellisomyces anomalus	Ellisomyces	Mucoromycota	3	1
jgi|Muccirc1|792|transcript:EPB92226_Mucor_circinelloides_f_circinelloides_1006PhL_Mucoromycotina_Free	jgi	Muccirc1	792	30	MSSNTSMRSTTVAGDPQHPTAAVNTAHDDLFPSNAMDLNLNYIENTTSSSTRQRSILESIYTTESTTHVLTSSWRMKALVLLCMLSLPVVGCHYLEATMGTLKTVLKHSMQINNTQFSILLSSVTLVNTVLPLLAGVFIDDISSLGSIRATTIVSCIIFIGSLLVSIGGSLNSYPCMMTGQIIYGLGGGMIVTMQEGILSRWFRDKELAVIIGIMLCVARLTKWAAKMVAYPILNATGDHSWPIHVATIFCASGFFINMVYWIVMWRKGLSTIWGKEIDEKKVYHHNEQISNDDLSSHQQQQQTTQKSRSFKWSYSILLYIPSTFWMIPWIQLTMSSVLSSFDDVATEYVEFRYNTTSVMAGYQSSLTQVVPIVVAPVMGIVVHRYGRRITSLFFATLI…	jgi|Muccirc1|792	1	PF07690	1	Major Facilitator Superfamily	1	Major Facilitator Superfamily	1	IPR011701	1	Major facilitator superfamily	1	Major facilitator superfamily	2	PTHR23512:SF10;PTHR23512	2	TRANSPORTER, PUTATIVE (AFU_ORTHOLOGUE AFUA_4G00260)-RELATED;MAJOR FACILITATOR SUPERFAMILY DOMAIN-CONTAINING PROTEIN 1	jgi|Muccirc1|792|transcript:EPB92226	Mucor_circinelloides_f_circinelloides_1006PhL	Mucoromycotina	Free	Mucor circinelloides	Mucor	Mucoromycota	3	1
jgi|Pilano1|344964|estExt_Genewise1.C_230037_Pilaira_anomala_RSA1997_v1.0_Mucoromycotina_Restricted	jgi	Pilano1	344964	30	MNSIHDDLFPTNQTTVQPELQYDGYSSKVNSSVRHSTLTSLHSRDQVAVNASWKMKILVLLCMLSLPVGCHYLEATIGTLKTTLKAEMSINNTQFSILLSSVTLVNTFLPLVAGIFIDDISNLGPIRATTIVSFVIFLGSLLVSLGASNNSYPCMMTGQIIYGLGGGMIVTMQEGILSRWFRDKELAIIIGIVLCVARLTKWAAKMVAYPIFNSTGSHAWPIHIATIFCAGGAFINSIYWIVMWKKGLATKTGKELSQYQGEYKNEFKQEHQGKEIIEAEKPVEDYASALSSFQKQKITFKWSHSVLFYLPKTFWMIPLIQLTMSSVLSSFDDVATEYVEFRYNTSSVMAGYQSSLTQVVPIVMAPIMGIIVHKYGKRITSLFFATLILMTSMILLAYT…	jgi|Pilano1|344964	1	PF07690	1	Major Facilitator Superfamily	1	Major Facilitator Superfamily	1	IPR011701	1	Major facilitator superfamily	1	Major facilitator superfamily	2	PTHR23512;PTHR23512:SF10	2	MAJOR FACILITATOR SUPERFAMILY DOMAIN-CONTAINING PROTEIN 1;TRANSPORTER, PUTATIVE (AFU_ORTHOLOGUE AFUA_4G00260)-RELATED	jgi|Pilano1|344964|estExt_Genewise1.C_230037	Pilaira_anomala_RSA1997_v1.0	Mucoromycotina	Restricted	Pilaira anomala	Pilaira	Mucoromycota	3	1
jgi|Mucrac1|9455|Mr51848.m_Major_Mucor_racemosus_Mucoromycotina_Free	jgi	Mucrac1	9455	30	MSSNTSIRSATVVDDNPRAVNTNNNDLPVHDDLFPSNTAMDSNLNYIEHSNTTTSSSSRQRSILTSIYTQENNTNTITSSWKMKALVLLCMLSLPVGCHYLEATMGTLKTVLKHSMHINNTQFSILLSSVTLVNTVLPLLAGVFIDDISSLGSIRATTIVSCVIFIGSLLVSIGGSLNSYPCMMTGQIIYGLGGGMIVTMQEGILSRWFRDKEVAVVIGIMLCVARLTKWAAKMVAYPILNATGNHSWPIYVATIFCAAGFIINMIYWVVMWKKGLATIWGKEIVRFEGSYNNDFNEQQCKDKNEDEKKVYHHNEHVSNDDLSCNTQQQSQQQTQKRKSFKWSYSILLYIPSTFWMIPWIQLTMSSVLSSFDDVATEYVEFRYNTTSVMAGYQSSLTQV…	jgi|Mucrac1|9455	1	PF07690	1	Major Facilitator Superfamily	1	Major Facilitator Superfamily	1	IPR011701	1	Major facilitator superfamily	1	Major facilitator superfamily	2	PTHR23512:SF10;PTHR23512	2	TRANSPORTER, PUTATIVE (AFU_ORTHOLOGUE AFUA_4G00260)-RELATED;MAJOR FACILITATOR SUPERFAMILY DOMAIN-CONTAINING PROTEIN 1	jgi|Mucrac1|9455|Mr51848.m_Major	Mucor_racemosus	Mucoromycotina	Free	Mucor racemosus	Mucor	Mucoromycota	3	1
jgi|Muccir1_3|1403066|fgenesh1_kg.11_#_228_#_TRINITY_DN6258_c0_g1_i2_Mucor_lusitanicus_(circinelloides)_MU402_v1.0_Mucoromycotina_Free	jgi	Muccir1_3	1403066	30	MLCVARLTKWAAKMVAYPILNATGSHSWPIHVATIFCASGFFINMVYWTVMWRKGLATIWGKEIVRFEGSYKNEFNAQQCKDSKEQDEKKVYHHNEQISNDDLSSHPPQTAHNKARSFKWSYSILLYIPSTFWMIPWIQFIMSSVMSSFDDVATEYVEFRYNTTSVMAGYQSSLTQVVPIVVAPIMGVVVHRYGRRLTSLFFATLILITSMILLAYTWVTPAIGMIIFSFALALGPVSVLSSTSLLLPHELAGTGMGLHKCANNIGTTIVSVLVGYVQDLTYHDGNPHDDITDLQSEYDGVMILYVSMAGLSTLVVCIFWLMDRKMLSGWLQANKKERERRLELVQTKEEDEKTLYLHAAQDQLEQVNKEKMNALNMIGSRLRDSKTYLFLGIFCFWLL…	jgi|Muccir1_3|1403066	1	PF07690	1	Major Facilitator Superfamily	1	Major Facilitator Superfamily	1	IPR011701	1	Major facilitator superfamily	1	Major facilitator superfamily	2	PTHR23512;PTHR23512:SF10	2	MAJOR FACILITATOR SUPERFAMILY DOMAIN-CONTAINING PROTEIN 1;TRANSPORTER, PUTATIVE (AFU_ORTHOLOGUE AFUA_4G00260)-RELATED	jgi|Muccir1_3|1403066|fgenesh1_kg.11_#_228_#_TRINITY_DN6258_c0_g1_i2	Mucor_lusitanicus_(circinelloides)_MU402_v1.0	Mucoromycotina	Free	Mucor lusitanicus	Mucor	Mucoromycota	3	1
jgi|Kircor1|428146|estExt_Genemark1.C_730051_Mucor_cordense_RSA_1222_v1.0_Mucoromycotina_Restricted	jgi	Kircor1	428146	30	MLSLPVGCHYLEATLGTLKTTLKHAMQINNTQFSILLSSVTLVNTILPLISGIFIDDISKIGSIRATVIVSIIIFAGSTLVSIGSSINSYPCMITGQIIYGLGGGMIVTMQEGIISRWFRDKELAIVIGIMLSVARLTKWVAKMVAYPILNATGSHAWPIHVATIFCAAGVVMNTLYALIMWRKGLATLSGKELAVIKREYQNELEYQTHTTDVQFKWSTRILLYIPSSFWMIPWIQFTMSSVLSSFDDVATEYVEFRYQTTSVIAGYQSSLTQVVPIVLAPIMGFIVHKYGKRLTFLFIATLILILSMALLAYTWVSPVIGMIIFSFALALGPVSVLSSTALLLPHELAGTGMGFHKCGNNIGTTIVSVLVGYVQDLTYHDGNPHDNVYDLQNEYNGV…	jgi|Kircor1|428146	1	PF07690	1	Major Facilitator Superfamily	1	Major Facilitator Superfamily	1	IPR011701	1	Major facilitator superfamily	1	Major facilitator superfamily	2	PTHR23512:SF10;PTHR23512	2	TRANSPORTER, PUTATIVE (AFU_ORTHOLOGUE AFUA_4G00260)-RELATED;MAJOR FACILITATOR SUPERFAMILY DOMAIN-CONTAINING PROTEIN 1	jgi|Kircor1|428146|estExt_Genemark1.C_730051	Mucor_cordense_RSA_1222_v1.0	Mucoromycotina	Restricted	Mucor cordense	Mucor	Mucoromycota	3	1
jgi|Parpar1|422897|fgenesh1_kg.109_#_8_#_Locus1182v2rpkm13.26_PRE_Parasitella_parasitica_v1.0_Mucoromycotina_Restricted	jgi	Parpar1	422897	30	MMTGQIIYGLGGGMIVTMQEGILSRWFRDKELAVVMGILLCTARLTKWAAKMVAYPILNATSDHSWPIYVATILCAFGFLINMIYWIVMWRQGLATARGKEIVPFEGAYRNVFSQQQCEKHSDEKKLYHHGDTVSSDQKIQRKRPFKWSYSILLYIPSTFWMVPWIQLTMSSVLSSFDDVATEYVEFRYNTTSVMAGYQSSLTQVVPIVVAPIMGLVVHRYGRRITSLLFAVLILITSMILLAYTWVNPAIGMIIFSFALALGPVSVLSSTSLLLPHELAGTGMGLHKCANNIGTTIVSVLVGYVQDLTYHDGNPHDDASDLQKEYDGVMVLYLSMAGLSMFVVCAFWVMDRKILSGWLQADKQERERRLEVVQTKEKDEKMLCFYAAQEQLEQVSKEK…	jgi|Parpar1|422897	1	PF07690	1	Major Facilitator Superfamily	1	Major Facilitator Superfamily	1	IPR011701	1	Major facilitator superfamily	1	Major facilitator superfamily	2	PTHR23512;PTHR23512:SF10	2	MAJOR FACILITATOR SUPERFAMILY DOMAIN-CONTAINING PROTEIN 1;TRANSPORTER, PUTATIVE (AFU_ORTHOLOGUE AFUA_4G00260)-RELATED	jgi|Parpar1|422897|fgenesh1_kg.109_#_8_#_Locus1182v2rpkm13.26_PRE	Parasitella_parasitica_v1.0	Mucoromycotina	Restricted	Parasitella parasitica	Parasitella	Mucoromycota	3	1
jgi|Bacci1|201937|e_gw1.336.7.1_Backusella_circina_FSU_941_v1.0_Mucoromycotina_Restricted	jgi	Bacci1	201937	30	MSSWKMKLPILLCMLSLPVGCHYLEATVGTLKTTLKHAMHINNTQFSILLSSVTLVNTVLPLVAGFFVDDITSLGSIRATSLVSLIILIGSLLVSIGGTINSYPCMMTGQIIYGLGGGMIVTMQEGILSRWFRDKQLTIIIGVMLGLARLTKWVAKMVAYPIVNSTGSHAWPLYVATIFCASGVAMNFIYWLVMWRNGCATIYGKEIIQFQGTYRNQFGNEKQDQQGEKRTESNMTTNSTGTRYQPKRLSFKWTFSLLFYIPSTYWMIPLIQLVMSSVLSSFDDVATEYVEFRYNTTSIMAGYQSSLTQVVPIIGAPLLGILVHKYGYRLYSLLFGALLLTISMVLLAYTWVTPAVGMIIFSFALALGPVSVLSSASLLLPHELAGTGMGLHKCANNIG…	jgi|Bacci1|201937	1	PF07690	1	Major Facilitator Superfamily	1	Major Facilitator Superfamily	1	IPR011701	1	Major facilitator superfamily	1	Major facilitator superfamily	2	PTHR23512;PTHR23512:SF10	2	MAJOR FACILITATOR SUPERFAMILY DOMAIN-CONTAINING PROTEIN 1;TRANSPORTER, PUTATIVE (AFU_ORTHOLOGUE AFUA_4G00260)-RELATED	jgi|Bacci1|201937|e_gw1.336.7.1	Backusella_circina_FSU_941_v1.0	Mucoromycotina	Restricted	Backusella circina	Backusella	Mucoromycota	3	1
jgi|Fusoxcon1|20045|rna-gnl|WGS:AGNF|mrna_FOPG_08658T0_Fusarium_oxysporum_f._sp._conglutinans_race_2_54008_(PHW808)_Sordariomycetes_Free	jgi	Fusoxcon1	20045	31	MSYYVFNNCNIAAAAGNTVADGAYYLGRPWRQYARVVFQKTNMTSVINSKGWSIWNTGEENTAHVLFGEYGNTGAGSQGQRASFATKLSSAVSISTVLSGNYASKGFYDASYM	jgi|Fusoxcon1|20045	1	PF01095	1	Pectinesterase	1	Pectinesterase	1	IPR000070	1	Pectinesterase, catalytic	1	Pectinesterase, catalytic	2	PTHR31321;PTHR31321:SF62	2	ACYL-COA THIOESTER HYDROLASE YBHC-RELATED;PECTINESTERASE	jgi|Fusoxcon1|20045|rna-gnl|WGS:AGNF|mrna_FOPG_08658T0	Fusarium_oxysporum_f._sp._conglutinans_race_2_54008_(PHW808)	Sordariomycetes	Free	Fusarium oxysporum	Fusarium	Ascomycota	7	4
jgi|Fusoxrap1|18363|rna-gnl|WGS:AGNG|mrna_FOQG_18586T0_Fusarium_oxysporum_f._sp._raphani_54005_Sordariomycetes_Free	jgi	Fusoxrap1	18363	31	MSNGRDSDSNMSYYVFNNCNIAAAAGNASVNGAYYLGRPWRQYARVVFQKTSMSSVINTKGWSIWNIGDENTAHVLFGEFGNTGAGSQGQRASFATKLSSAVSISTVLSGSYTSKGYYDASYM	jgi|Fusoxrap1|18363	1	PF01095	1	Pectinesterase	1	Pectinesterase	1	IPR000070	1	Pectinesterase, catalytic	1	Pectinesterase, catalytic	2	PTHR31321:SF62;PTHR31321	2	PECTINESTERASE;ACYL-COA THIOESTER HYDROLASE YBHC-RELATED	jgi|Fusoxrap1|18363|rna-gnl|WGS:AGNG|mrna_FOQG_18586T0	Fusarium_oxysporum_f._sp._raphani_54005	Sordariomycetes	Free	Fusarium oxysporum	Fusarium	Ascomycota	7	4
jgi|Penoc1|675|transcript:PCH00712_Penicillium_occitanis_CL100_Eurotiomycetes_Free	jgi	Penoc1	675	32	MARILDAIQAFQPRLRPHFLTIHYAYFVGLCLLTSVIFWGASTPARSVRYIDALFFTVSAMTEAGLNTVNLSTLNVFQQVILFFLIIVGSTIWVSIAIVFVRRRAFEKRFSDIVEEQQRRRKRRGSLSLRRLSTVSIHRPFANNNLGLLRSRSFRTEPMGQSNTMQPDHDNRDPERNLAVSAPLEDENALQKEKSSNDGSQAEQEQGGQEQGHQDDSAPNQITFAADVRDRSPTAYQRNLRPPYTNVRSQAEPQQESRDSEVPDHLSHFLDMFGRNSSFHHLSEAERRRLGGVEYRAVCLLSVIVPLYLFLWQFLGALAVGAYVARNHGDLARQNGLNPWWTGVFFAISAFNNSGMSLLDANAVPFQSSRFFLITMGLLILAGNTCYPIFLRWCLVAIK…	jgi|Penoc1|675	1	PF02386	1	Cation transport protein	1	Cation transport protein	1	IPR003445	1	Cation transporter	1	Cation transporter	2	PTHR31064:SF10;PTHR31064	1	POTASSIUM TRANSPORT PROTEIN DDB_G0292412-RELATED	jgi|Penoc1|675|transcript:PCH00712	Penicillium_occitanis_CL100	Eurotiomycetes	Free	Penicillium occitanis	Penicillium	Ascomycota	3	8
jgi|TalaHC1_1_1|102671|fgenesh1_pm.59_#_21_Talaromyces_sp._HC1_v1.0_Eurotiomycetes_Restricted	jgi	TalaHC1_1_1	102671	32	MARISDAIRTLQPRLRPHFLTIHYAYFVGLCLFTSVIFWGASTPARSVRYIDALFFTVSAMTEAGLNTVNLSTLNVFQQVILFFLIIVGSTIWVSIAIVFVRRRAFEKRFSDIVEEQQRRRKRKGSLSLRRLSTVSIHRPFANNNLGLLRSRSFRTEPMGQSNTMQPNHDNRDPERNLAVSAPLGAENALQKEKMSNDGSQAEQEQGEQVQGQQDDSAPNQITFAADVRDRSPTAYQRNLRPPYTNVRSQAEPQQESRDSEVPDHLSHFLDMFGRNSSFHHLSEAERRRLGGVEYRAVCLLSVIVPLYLFLWQFLGALAVGAYVARNHGDLARQNGLNPWWTGVFFAISAFNNSGMSLLDANAVPFQSSRFFLITMGLLILAGNTCYPIFLRWCLVAIK…	jgi|TalaHC1_1_1|102671	1	PF02386	1	Cation transport protein	1	Cation transport protein	1	IPR003445	1	Cation transporter	1	Cation transporter	2	PTHR31064:SF10;PTHR31064	1	POTASSIUM TRANSPORT PROTEIN DDB_G0292412-RELATED	jgi|TalaHC1_1_1|102671|fgenesh1_pm.59_#_21	Talaromyces_sp._HC1_v1.0	Eurotiomycetes	Restricted	Talaromyces sp.	Talaromyces	Ascomycota	3	8
jgi|Penac1|372911|e_gw1.9.163.1_Talaromyces_aculeatus_ATCC_10409_v1.0_Eurotiomycetes_Restricted	jgi	Penac1	372911	32	MARILDAILARRPWLRPHFLTIHYAYFIGLCFLTSVIFWGSSTPARSVRYIDALFFTVSAMTEAGLNTVNLSNLNVFQQVILFFLIIVGSTIWVSIAIVFVRRRAFEKRFSDIVEEQQRRRKRRGSLSLRRLSSVSFPRHFANNNLGLLRSRSFRTEPKGQPNTMQSDHDNRDPEMNLAVSASLEAENVLQKEKSSNDGGHAEQEQGEQEQAEQERGQQDNSAPNQITFAADVRDRSPTTYQRNLRPPYTNVRSQAESAEGGRDSEVSDPHSHFHDVFGRNSSFHHLSEAERRRLGGVEYRAVCLLSVIVPLYLFLWQFLGALAVGAYVARNHADLARQNGLNPWWTGVFFAVSAFNNSGMSLLDANAVPFQGSRFFLITMGLLILAGNTCYPIFLRGC…	jgi|Penac1|372911	1	PF02386	1	Cation transport protein	1	Cation transport protein	1	IPR003445	1	Cation transporter	1	Cation transporter	2	PTHR31064:SF10;PTHR31064	1	POTASSIUM TRANSPORT PROTEIN DDB_G0292412-RELATED	jgi|Penac1|372911|e_gw1.9.163.1	Talaromyces_aculeatus_ATCC_10409_v1.0	Eurotiomycetes	Restricted	Talaromyces aculeatus	Talaromyces	Ascomycota	3	8
jgi|Rhoto_IFO0880_4|15502|CE699729_4074_mRNA_Rhodosporidium_toruloides_IFO0880_v4.0_Pucciniomycotina_Free	jgi	Rhoto_IFO0880_4	15502	33	MPTARAPPPPPTAWPAYYPPSLRYLSDPRPHPDPSKLPPSRRYRSQASGVKVRTMQDELDQLDVDEDELYNAKMDTRQYGYSWLVPLGRQNTHEEDIEVRFPPFRRRIELTPFALVQSQYGSSPHASRLADPLNLDGDFDFDFPYLRHGADGPGEGGAGRERFGVQRGLPQEEEDADVEVRDLDDEIEDADAASQSESGEEDGEDGEGEASGAGSEMMSEAGDANVRMEERWDGQGERQYRELPGDGGSYM	jgi|Rhoto_IFO0880_4|15502	NA	NA	NA	NA	NA	NA	NA	NA	NA	NA	NA	NA	NA	NA	NA	NA	jgi|Rhoto_IFO0880_4|15502|CE699729_4074_mRNA	Rhodosporidium_toruloides_IFO0880_v4.0	Pucciniomycotina	Free	Rhodosporidium toruloides	Rhodosporidium	Basidiomycota	1	5
jgi|Rhoglu1|801655|fgenesh1_kg.10_#_273_#_TRINITY_DN1457_c0_g1_i1_Rhodotorula_glutinis_v1.0_Pucciniomycotina_Restricted	jgi	Rhoglu1	801655	33	MPTARAPSPPPSAWPAYYPPSLRYLSDPRPHPDPSKLPPSRRYRPQGSGDKARTMQDELDQLDVDEDELYNQKMDTRQYGYSWLVPLGRQNTHEEDIESQYGSSPHASHLADPLNLDGDFDFDFPYLRHGADGAGEGAGRGRFGVQRGLPQEEEDADVEVRDLDDEIEDADAASQSGSGEEDGDGVEGEGSGAAMMSEAGDASVRMEEWWDGQSERQYRELPGDGGSYM	jgi|Rhoglu1|801655	NA	NA	NA	NA	NA	NA	NA	NA	NA	NA	NA	NA	NA	NA	NA	NA	jgi|Rhoglu1|801655|fgenesh1_kg.10_#_273_#_TRINITY_DN1457_c0_g1_i1	Rhodotorula_glutinis_v1.0	Pucciniomycotina	Restricted	Rhodotorula glutinis	Rhodotorula	Basidiomycota	1	5
jgi|Rhoglu91_1|37801|gm1.171_g_Rhodosporidium_glutinis_ATCC_204091_v1.0_Pucciniomycotina_Free	jgi	Rhoglu91_1	37801	33	MPTARAPPPPPTAWPAYYPPSLRYLSDPRPHPDPSKLPPSRRYRSQASGVKVRTMQDELDQLDVDEDELYNAKMDTRQYGYSWLVPLGRQNTHEEDIESQYGSSPHASRLADPLNLDGDFDFDFPYLRHGADGPGEGGAGRERFGVQRGLPQEEEDADVEVRDLDDEIEDADAASQSESGEEDGEDGEGEASGAGSEMMSEAGDANVRMEERWDGQGERQYRELPGDGGSYM	jgi|Rhoglu91_1|37801	NA	NA	NA	NA	NA	NA	NA	NA	NA	NA	NA	NA	NA	NA	NA	NA	jgi|Rhoglu91_1|37801|gm1.171_g	Rhodosporidium_glutinis_ATCC_204091_v1.0	Pucciniomycotina	Free	Rhodosporidium glutinis	Rhodosporidium	Basidiomycota	1	5
jgi|Rhoto_ATCC26217_1|696389|fgenesh1_kg.23_#_180_#_TRINITY_DN1577_c0_g2_i1_Rhodosporidium_toruloides_ATCC26217_v1.0_Pucciniomycotina_Restricted	jgi	Rhoto_ATCC26217_1	696389	33	MPTVRAPSPPPTAWPAYYPPSLRYLSDPRPHPDPSKLPPSRRYRPQGSGDKVRTMQDELDQLDVDEDELYNQKMDTRQYGYSWLIPLGRQNTHEEDIESQYGSSPHASRLADPLNLDGDFDFDFPDLRHGADGAGEGAGRGRFGAQRGLLQEEEDADVEVRDLDDEIEDADAASQSGSGESEEEDGEEGEVSGAVSNMMSGEGDASVRVEEWWDGQRERQYRELPGDGGSYM	jgi|Rhoto_ATCC26217_1|696389	NA	NA	NA	NA	NA	NA	NA	NA	NA	NA	NA	NA	NA	NA	NA	NA	jgi|Rhoto_ATCC26217_1|696389|fgenesh1_kg.23_#_180_#_TRINITY_DN1577_c0_g2_i1	Rhodosporidium_toruloides_ATCC26217_v1.0	Pucciniomycotina	Restricted	Rhodosporidium toruloides	Rhodosporidium	Basidiomycota	1	5
jgi|Rhoto_IFO0559_1|6160|mRNA_5.173_Rhodosporidium_toruloides_IFO0559_1_Pucciniomycotina_Free	jgi	Rhoto_IFO0559_1	6160	33	MPTVRAPSPPPTAWPAYYPPSLRYLSDPRPHPDPSKLPPSRRYRPQGSGDKVRTMQDELDQLDVDEDELYNQKMDTRQYGYSWLIPLGRQNTHEEDIESQYGSSPHASRLADPLNLDGDFDFDFPDLRHGADGAGEGAGRGRFGAQRGLLQEEEDADVEVRDLDDEIEDADAASQSGSGESEEEDGEEGEVSGAVSNMMSGEGDASVRVEEWWDGQRERQYRELPGDGGSYM	jgi|Rhoto_IFO0559_1|6160	NA	NA	NA	NA	NA	NA	NA	NA	NA	NA	NA	NA	NA	NA	NA	NA	jgi|Rhoto_IFO0559_1|6160|mRNA_5.173	Rhodosporidium_toruloides_IFO0559_1	Pucciniomycotina	Free	Rhodosporidium toruloides	Rhodosporidium	Basidiomycota	1	5
jgi|Rhoto_IFO0880_2|6297|mRNA_7.374_Rhodosporidium_toruloides_IFO0880_v2.0_Pucciniomycotina_Free	jgi	Rhoto_IFO0880_2	6297	33	MPTARAPPPPPTAWPAYYPPSLRYLSDPRPHPDPSKLPPSRRYRSQASGVKVRTMQDELDQLDVDEDELYNAKMDTRQYGYSWLVPLGRQNTHEEDIESQYGSSPHASRLADPLNLDGDFDFDFPYLRHGADGPGEGGAGRERFGVQRGLPQEEEDADVEVRDLDDEIEDADAASQSESGEEDGEDGEGEASGAGSEMMSEAGDANVRMEERWDGQGERQYRELPGDGGSYM	jgi|Rhoto_IFO0880_2|6297	NA	NA	NA	NA	NA	NA	NA	NA	NA	NA	NA	NA	NA	NA	NA	NA	jgi|Rhoto_IFO0880_2|6297|mRNA_7.374	Rhodosporidium_toruloides_IFO0880_v2.0	Pucciniomycotina	Free	Rhodosporidium toruloides	Rhodosporidium	Basidiomycota	1	5
jgi|Rhoto_IFO1236_1|51058|mRNA_68.160_Rhodosporidium_toruloides_IFO1236_1_Pucciniomycotina_Free	jgi	Rhoto_IFO1236_1	51058	33	MPTARAPPPPPTAWPAYYPPSLRYLSDPRPHPDPSKLPPSRRYRSQASGVKVRTMQDELDQLDVDEDELYNAKMDTRQYGYSWLVPLGRQNTHEEDIESQYGSSPHASRLADPLNLDGDFDFDFPYLRHGADGPGEGGAGRERFGVQRGLPQEEEDADVEVRDLDDEIEDADAASQSESGEEDGEDGEGEASGAGSEMMSEAGDANVRMEERWDGQGERQYRELPGDGGSYM	jgi|Rhoto_IFO1236_1|51058	NA	NA	NA	NA	NA	NA	NA	NA	NA	NA	NA	NA	NA	NA	NA	NA	jgi|Rhoto_IFO1236_1|51058|mRNA_68.160	Rhodosporidium_toruloides_IFO1236_1	Pucciniomycotina	Free	Rhodosporidium toruloides	Rhodosporidium	Basidiomycota	1	5
jgi|Rhoto1|3112|RHTO_03124_Rhodosporidium_toruloides_NP11_Pucciniomycotina_Free	jgi	Rhoto1	3112	33	MPTVRAPSPPPTAWPAYYPPSLRYLSDPRPHPDPSKLPPSRRYRPQGSGDKVRTMQDELDQLDVDEDELYNQKMDTRQYGYSWLIPLGRQNTHEEDIESQYGSSPHASRLADPLNLDGDFDFDFPDLRHGADGAGEGAGRGRFGAQRGLLQEEEDADVEVRDLDDEIEDADAASQSGSGESEEEDGEEGEVSGAVSNMMSGEGDASVRVEEWWDGQRERQYRELPGDGGSYM	jgi|Rhoto1|3112	NA	NA	NA	NA	NA	NA	NA	NA	NA	NA	NA	NA	NA	NA	NA	NA	jgi|Rhoto1|3112|RHTO_03124	Rhodosporidium_toruloides_NP11	Pucciniomycotina	Free	Rhodosporidium toruloides	Rhodosporidium	Basidiomycota	1	5
jgi|Crycu1|113472|CE113471_2820_Cryptococcus_curvatus_ATCC_20509_v1.0_Tremellomycetes_Free	jgi	Crycu1	113472	34	MTAGDAGQSAVGRRRRRWGPAPLVGSGTADLAVLDGRAGMECKETSSLNQLIIETLVQASPTWPSAKINIISRALPGRPERKLPSSLVFSVDQVMRIGQIFREMHANHWDYLMSVDDSAYVLYELRERNHLIVGDAVARHDSNARASLPLLGVMVALMCDEPTGQALRASRFIESRSNRAETSIHGASAPNNNMGLDGIPGASLGQDSTTPSAAGDSLGSGAPVNWSCFNSVSYM	jgi|Crycu1|113472	NA	NA	NA	NA	NA	NA	NA	NA	NA	NA	NA	NA	NA	NA	NA	NA	jgi|Crycu1|113472|CE113471_2820	Cryptococcus_curvatus_ATCC_20509_v1.0	Tremellomycetes	Free	Cryptococcus curvatus	Cryptococcus	Basidiomycota	5	1
jgi|Triol1|154459|CE154458_2166_Trichosporon_oleaginosus_IBC0246_v1.0_Tremellomycetes_Free	jgi	Triol1	154459	34	MTAGDAGQSAVGRRRRRWGPAPLVGSGTADLAVLDGRAGMECKETSSLNQLIIETLVQASPTWPSAKINIISRALPGRPERKLPSSLVFSVDQVMRIGQIFREMHANHWDYLMSVDDSAYVLYELRERNHLIVGDAVARHDSNARASLPLLGVMVALMCDEPTGQALRASRFIESRSNRAETSIHGASAPNNNMGLDGIPGASLGQDSTTPSAAGDSLGSGAPVNWSCFNSVSYM	jgi|Triol1|154459	NA	NA	NA	NA	NA	NA	NA	NA	NA	NA	NA	NA	NA	NA	NA	NA	jgi|Triol1|154459|CE154458_2166	Trichosporon_oleaginosus_IBC0246_v1.0	Tremellomycetes	Free	Trichosporon oleaginosus	Trichosporon	Basidiomycota	5	1
jgi|Aciri1_meta|88414|fgenesh1_kg.5WFSArich_Contig_02258_#_1_#_Locus1241v1rpkm130.36_Acidomyces_richmondensis_BFW_meta_Dothideomycetes_Free	jgi	Aciri1_meta	88414	35	MNTIVDTFRQCFFIPAPTFTDKQLPDQTGRVCIVTGGYAGVGKELCKILYSKNATVYVAGRSEEKATKALAEIKSAHPSSDGRLEFLHLDLSDLPTIKPAAEDFLRREQRLDVLTNNAGVMMPPVGTVSAQNYEIQLATNVLGPWLFTHHLTPLLRKTAAMENSPPGSVRVTWAASLATMGSPRGGVVFDENTKAPKVHKNKGLDYAQSKACNVLLAREFQARCGDSAGIVSNAWNPGNLVSELQRHQGMLERTLTRALCYETVYGAYTELFAGFSEEAGKPERKGLYIGPWGRFVALRGDIAANHAGAARLWEWCERECQSYM	jgi|Aciri1_meta|88414	1	PF00106	1	short chain dehydrogenase	1	short chain dehydrogenase	1	IPR002347	1	Short-chain dehydrogenase/reductase SDR	1	Short-chain dehydrogenase/reductase SDR	2	PTHR24320:SF223;PTHR24320	2	SHORT-CHAIN DEHYDROGENASE/REDUCTASE PKFC;RETINOL DEHYDROGENASE	jgi|Aciri1_meta|88414|fgenesh1_kg.5WFSArich_Contig_02258_#_1_#_Locus1241v1rpkm130.36	Acidomyces_richmondensis_BFW_meta	Dothideomycetes	Free	Acidomyces richmondensis	Acidomyces	Ascomycota	4	7
jgi|Aciri1_iso|159763|fgenesh1_kg.917_#_1_#_Locus1241v1rpkm130.36_Acidomyces_richmondensis_BFW_Dothideomycetes_Free	jgi	Aciri1_iso	159763	35	MNTIVDTFRQCFFIPAPTFTDKQLPDQTGRVCIVTGGYAGVGKELCKILYSKNATVYVAGRSEEKATKALAEIKSAHPSSDGRLEFLHLDLSDLPTIKPAAEDFLRREQRLDVLTNNAGVMMPPVGTVSAQNYEIQLATNVLGPWLFTHHLTPLLRKTAAMENSPPGSVRVTWAASLATMGSPRGGVVFDENTKAPKVHKNKGLDYAQSKACNVLLAREFQARCGDSAGIVSNAWNPGNLVSELQRHQGMLERTLTRALCYETVYGAYTELFAGFSEEAGKPERKGLYIGPWGRFVALRGDIAANHAGAARLWEWCERECQSYM	jgi|Aciri1_iso|159763	1	PF00106	1	short chain dehydrogenase	1	short chain dehydrogenase	1	IPR002347	1	Short-chain dehydrogenase/reductase SDR	1	Short-chain dehydrogenase/reductase SDR	2	PTHR24320:SF223;PTHR24320	2	SHORT-CHAIN DEHYDROGENASE/REDUCTASE PKFC;RETINOL DEHYDROGENASE	jgi|Aciri1_iso|159763|fgenesh1_kg.917_#_1_#_Locus1241v1rpkm130.36	Acidomyces_richmondensis_BFW	Dothideomycetes	Free	Acidomyces richmondensis	Acidomyces	Ascomycota	4	7
jgi|Triveli1|443996|fgenesh1_kg.5_#_1214_#_TRINITY_DN6279_c0_g3_i1_Trichoderma_velutinum_TUCIM_2924_v1.0_Sordariomycetes_Restricted	jgi	Triveli1	443996	36	MIDDCFFSFLFFSFFFLFHIPSLRPFLVFNLICREASQAMPLAPTPLSGCPLRRLEIHDGSTSTVYDAGQLESCLTATLEARRALAGDANDMMLQSHLGLQRVLSIQLTELIRTSNNILETVTVDRPSHQMCIRIHQRKQSVLFTFKETRDFNIVTYALKKFGFQVKDGISDSPHAAATSLGRCQSYPTPSPSDFAPRLSSITPLDRYGRSQTQSQFSFTSMLNSDVPLAQLQSTDLQYQPLQSPPQDLSQQSVYHMMPGNTYAAYQNPYQLYLGHHSNTYQPRVSSPLRNAIDVDSRDTSPISSLPSSQSSILSGAKDTGSLLGNRFTSEPGILSQPWQHQDTLNKNGYNSPYSQESPQTSQETVASIGTGSQSLDESNASYTLQSTQDFRALMPRTR…	jgi|Triveli1|443996	NA	NA	NA	NA	NA	NA	NA	NA	NA	NA	NA	NA	NA	NA	NA	NA	jgi|Triveli1|443996|fgenesh1_kg.5_#_1214_#_TRINITY_DN6279_c0_g3_i1	Trichoderma_velutinum_TUCIM_2924_v1.0	Sordariomycetes	Restricted	Trichoderma velutinum	Trichoderma	Ascomycota	7	4
jgi|Triinh1|379152|fgenesh1_kg.6_#_1047_#_TRINITY_DN3399_c0_g1_i1_Trichoderma_inhamatum_TUCIM_202_v1.0_Sordariomycetes_Restricted	jgi	Triinh1	379152	36	MPLAPTPLSGCPLRRLEIHDGSTSTVYDAAQLESCLTATLEARRAIAGDTNDMMLQSHLGLQRVLSIQLTELITSSNNILETITIDRPSYRMCIQIHQKKQTVSFTFKETRDLNVVIYALKKCGFQVKDGISGPPHAAATSLARCQSYPTPSHSDFAPRLSSITPLDRRESSPTQSQFSFLSMLNSDVPLTQLQSADSQYQPLQSPPQDLSQQSAYQMMLGNTYAPYQNPYQSYLGHHSNMYQPRVSSPLRNTIDINSQNTSPMSSLPSSQSSVFSNAKDTGSLLINRSESDPNTSSQAWRQPVCLGINDYGSACSQETPQASQDTVASTAEDSQTTDEPDVSYALQLAQDFRALMPRTRNLPFVRDRKSPTPRSQSAQKRANMEQGRCKSDSNILREE…	jgi|Triinh1|379152	NA	NA	NA	NA	NA	NA	NA	NA	NA	NA	NA	NA	NA	NA	NA	NA	jgi|Triinh1|379152|fgenesh1_kg.6_#_1047_#_TRINITY_DN3399_c0_g1_i1	Trichoderma_inhamatum_TUCIM_202_v1.0	Sordariomycetes	Restricted	Trichoderma inhamatum	Trichoderma	Ascomycota	7	4
jgi|Triafa1|294503|fgenesh1_kg.41_#_38_#_TRINITY_DN7387_c0_g1_i1_Trichoderma_afarasin_CBS130755_v1.0_Sordariomycetes_Restricted	jgi	Triafa1	294503	36	MPLAPTPLSGCPLRRLEIHDGSTSTVYDAAQLESCLTATLEARRAIAGDANDMMLQSHLGLQRVLSIQLTELITSSNNMLETITIDRLSHRMCIQIHQQKQTVLFTFKETRDLNVVIYALKKFGFQVKDGISGLPHAAATSLARCQSYPTPSHGDFAPRLSSFTPLDRHESSPTQSQFSFLSMLNSDMPLTQLQSADSQYQPLQSPPQDLSQQSVYQMMPGNTYAPYQNSYQSYLGHHSNMYQPRVSSPLRNIMDINSQDTSPMSSLSSSQSSDFSNAKDTGSLLSNRSESDPNTSSQPWRQPIGMSINDYDSACSQETPQASQDTVDSTASTASTAEDCQITNEADVSYTLQSTQDFRALMPRTRNLPFVRDRKSTTPKSQSAQKRANREQGRCKGDP…	jgi|Triafa1|294503	NA	NA	NA	NA	NA	NA	NA	NA	NA	NA	NA	NA	NA	NA	NA	NA	jgi|Triafa1|294503|fgenesh1_kg.41_#_38_#_TRINITY_DN7387_c0_g1_i1	Trichoderma_afarasin_CBS130755_v1.0	Sordariomycetes	Restricted	Trichoderma afarasin	Trichoderma	Ascomycota	7	4
jgi|TriTUC5505_1|378266|fgenesh1_pm.4_#_276_Trichoderma_sp._TUCIM_5505_v1.0_Sordariomycetes_Restricted	jgi	TriTUC5505_1	378266	36	MPLAPTPLSGCPLRRLEIHDGSTSTVYDAAQLESCLTATLEARRTIAGDANDMMLQSHLGLQRVLSIQLTELITSSNNILETITIDRPSHRMCIQIHRKKQTVLFTFEETRDLNVVIYALKKFGFQVKDGISGLPHPAATNLARCQSYPTPSHSDFAPRLSSITPLDRHESSPTQSQFSFLSMLNSDMPLTQLQSADSQYQPLQSPPQDLSQQSVYQMMPGNTYASYQNSYQSYLGHQSNMYQPRVSSPLRNTIGINSQDTSPMSSLPSSQSSDFSNAKDTGSLLSNRSESDPNTSSQPWRQPICMGINDYDSACSQETPQASQDTVASTASTASTAEDCQTTNEADASYTLQSTQDFRALMPRTRNLPFVRDRKSTTPKSQSAQKRANREQGRWMSDS…	jgi|TriTUC5505_1|378266	NA	NA	NA	NA	NA	NA	NA	NA	NA	NA	NA	NA	NA	NA	NA	NA	jgi|TriTUC5505_1|378266|fgenesh1_pm.4_#_276	Trichoderma_sp._TUCIM_5505_v1.0	Sordariomycetes	Restricted	Trichoderma sp.	Trichoderma	Ascomycota	7	4
jgi|Tricam1|254576|fgenesh1_kg.19_#_188_#_TRINITY_DN5496_c0_g1_i1_Trichoderma_camerunense_CBS_138272_v1.0_Sordariomycetes_Restricted	jgi	Tricam1	254576	36	MPLAPTPLSGCPLRRLEIHDGSTSTVYDAAQLESCLTATLEARRTIAGDANDMMFQSHLGLQRVLSIQLTELIISSNNILETITIDRPSHRMCIRIHQKKQTVLFTFKETRDLNVVIYALKKFGFQVKDGISGPPHAAPTSLARCQSYPTPLHSDFAPRLSSITPLDRHESSPTQSQFSFLSMLNSDMPLTQLQPADSQYQPLQSPPQDLSQQSVYQMMPGNTYAPYQNTYQSYLGHHRNMYQPRVSSPLRNTIDINNQDTSPMSSLPSSQSSDFSNAKDTGSLLSNRSESDPNTSSQPWRQPICMGINDYDSACSQETPQASQDTVASTASTASTAEDCQTTNEADVSYTLQSTQDFRALMPRTRNLPFVRDRKSTTPNSQSAQKRANREQGRCKSDS…	jgi|Tricam1|254576	NA	NA	NA	NA	NA	NA	NA	NA	NA	NA	NA	NA	NA	NA	NA	NA	jgi|Tricam1|254576|fgenesh1_kg.19_#_188_#_TRINITY_DN5496_c0_g1_i1	Trichoderma_camerunense_CBS_138272_v1.0	Sordariomycetes	Restricted	Trichoderma camerunense	Trichoderma	Ascomycota	7	4
jgi|Trivel1|419260|fgenesh1_kg.1_#_4799_#_TRINITY_DN7810_c0_g4_i1_Trichoderma_velutinum_TUCIM_298_v1.0_Sordariomycetes_Restricted	jgi	Trivel1	419260	36	MPLAPTPLSGCPLRRLEIHDGSTSTVYDAAQLESCLTATLEARRAMAGDANDMMLQSHLGLQRVLSIQLTELMATSNNILETITVDRHSHQMCIQIHQKKQSVLFTFKETRDFNIVTYALKKFGFQVKDGISGPHHVAATSLGRCQSYPTPSPSDFAPRLSSITPLDRHGSSPVQSQFSFTSMLNSDVPLTQMHSLGSQYQSLQSPPQDLSQQSVYHMMPGNTYAPYQNPYQLYLGHHSNMYQPRVSSPLRNAVDVDSRDTSPMSSLPSSQSSILSGAKHTVSLLSNRSTSEPGILSQPWQQQDTLNKNGYNSPYSQESPQASQETVASNGTGSQSLDGSNASYTLQSTQDFRALMPRTRNLPFVRDRKSTTPRLGSAQKRTNMEQDRCKSDSNILIEE…	jgi|Trivel1|419260	NA	NA	NA	NA	NA	NA	NA	NA	NA	NA	NA	NA	NA	NA	NA	NA	jgi|Trivel1|419260|fgenesh1_kg.1_#_4799_#_TRINITY_DN7810_c0_g4_i1	Trichoderma_velutinum_TUCIM_298_v1.0	Sordariomycetes	Restricted	Trichoderma velutinum	Trichoderma	Ascomycota	7	4
jgi|Trsp14807|264141|CE264140_2502_Trichoderma_sp._TUCIM_5639_v1.0_Sordariomycetes_Restricted	jgi	Trsp14807	264141	36	MPLAPTPLSGCPLRRLEIHDGSTSTVYDAAQLESCLTATLEARRAIAGDTNDMMLQSHLGLQRVLSIQLTELITSSNNIREIITIDRRSHRMCIQIHQKKQTVLFTFKETRDLNVVIYALKKLGFQVKDGICDPPYATATTLARCQSYPTPSHSDFAPRLSSITPLDRYESSPTQSQFSFLSMLNSDVPLTQLQSADSQYQPLQSPPQDLSQRSVYQMMPGNTYAPYQNPYQSYLGHHSNMYQPRVSSPLRNTIDISSQDTSPMSSLPSSQSSVFSNAKDTGSLLIDRSESDPNTSSQAWRQPVCLGMNDYDSACSQETPQASQDTVASTAEDSQTTNEPDVSYALQPAQDFRALMPRTRNLPFVRDRKSTTPRSQSAQRRANMEQGRCKSDSNILREE…	jgi|Trsp14807|264141	NA	NA	NA	NA	NA	NA	NA	NA	NA	NA	NA	NA	NA	NA	NA	NA	jgi|Trsp14807|264141|CE264140_2502	Trichoderma_sp._TUCIM_5639_v1.0	Sordariomycetes	Restricted	Trichoderma sp.	Trichoderma	Ascomycota	7	4
jgi|Tricom1|276822|fgenesh1_kg.17_#_77_#_TRINITY_DN10763_c0_g1_i1_Trichoderma_compactum_CBS121218_v1.0_Sordariomycetes_Restricted	jgi	Tricom1	276822	36	MPLAPTPLSGCSLRRLEIHDGSTSTVYDAAQLESCLTATLEARRAIAGDANDMMLQSHLGLQRVLSIQLTELITSSNNILETVTIDRPSHRMCIQIHQKRQTVLFSFKETRDLNVVIYALKKFGFQVKDGISGPPHAAATSLARSQSYPTPSPNDFAPRLSSITPLNRHESSPAESQFSFLSMLNSDVPLTQLQLTDVQYQPLQPPPQDQPQQSICQMMPRNTYVPYQNPYQLYFSQHSNVYQPRVSSPLRNAVDINSQDIYPMSSLPSSQSSVFSNVENAGSLLSDRSVSDPNTSSQPWRQPTCMDMSDYDSAYSQETPQASQDTVASTAEDSQTTDETNVSYMLQSTQDFRALMPRTRKLPFVRDRKSTTPRSTSAQKRANIEQGRCKSDSNILLRE…	jgi|Tricom1|276822	NA	NA	NA	NA	NA	NA	NA	NA	NA	NA	NA	NA	NA	NA	NA	NA	jgi|Tricom1|276822|fgenesh1_kg.17_#_77_#_TRINITY_DN10763_c0_g1_i1	Trichoderma_compactum_CBS121218_v1.0	Sordariomycetes	Restricted	Trichoderma compactum	Trichoderma	Ascomycota	7	4
jgi|Trien1|419163|fgenesh1_kg.5_#_982_#_TRINITY_DN3631_c0_g2_i1_Trichoderma_endophyticum_TUCIM_4904_v1.0_Sordariomycetes_Restricted	jgi	Trien1	419163	36	MPLAPTPLSGCPLRRLEIHDGSTSTVYDAAQLESCLTATLEARRTIAGGANDMMLQSHLGLQRVLSIQLTELITSSNNMLETVTVDRPSHRMCIQIHQKKQTVLFTFKETRDLNVVIYALKKFGFQVKDGICDPPYAAATSLARCQSYPTPSHSDFAPRLSSITPLDRHESSPTQSQCSFLSMLNSDVPLTQLQSADSQYQLLQSPPQDLSQQSVYQMMPGNTYAPYQNPYQSYLGHHSNMYQPRVSSPLRNTIDINSQDTSPMSSLPSSQSSVFSNAKDTSSLLSNRSESDPNTSLQRWRQPICMDMNDYDSACSQETPQASQDTVASTASTAEDSQTTDEADVSYTLQSTQDFRALMPRTRNLPFVRDRKNTTPRSQSAQKRANMEQGRCKSDSNIL…	jgi|Trien1|419163	NA	NA	NA	NA	NA	NA	NA	NA	NA	NA	NA	NA	NA	NA	NA	NA	jgi|Trien1|419163|fgenesh1_kg.5_#_982_#_TRINITY_DN3631_c0_g2_i1	Trichoderma_endophyticum_TUCIM_4904_v1.0	Sordariomycetes	Restricted	Trichoderma endophyticum	Trichoderma	Ascomycota	7	4
jgi|TriharM10_1|388819|estExt_Genewise1.C_970087_Trichoderma_harzianum_M10_v1.0_Sordariomycetes_Restricted	jgi	TriharM10_1	388819	36	MPLAPTPLSGCPLRRLEIHDGSTSTVYDAAQLESCLTATLEARRTIAGDANDMMFQSHLGLQRVLSIQLTELITLSNNILETITVDRPSHRMCIQIHQKKQTVLFTFKETRDLNVVIYALKKLGFQVKDGISSPPHAAATNLARCQSYPTPSHSDFAPRLSSITPLDRHESSPTQSQFSFLSMLNSDVPLIQLQSADSQYQPLQSPPQDLSQQSVYQMMPGNTYTPYQNSYQSYLGHHSNMYQPRVSSPLRNTIDINSQDTSSMSSLPSSQSSVFSNAKDTASLLSNRSESDPNTSSQPWRQPICMGINDYDSACSQETPQASQDTVASTASTASTAEDCQTTNEADVSYTLQSTQDFRALMPRTRNLPFVRDRKSMTPKSQSAQKRANREQGRFKSDS…	jgi|TriharM10_1|388819	NA	NA	NA	NA	NA	NA	NA	NA	NA	NA	NA	NA	NA	NA	NA	NA	jgi|TriharM10_1|388819|estExt_Genewise1.C_970087	Trichoderma_harzianum_M10_v1.0	Sordariomycetes	Restricted	Trichoderma harzianum	Trichoderma	Ascomycota	7	4
jgi|Lacsan1|1913852|fgenesh1_pg.280_#_8_Lactarius_sanguifluus_B21_v1.0_Agaricomycetes_Restricted	jgi	Lacsan1	1913852	37	MYVGGGYWAGSWHAPRGGVEAIVAATGLGHRGRCRGGSNEGWWHRRQDMTHGFKMKGRKKEKDGTRQNDKTATSSGHLTGLTCHSPVCTQTYCRHLAALVVSNFAVTSKPPHPHPHPHPHPHPHPHPHPHLPPHLPFKTPPSRHGRHPHLDATTPPLLRHGCHPHLHSATQRPPRRSRLVTTATTALTTLSPLPPPRLPRRQRQLGPATTTTAPNSAHRRSSAPPQYNAITTRHCLDCATTHLSDGARHPGTPFPIGHAAPCAGRGTTPPFPWRAAPYASASHPDPTSTACDGTTPTWPHRQCHLGTDPVAAPPTTHACTAALWCLLYYTINSYM	jgi|Lacsan1|1913852	NA	NA	NA	NA	NA	NA	NA	NA	NA	NA	NA	NA	NA	NA	NA	NA	jgi|Lacsan1|1913852|fgenesh1_pg.280_#_8	Lactarius_sanguifluus_B21_v1.0	Agaricomycetes	Restricted	Lactarius sanguifluus	Lactarius	Basidiomycota	3	3
jgi|Lacsan1|1905023|fgenesh1_pg.25_#_51_Lactarius_sanguifluus_B21_v1.0_Agaricomycetes_Restricted	jgi	Lacsan1	1905023	37	MHARAHKGSHAPRGGVGDGCGGGSVEGVVTGVEVAVAVMGMTGHRQGLVAAAMAVVVTGVTCTCTRGGGGNGDVSSKLESKKNLSRNVCGGGYWAGSWCALRGGVEAIVVAMGLGRRGRCRGGSDEGIQDEREKKKKKMAPGRMTARGWLACTCDAYEGDCNTRVDSATWTETATSSGHLTGLTCHSPVCMQTHCRHLAALVVRPRRLNMAVIRTLTPPRHRCFDTAATPTSTQQLSGRHDAAVSSQPLPPPRPPRHRYHHLNCHDAGANSAPLPPPRRPTRHATAAQPHRNTTPSPPVTASTAPPPTSATRARHPGTPFPIGHAAPCVGRGTTPPFPWRAAPYTSAGHPDPTSMARDGATPTWPHRQCHLGTDPVAAPPTTHAHTAALWRLLYYTINS…	jgi|Lacsan1|1905023	NA	NA	NA	NA	NA	NA	NA	NA	NA	NA	NA	NA	NA	NA	NA	NA	jgi|Lacsan1|1905023|fgenesh1_pg.25_#_51	Lactarius_sanguifluus_B21_v1.0	Agaricomycetes	Restricted	Lactarius sanguifluus	Lactarius	Basidiomycota	3	3
jgi|Mycalb1|899882|fgenesh1_kg.84_#_32_#_TRINITY_DN12105_c0_g1_i2_Mycena_albidolilacea_CBHHK002_v1.0_Agaricomycetes_Restricted	jgi	Mycalb1	899882	38	MNIRELLPDVLLELAKQANVRDLLSFLSTCHVIHDLQFQRSLWLEVLTRIREIELQPLPLSTADPPDTLSLRELQNVARRADRLRRNLQSDNPRLFDMRSLSVVARAGPIFFIPGAHLAVTHSPGFVTCWDIVSSQMVGQLEIPHLLVRDEALSMDIAGKALVGACIAESGMVKHLVVICIDFQDRAHISVSHLISPATADTSSYPSGFFIDSHLVGFVEQSKIVFWCMKSDIAVQAAPQPVKSSFRAKCLPLGRNIYVLPWGSTSDGVVEVIPHPASDRRRITTDTAPTSVTCRSFTFEAAHTTFIHFRLGRAIRGDLELSQGCVYEHPQPVVRMAVGASGTYVLLLIGSRHQEKSLGLVHFEATPVPHTTFRKLGAGDAPLHSCVQVALDDALGLVL…	jgi|Mycalb1|899882	NA	NA	NA	NA	NA	NA	NA	NA	NA	NA	NA	NA	NA	NA	NA	NA	jgi|Mycalb1|899882|fgenesh1_kg.84_#_32_#_TRINITY_DN12105_c0_g1_i2	Mycena_albidolilacea_CBHHK002_v1.0	Agaricomycetes	Restricted	Mycena albidolilacea	Mycena	Basidiomycota	3	3
jgi|Mycalb1|899913|fgenesh1_kg.84_#_63_#_TRINITY_DN12105_c0_g1_i2_Mycena_albidolilacea_CBHHK002_v1.0_Agaricomycetes_Restricted	jgi	Mycalb1	899913	38	MNIGQLPQDVLLELAKQLNVRDLLGFLSTCRVIRELQFQRSLWLEALSRIRETGSQPLPLSTADPPDTLSLRELQNIARRADRLRRNLQSDNPRLFDMRSLSVVARAGLIFFIPGAHLAVTHGPGFVTCWDIVSSQMVGQLEIPHLLVRDEALSMDISGKALIGACITESGMLKHLVVICINFQDRTHISVSHLISPATKDTVNRPSSFFIDSHLVGFVEHSKIVFWCMKSDIAVQAAPQPVKSSFRAKCLPLGRNIYVLPWGSTSDGVVEVIPHPASDRRRITTDTAPTSGGTSFALQYPGQGKWTGCVERGPQVFVPDYGIFAVTCRSFTFEAAYTTFIHFRPGRAIRGDLELSQGCVYEHPQSIARMAVGASGTYVLFLVRQRHQESYLGLVHFDA…	jgi|Mycalb1|899913	NA	NA	NA	NA	NA	NA	NA	NA	NA	NA	NA	NA	NA	NA	NA	NA	jgi|Mycalb1|899913|fgenesh1_kg.84_#_63_#_TRINITY_DN12105_c0_g1_i2	Mycena_albidolilacea_CBHHK002_v1.0	Agaricomycetes	Restricted	Mycena albidolilacea	Mycena	Basidiomycota	3	3
jgi|Armfum1|1338675|fgenesh1_kg.2_#_2827_#_TRINITY_DN5444_c0_g2_i4_Armillaria_fumosa_CBS_122221_v1.0_Agaricomycetes_Restricted	jgi	Armfum1	1338675	39	MSAKVQEFYTSYQDLIYASFKSLVSARGLFSYLRLCRYVSSIGLCLTWSRMSSIVNYEHESGIPVVDFGPFRDGTRKQEVADTVLKSFKEVGFVYLINHGIPQEKMDAIIGWAKKFFALPMETKMLAPHPPIGTHHRGYSPPGLEKIIQHEYDPDKIIESRKKTPDAKENFESGKENDKVMPNIWLPDGILPGFKEACLDYFWTCYEVELNIFRALALGFRVNEDYFTEYHTAADNQLRILHYFSVPAKDVEEGLTSRIGAHSDFGSITMLLQDHAGGLEVEDLHNPGEFKAATPIPGSLVINAGDFLMRWSNDTIRSTIHRVRAPKHMYGSDCMTQERYSIPYFCAPNQSTTIDSVPGTWSETVPKKYEPIDSTEYLMKRLAMSYM	jgi|Armfum1|1338675	2	PF03171;PF14226	2	2OG-Fe(II) oxygenase superfamily;non-haem dioxygenase in morphine synthesis N-terminal	2	2OG-Fe(II) oxygenase superfamily;non-haem dioxygenase in morphine synthesis N-terminal	2	IPR005123;IPR026992	2	Oxoglutarate/iron-dependent dioxygenase;Non-haem dioxygenase N-terminal domain	2	Oxoglutarate/iron-dependent dioxygenase;Non-haem dioxygenase N-terminal domain	2	PTHR10209;PTHR10209:SF693	2	OXIDOREDUCTASE, 2OG-FE II OXYGENASE FAMILY PROTEIN;NA	jgi|Armfum1|1338675|fgenesh1_kg.2_#_2827_#_TRINITY_DN5444_c0_g2_i4	Armillaria_fumosa_CBS_122221_v1.0	Agaricomycetes	Restricted	Armillaria fumosa	Armillaria	Basidiomycota	3	3
jgi|Armmel1|1045103|fgenesh1_kg.5_#_1857_#_TRINITY_DN3355_c0_g1_i1_Armillaria_mellea_ELDO17_v1.0_Agaricomycetes_Restricted	jgi	Armmel1	1045103	39	MSSIVNYEHESGIPVVDFGPFRDGTRKQEVADAILKSFKEVGFVYLVNHGVPQEKMDGIIGWAKRFFALPMETKMLAPHPPIGTHHRGYSAPGLEKVIHNEFDPNKIVQSRKKAPDAKENFESGKEDDKVMPNIWLPDGILPGFKEACLDYFWACYEVELNIFRALALGFHINEEFFTGYHSAADNQLRMLHYFSVPVKDVEKGLAPRIGAHSDFGTITMLLQDHAGGLEVEDPYNPGKFKAATPIPGSLVINAGDFLTRWSNDTIRSTVHRVRAPKHMYGTDCMTLERYSIPYFCSPNYSAIIDSVPGTWSETVPKKYEPIDSAEYRMKRLAMSYM	jgi|Armmel1|1045103	2	PF03171;PF14226	2	2OG-Fe(II) oxygenase superfamily;non-haem dioxygenase in morphine synthesis N-terminal	2	2OG-Fe(II) oxygenase superfamily;non-haem dioxygenase in morphine synthesis N-terminal	2	IPR005123;IPR026992	2	Oxoglutarate/iron-dependent dioxygenase;Non-haem dioxygenase N-terminal domain	2	Oxoglutarate/iron-dependent dioxygenase;Non-haem dioxygenase N-terminal domain	2	PTHR10209:SF693;PTHR10209	2	NA;OXIDOREDUCTASE, 2OG-FE II OXYGENASE FAMILY PROTEIN	jgi|Armmel1|1045103|fgenesh1_kg.5_#_1857_#_TRINITY_DN3355_c0_g1_i1	Armillaria_mellea_ELDO17_v1.0	Agaricomycetes	Restricted	Armillaria mellea	Armillaria	Basidiomycota	3	3
jgi|Armmel1|1137497|gm1.8403_g_Armillaria_mellea_ELDO17_v1.0_Agaricomycetes_Restricted	jgi	Armmel1	1137497	39	MTSIVNDDHESGIPVVDFGPFRDGTRRQEVADAILRSFKEVGFVYLINHGIPQEKMDSIIGWAKKFFVLPMETKMLAPHPSVGTHHRGYSPPGLEKIIQHEYNPDKIVESRKKTPDAKENFESGKENDKVMPNIWLPDGILPGFKEACLDYFWTCYEVELNIFRALALGFRVNEDYFTEYHTAADNQLRILHYFSVPVKDVEEGLTSRIGTHSDFGSITMLLQDHAGGLEVEDPHNPGEFKRQPIPGSLVINAGDFLMRWSNDTIRSTIHRVRAPKHMHGSDCMTQERYSIPYFCGPNQSTIIDSVPGTWSETVPKKYEPIDSTEYLMKRLAMSYM	jgi|Armmel1|1137497	2	PF03171;PF14226	2	2OG-Fe(II) oxygenase superfamily;non-haem dioxygenase in morphine synthesis N-terminal	2	2OG-Fe(II) oxygenase superfamily;non-haem dioxygenase in morphine synthesis N-terminal	2	IPR005123;IPR026992	2	Oxoglutarate/iron-dependent dioxygenase;Non-haem dioxygenase N-terminal domain	2	Oxoglutarate/iron-dependent dioxygenase;Non-haem dioxygenase N-terminal domain	2	PTHR10209;PTHR10209:SF693	2	OXIDOREDUCTASE, 2OG-FE II OXYGENASE FAMILY PROTEIN;NA	jgi|Armmel1|1137497|gm1.8403_g	Armillaria_mellea_ELDO17_v1.0	Agaricomycetes	Restricted	Armillaria mellea	Armillaria	Basidiomycota	3	3
jgi|Armnab1|813703|fgenesh1_kg.3_#_3527_#_TRINITY_DN9806_c0_g1_i12_Armillaria_nabsnona_CMW6904_v1.0_Agaricomycetes_Restricted	jgi	Armnab1	813703	39	MSSIVNYDHESGISVVDFGPFRDGTRKQEVADAILRSFKEVGFVYLVNHGIPQEKMDSIIGWAKKFFALPMETKMLAPHPSAGTHHRGYSPPGLEKIIQHEYNPDKIVESRKKTPDAKENFESGKENDKVMPNIWLPDGILPGFKEACLDYFWTCYEVELNIFRALALGFRINEDYFTEYHTAADNQLRLLRYFSVPVKDVEEGSTSRIGAHSDFGSITMLLQDHAGGLEVEDPYNPGEFKAATPIPGSLVINAGDFLMRWSNDTIRSTIHRVRAPKHMYGSDCMTQERYSIPYFCGPNQSTTIDGVPGTWSETVPKKYEPIDSTEYLMKRLAMSYM	jgi|Armnab1|813703	2	PF03171;PF14226	2	2OG-Fe(II) oxygenase superfamily;non-haem dioxygenase in morphine synthesis N-terminal	2	2OG-Fe(II) oxygenase superfamily;non-haem dioxygenase in morphine synthesis N-terminal	2	IPR005123;IPR026992	2	Oxoglutarate/iron-dependent dioxygenase;Non-haem dioxygenase N-terminal domain	2	Oxoglutarate/iron-dependent dioxygenase;Non-haem dioxygenase N-terminal domain	2	PTHR10209;PTHR10209:SF693	2	OXIDOREDUCTASE, 2OG-FE II OXYGENASE FAMILY PROTEIN;NA	jgi|Armnab1|813703|fgenesh1_kg.3_#_3527_#_TRINITY_DN9806_c0_g1_i12	Armillaria_nabsnona_CMW6904_v1.0	Agaricomycetes	Restricted	Armillaria nabsnona	Armillaria	Basidiomycota	3	3
jgi|Armnab1|813862|fgenesh1_kg.3_#_3686_#_TRINITY_DN9806_c0_g1_i12_Armillaria_nabsnona_CMW6904_v1.0_Agaricomycetes_Restricted	jgi	Armnab1	813862	39	MSSIVNYEHESGIPVVDFGPFRDGTRKQEVADAILRSFKEVGFVYLVNHGVPQEKMDGIVGWAKRFFALPMETKMLAPHPPIGTHHRGYSAPGLEKVIQNEFDPDKIVQSRKKAPDAKENFESGKENDKVMPNIWLPDGILPGFKEACLDYFWTCYEVELNIFRALALGFHINEEFFTEYHSAADNQLRMLHYFSVPVKDVEAGLAPRIGAHSDFGTITMLLQDHAGGLEVEDPYNPGKFKAATPIPGSLVINAGDFLMRWSNDTIRSTIHRVRAPKDMYGTDCMTPERYSIPYHCHQNYSAIIDSVPGTWSEAVPKKYEPIDSAEYRMKRLAMSYM	jgi|Armnab1|813862	2	PF03171;PF14226	2	2OG-Fe(II) oxygenase superfamily;non-haem dioxygenase in morphine synthesis N-terminal	2	2OG-Fe(II) oxygenase superfamily;non-haem dioxygenase in morphine synthesis N-terminal	2	IPR005123;IPR026992	2	Oxoglutarate/iron-dependent dioxygenase;Non-haem dioxygenase N-terminal domain	2	Oxoglutarate/iron-dependent dioxygenase;Non-haem dioxygenase N-terminal domain	2	PTHR10209;PTHR10209:SF693	2	OXIDOREDUCTASE, 2OG-FE II OXYGENASE FAMILY PROTEIN;NA	jgi|Armnab1|813862|fgenesh1_kg.3_#_3686_#_TRINITY_DN9806_c0_g1_i12	Armillaria_nabsnona_CMW6904_v1.0	Agaricomycetes	Restricted	Armillaria nabsnona	Armillaria	Basidiomycota	3	3
jgi|Armnov1|1436864|fgenesh1_kg.1_#_6131_#_TRINITY_DN6138_c0_g2_i5_Armillaria_novae-zelandiae_2840_v1.0_Agaricomycetes_Restricted	jgi	Armnov1	1436864	39	MSSIVDYSHESGIPVVDFGPFRDGTRKQEVADAILKSFKEVGFVYLVNHGIPQEKMDGIIGWAKKFFALPMETKMLAPHPPIGTHHRGYSPPGLEKLIQHEYDPDKIAESRKKTPDAKENFESGKENDKVMPNIWLPDGILPGFKEASLDYFWTCYEVELNIFRALALGFHVKEDYFTQYHTAADNQLRILHYFSVPVKDVEEGLTSRIGTHSDFGSITMLLQDHAGGLEVEDPHNPGEFKAATPIPGSLVINAGDFLMRWSNDTIRSTIHRVRAPRHLYGTDCMTQERYSIPYFCAPNQSTTIDSVPGTWSETVPKKYEPIDSTEYLMKRLGMSYM	jgi|Armnov1|1436864	2	PF03171;PF14226	2	2OG-Fe(II) oxygenase superfamily;non-haem dioxygenase in morphine synthesis N-terminal	2	2OG-Fe(II) oxygenase superfamily;non-haem dioxygenase in morphine synthesis N-terminal	2	IPR005123;IPR026992	2	Oxoglutarate/iron-dependent dioxygenase;Non-haem dioxygenase N-terminal domain	2	Oxoglutarate/iron-dependent dioxygenase;Non-haem dioxygenase N-terminal domain	2	PTHR10209:SF693;PTHR10209	2	NA;OXIDOREDUCTASE, 2OG-FE II OXYGENASE FAMILY PROTEIN	jgi|Armnov1|1436864|fgenesh1_kg.1_#_6131_#_TRINITY_DN6138_c0_g2_i5	Armillaria_novae_zelandiae_2840_v1.0	Agaricomycetes	Restricted	Armillaria novae	Armillaria	Basidiomycota	3	3
jgi|Armost1|956731|fgenesh1_kg.14_#_347_#_Locus6170v1rpkm22.37_Armillaria_solidipes_28-4_v1.0_Agaricomycetes_Free	jgi	Armost1	956731	39	MSSIVNYDHESGIPVVDFSPFRDGTRKQEVADAILRSFKEVGFVYLVNHGIPQEKMDSIIGWAKKFFALPMETKMLAPHPSVGTHHRGYSPPGLEKIIQHEYNPDKIVESRKKTPDAKENFESGKENDKVMPNIWLPDGILPGFKEACLDYFWTCYEVELNIFRALALGFRVNEDYFTEYHTAADNQLRILHYFSVPVKDVEEGSTSRIGAHSDFGSITMLLQDHAGGLEVEDPHNPGEFKAATPIPGSLVINAGDFLMRWSNDTIRSTVHRVRAPKHMYGSDCMTQERYSIPYFCGPNQSTTIDSVPGTWSETVPKKYEPIDSTEYLMKRLAMSYM	jgi|Armost1|956731	2	PF03171;PF14226	2	2OG-Fe(II) oxygenase superfamily;non-haem dioxygenase in morphine synthesis N-terminal	2	2OG-Fe(II) oxygenase superfamily;non-haem dioxygenase in morphine synthesis N-terminal	2	IPR005123;IPR026992	2	Oxoglutarate/iron-dependent dioxygenase;Non-haem dioxygenase N-terminal domain	2	Oxoglutarate/iron-dependent dioxygenase;Non-haem dioxygenase N-terminal domain	2	PTHR10209;PTHR10209:SF693	2	OXIDOREDUCTASE, 2OG-FE II OXYGENASE FAMILY PROTEIN;NA	jgi|Armost1|956731|fgenesh1_kg.14_#_347_#_Locus6170v1rpkm22.37	Armillaria_solidipes_28_4_v1.0	Agaricomycetes	Free	Armillaria solidipes	Armillaria	Basidiomycota	3	3
jgi|Armost1|956769|fgenesh1_kg.14_#_385_#_Locus9575v1rpkm7.40_Armillaria_solidipes_28-4_v1.0_Agaricomycetes_Free	jgi	Armost1	956769	39	MSSIVNYEHESGIPVIDFGPFRDGTRKQEVADAILRSFKDVGFVYLVNHGVPQEKMDGIIGWAKRFFALPMETKMLAPHPPIGTHHRGYSAPGLEKVIQNEFDPDKIVQSRKKAPDAKENFESGKENDKVMPNIWLPDGILPGFKEACLDYFWTCYEVELNIFRALALGFHINEEFFTEYHSAADNQLRMLHYFSVPVKDVEEGLVPRIGAHSDFGTITMLLQDHAGGLEVEDPYNPGKFKAATPIPGSLVINAGDFLMRWSNDTIRSTIHRVRAPKDMYGTDCMTPERYSIPYFCSPNYSAIIDSVPGTWSETVPKKYEPIDSAEYRMKRLAVSYM	jgi|Armost1|956769	2	PF03171;PF14226	2	2OG-Fe(II) oxygenase superfamily;non-haem dioxygenase in morphine synthesis N-terminal	2	2OG-Fe(II) oxygenase superfamily;non-haem dioxygenase in morphine synthesis N-terminal	2	IPR005123;IPR026992	2	Oxoglutarate/iron-dependent dioxygenase;Non-haem dioxygenase N-terminal domain	2	Oxoglutarate/iron-dependent dioxygenase;Non-haem dioxygenase N-terminal domain	2	PTHR10209;PTHR10209:SF693	2	OXIDOREDUCTASE, 2OG-FE II OXYGENASE FAMILY PROTEIN;NA	jgi|Armost1|956769|fgenesh1_kg.14_#_385_#_Locus9575v1rpkm7.40	Armillaria_solidipes_28_4_v1.0	Agaricomycetes	Free	Armillaria solidipes	Armillaria	Basidiomycota	3	3
jgi|Armosto1|262211|mRNA_AROS_05613_AROS_05613_Armillaria_ostoyae_C18_9_Agaricomycetes_Free	jgi	Armosto1	262211	39	MSSIVNYDHESGIPVVDFGPFRDGTRKQEVADAILRSFKEVGFVYLVNHGIPQEKMDSIIGWAKKFFALPMETKMLAPHPSVGTHHRGYSPPGLEKIIQHEYNPDKIVESRKKTPDAKENFESGKENDKVMPNIWLPDGILPGFKEACLDYFWTCYEVELNIFRALALGFRVNEDYFTEYHTAADNQLRILHYFSVPVKDVEEGLTSRIGAHSDFGSITMLLQDHAGGLEVEDPHNRGKFKAATPIPGSLVINAGDFLMRWSNDTIRSTVHRVRAPKHMYGSDCMTQERYSIPYFCGPNQSTTIDSVPGTWSETVPKKYEPIDSTEYLMKRLAMSYM	jgi|Armosto1|262211	2	PF03171;PF14226	2	2OG-Fe(II) oxygenase superfamily;non-haem dioxygenase in morphine synthesis N-terminal	2	2OG-Fe(II) oxygenase superfamily;non-haem dioxygenase in morphine synthesis N-terminal	2	IPR005123;IPR026992	2	Oxoglutarate/iron-dependent dioxygenase;Non-haem dioxygenase N-terminal domain	2	Oxoglutarate/iron-dependent dioxygenase;Non-haem dioxygenase N-terminal domain	2	PTHR10209:SF693;PTHR10209	2	NA;OXIDOREDUCTASE, 2OG-FE II OXYGENASE FAMILY PROTEIN	jgi|Armosto1|262211|mRNA_AROS_05613_AROS_05613	Armillaria_ostoyae_C18_9	Agaricomycetes	Free	Armillaria ostoyae	Armillaria	Basidiomycota	3	3
jgi|Armosto1|262239|mRNA_AROS_05641_AROS_05641_Armillaria_ostoyae_C18_9_Agaricomycetes_Free	jgi	Armosto1	262239	39	MSSIVNYEHESGIPVVDFGPFRDGTRKQEVADAILRSFKEVGFVYLVNHGVPQEKMDGIIGWAKRFFALPMETKMLAPHPPIGTHHRGYSAPGLEKVIQNEFDPDKIVQSRKKAPDAKENFESGKENDKVMPNIWLPDGILPGFKEACLDYFWTCYEVELNIFRALALGFHINEEFFTEYHSAADNQLRMLHYFSVPVKDVEEGLVPRIGAHSDFGTITMLLQDHAGGLEVEDPYNPGKFKAATPIPGSLVINAGDFLMRWSNDTIRSTIHRVRAPKDMYGTDCMTPERYSIPYFCSPNYSAIIDSVPGTWSETVPKKYEPIDSAEYRMKRLAVSYM	jgi|Armosto1|262239	2	PF03171;PF14226	2	2OG-Fe(II) oxygenase superfamily;non-haem dioxygenase in morphine synthesis N-terminal	2	2OG-Fe(II) oxygenase superfamily;non-haem dioxygenase in morphine synthesis N-terminal	2	IPR005123;IPR026992	2	Oxoglutarate/iron-dependent dioxygenase;Non-haem dioxygenase N-terminal domain	2	Oxoglutarate/iron-dependent dioxygenase;Non-haem dioxygenase N-terminal domain	2	PTHR10209;PTHR10209:SF693	2	OXIDOREDUCTASE, 2OG-FE II OXYGENASE FAMILY PROTEIN;NA	jgi|Armosto1|262239|mRNA_AROS_05641_AROS_05641	Armillaria_ostoyae_C18_9	Agaricomycetes	Free	Armillaria ostoyae	Armillaria	Basidiomycota	3	3
jgi|Armbor1|1767291|fgenesh1_kg.3_#_5777_#_TRINITY_DN7926_c0_g3_i1_Armillaria_borealis_FPL87.14_v1.0_Agaricomycetes_Restricted	jgi	Armbor1	1767291	39	MSSIVNYDHESGIPVVDFGPFRDGTRKQEVADAILRSFKEVGFVYLVNHGIPQEKMDSIIGWAKKFFALPMETKMLAPHPSVGTHHRGYSPPGLEKIIQHEYNPDKIVESRKKTPDAKENFESGKENDKVMPNIWLPDGILPGFKEACLDYFWTCYEVELNIFRALALGFRVNEDYFTEYHTAADNQLRILHYFSVPVKDVEEGLTSRIGAHSDFGSITMLLQDHAGGLEVEDPHNPGEFKAATPIPGSLVINAGDFLMRWSNDTIRSTVHRVRAPKHMYGSDCMTQERYSIPYFCGPNQSTTIDSVPGTWSETVPKKYEPIDCTEYLMKRLAMSYM	jgi|Armbor1|1767291	2	PF03171;PF14226	2	2OG-Fe(II) oxygenase superfamily;non-haem dioxygenase in morphine synthesis N-terminal	2	2OG-Fe(II) oxygenase superfamily;non-haem dioxygenase in morphine synthesis N-terminal	2	IPR005123;IPR026992	2	Oxoglutarate/iron-dependent dioxygenase;Non-haem dioxygenase N-terminal domain	2	Oxoglutarate/iron-dependent dioxygenase;Non-haem dioxygenase N-terminal domain	2	PTHR10209;PTHR10209:SF693	2	OXIDOREDUCTASE, 2OG-FE II OXYGENASE FAMILY PROTEIN;NA	jgi|Armbor1|1767291|fgenesh1_kg.3_#_5777_#_TRINITY_DN7926_c0_g3_i1	Armillaria_borealis_FPL87.14_v1.0	Agaricomycetes	Restricted	Armillaria borealis	Armillaria	Basidiomycota	3	3
jgi|Armbor1|1767495|fgenesh1_kg.3_#_5981_#_TRINITY_DN7926_c0_g3_i5_Armillaria_borealis_FPL87.14_v1.0_Agaricomycetes_Restricted	jgi	Armbor1	1767495	39	MSSIVNYEHESGDGTQKQEVADAILRSFKEVGFVYLVNHGVPQEKMDGIIGWAKRFFALPMETKMLAPHPPIGTHHRGYSAPGLEKVIQNEFDPDKIVQSRKKAPDAKENFESGKENDKVMPNIWLPDGILPGFKEACLDYFWTCYEVELNIFRALALGFHINEEFFTEYHSAADNQLRMLHYFSVPVKDVEEGLVPRIGAHSDFGTITMLLQDHAGGLEVEDPYNPGKFKAATPIPGSLVINAGDFLMRWSNDTIRSTVHRVRAPKDMYGTDCMTPERYSIPYHQRDTVILTAIRTTPAIIDSVPGTWSETVPKKYEPIDSAEYRMKRLAMSYM	jgi|Armbor1|1767495	2	PF03171;PF14226	2	2OG-Fe(II) oxygenase superfamily;non-haem dioxygenase in morphine synthesis N-terminal	2	2OG-Fe(II) oxygenase superfamily;non-haem dioxygenase in morphine synthesis N-terminal	2	IPR005123;IPR026992	2	Oxoglutarate/iron-dependent dioxygenase;Non-haem dioxygenase N-terminal domain	2	Oxoglutarate/iron-dependent dioxygenase;Non-haem dioxygenase N-terminal domain	2	PTHR10209:SF693;PTHR10209	2	NA;OXIDOREDUCTASE, 2OG-FE II OXYGENASE FAMILY PROTEIN	jgi|Armbor1|1767495|fgenesh1_kg.3_#_5981_#_TRINITY_DN7926_c0_g3_i5	Armillaria_borealis_FPL87.14_v1.0	Agaricomycetes	Restricted	Armillaria borealis	Armillaria	Basidiomycota	3	3
jgi|Armcep1|10281|mRNA_ARCE_11376_g_ARCE_11376_g_Armillaria_cepistipes_B5_Agaricomycetes_Free	jgi	Armcep1	10281	39	MSSIVNYDHESGIPVVDFGVFRDGTRKQEVADAILRSFKEVGFVYLVNHGIPQEKMDSIIGWAKRFFALPMETKMLAPHPSAGTHHRGYSPPGLEKIIQHEYNPDKIVESRKKIPDAKENFESGKENDKVMPNIWLPDGILPGFKEACLDYFWTCYEVELNIFRALALGFRVNEDYFTEYHTAADNQLRILHYFSVPVKDVEEGLTSRIGTHSDFGSITMLLQDHAGGLEVEDPHNPGLFKAATPIPGSLVINAGDFLMRWSNDTIRSTIHRVRAPKHMHGSDCMTQERYSIPYFCGPNQSTTIDSVPGTWSETVPKKYEPIDSTEYLMKRLAMSYM	jgi|Armcep1|10281	2	PF03171;PF14226	2	2OG-Fe(II) oxygenase superfamily;non-haem dioxygenase in morphine synthesis N-terminal	2	2OG-Fe(II) oxygenase superfamily;non-haem dioxygenase in morphine synthesis N-terminal	2	IPR005123;IPR026992	2	Oxoglutarate/iron-dependent dioxygenase;Non-haem dioxygenase N-terminal domain	2	Oxoglutarate/iron-dependent dioxygenase;Non-haem dioxygenase N-terminal domain	2	PTHR10209;PTHR10209:SF693	2	OXIDOREDUCTASE, 2OG-FE II OXYGENASE FAMILY PROTEIN;NA	jgi|Armcep1|10281|mRNA_ARCE_11376_g_ARCE_11376_g	Armillaria_cepistipes_B5	Agaricomycetes	Free	Armillaria cepistipes	Armillaria	Basidiomycota	3	3
jgi|Armcep1|10311|mRNA_ARCE_11406_g_ARCE_11406_g_Armillaria_cepistipes_B5_Agaricomycetes_Free	jgi	Armcep1	10311	39	MSSIVNYEHESGIPVVDFGPFRDGTRKQEVADAILRSFKEVGFVYLVNHGVPQEKMDGIIGWAKRFFALPMETKMLAPHPPIGTHHRGYSAPGLEKVIQNEFDPDKIVQSRKKAPDAKENFESGKENDKVMPNIWLPDGILPGFKEACLDYFWTCYKVELNIFRALALGFHINEEFFTEYHSAADNQLRMLHYFSVPVKDVEEGLAPRIGAHSDFGTITMLLQDHAGGLEVEDPYNPGKFKAATPIPGSLVINAGDFLMRWSNDTIRSTIHRVRAPKDMYGTDCMTPERYSIPYFCSPNYSAIIDSVPGTWSEAVPKKYEPIDSAEYRMKRLAMSYM	jgi|Armcep1|10311	2	PF03171;PF14226	2	2OG-Fe(II) oxygenase superfamily;non-haem dioxygenase in morphine synthesis N-terminal	2	2OG-Fe(II) oxygenase superfamily;non-haem dioxygenase in morphine synthesis N-terminal	2	IPR005123;IPR026992	2	Oxoglutarate/iron-dependent dioxygenase;Non-haem dioxygenase N-terminal domain	2	Oxoglutarate/iron-dependent dioxygenase;Non-haem dioxygenase N-terminal domain	2	PTHR10209:SF693;PTHR10209	2	NA;OXIDOREDUCTASE, 2OG-FE II OXYGENASE FAMILY PROTEIN	jgi|Armcep1|10311|mRNA_ARCE_11406_g_ARCE_11406_g	Armillaria_cepistipes_B5	Agaricomycetes	Free	Armillaria cepistipes	Armillaria	Basidiomycota	3	3
jgi|Armga1|1006191|fgenesh1_kg.2_#_1095_#_Locus4950v1rpkm32.73_Armillaria_gallica_21-2_v1.0_Agaricomycetes_Free	jgi	Armga1	1006191	39	MSSIVNYEHESGIPVVDFGPFRDGTRKQEVADAILRSFKEVGFVYLINHGVPQEKMDGIIGWAKRLFALPMETKMLAPHPPIGTHHRGYSAPGLEKVIQNEFDPDKIVQSRKTTPDAKENFESGKENDKVMPNIWLPDGILPGFKEACLDYFWTCYEVELNIFRALALGFHINEDFFTEYHSAADNQLRMLHYFSVPVKDVEAGLAPRIGAHSDFGTITMLLQDHAGGLEVEDPYNPGKFKAATPIPGSLVINAGDFLMRWSNDTIRSTIHRVRAPKHMYGTDCMTPERYSIPYFCSPNYSAIIDSVPGTWSEAVPKKYEPIDSAEYRMKRLAMSYM	jgi|Armga1|1006191	2	PF03171;PF14226	2	2OG-Fe(II) oxygenase superfamily;non-haem dioxygenase in morphine synthesis N-terminal	2	2OG-Fe(II) oxygenase superfamily;non-haem dioxygenase in morphine synthesis N-terminal	2	IPR005123;IPR026992	2	Oxoglutarate/iron-dependent dioxygenase;Non-haem dioxygenase N-terminal domain	2	Oxoglutarate/iron-dependent dioxygenase;Non-haem dioxygenase N-terminal domain	2	PTHR10209;PTHR10209:SF693	2	OXIDOREDUCTASE, 2OG-FE II OXYGENASE FAMILY PROTEIN;NA	jgi|Armga1|1006191|fgenesh1_kg.2_#_1095_#_Locus4950v1rpkm32.73	Armillaria_gallica_21_2_v1.0	Agaricomycetes	Free	Armillaria gallica	Armillaria	Basidiomycota	3	3
jgi|Armga1|981704|estExt_Genewise1Plus.C_2_t50095_Armillaria_gallica_21-2_v1.0_Agaricomycetes_Free	jgi	Armga1	981704	39	MSSIVNYDHESGIPIVDFGPFRDGTRKQEVADAILRSFKEVGFVYLVNHGIPQEKMDSIIGWAKKFFALPMETKMLAPHPSSGTHHRGYSPPGLEKIIQHEYNPDKIVESRKKTPDAKENFESGKENDKVMPNIWLPDGILPGFKEACLDYFWTCYEVELNIFRALALGFRVNEDYFTEYHTAADNQLRILHYFSVPVKDVEEGLTSRIGTHSDFGSITMLLQDHAGGLEVEDPHNPGEFKAATPIPGSLVINAGDFLMRWSNDTIRSTIHRVRAPKHMHGSDCMTQERYSIPYFCGPNQSTIIDGVPGTWSETVPKKYEPIDSTEYLMKRLAMSYM	jgi|Armga1|981704	2	PF03171;PF14226	2	2OG-Fe(II) oxygenase superfamily;non-haem dioxygenase in morphine synthesis N-terminal	2	2OG-Fe(II) oxygenase superfamily;non-haem dioxygenase in morphine synthesis N-terminal	2	IPR005123;IPR026992	2	Oxoglutarate/iron-dependent dioxygenase;Non-haem dioxygenase N-terminal domain	2	Oxoglutarate/iron-dependent dioxygenase;Non-haem dioxygenase N-terminal domain	2	PTHR10209:SF693;PTHR10209	2	NA;OXIDOREDUCTASE, 2OG-FE II OXYGENASE FAMILY PROTEIN	jgi|Armga1|981704|estExt_Genewise1Plus.C_2_t50095	Armillaria_gallica_21_2_v1.0	Agaricomycetes	Free	Armillaria gallica	Armillaria	Basidiomycota	3	3
jgi|Armlut1|1152583|fgenesh1_kg.9_#_2028_#_TRINITY_DN9278_c0_g1_i7_Armillaria_luteobubalina_HWK02_v1.0_Agaricomycetes_Restricted	jgi	Armlut1	1152583	39	MSSIANYDHESGIPVVDFGPFRDGTRKQEVADAVLKSFKEVGFVYLVNHGISQETMDGIIGWAKKFFALPMETKMLAPHPPIGTHHRGYSPPGLEKIIQHEYDPDKIVESRKRTPDAKENFESGRENDKVMPNIWLPDGILPGFKEACLDYFWTCYEVELNIFRALALGLSVNEDYFTGYHTAADNQLRILHYFSVPVKDVEEGLTSRIGAHSDFGSMTMLLQDHAGGLEVEDPHNPGEFKAATPIPGALVINAGDFLMRWSNDTIRSTIHRVRAPKHMYGSDCMTQERYSIPYFCAPNQSTTIDSVPGTWSETVPKKYEPIDSTEYLMKRLAMSYM	jgi|Armlut1|1152583	2	PF03171;PF14226	2	2OG-Fe(II) oxygenase superfamily;non-haem dioxygenase in morphine synthesis N-terminal	2	2OG-Fe(II) oxygenase superfamily;non-haem dioxygenase in morphine synthesis N-terminal	2	IPR005123;IPR026992	2	Oxoglutarate/iron-dependent dioxygenase;Non-haem dioxygenase N-terminal domain	2	Oxoglutarate/iron-dependent dioxygenase;Non-haem dioxygenase N-terminal domain	2	PTHR10209:SF693;PTHR10209	2	NA;OXIDOREDUCTASE, 2OG-FE II OXYGENASE FAMILY PROTEIN	jgi|Armlut1|1152583|fgenesh1_kg.9_#_2028_#_TRINITY_DN9278_c0_g1_i7	Armillaria_luteobubalina_HWK02_v1.0	Agaricomycetes	Restricted	Armillaria luteobubalina	Armillaria	Basidiomycota	3	3
jgi|Armme1_1|3705|g18256_Armillaria_mellea_DSM_3731_Agaricomycetes_Free	jgi	Armme1_1	3705	39	MSSIVNYEHESGIPVVDFGPFRDGTRKQEVADAILRSFKEVGFVYLVNHGVSQEKMDGIIGWAKRFFALPMETKMLAPHPPIGTHHRGYSAPGLEKVIHNEFDPDKIVQSRKKAPDAKENFESGKEEDKVMPNIWLPDGILPGFKEACLEYFWTCYEVELNIFRALALGFHINEEFFTEYHSAADNQLRMLHYFSVPVKDVEEGLAPRIGAHSDFGTITMLLQDHAGGLEVEDPYNPGKFKAATPIPGSLVINAGDFLTRWSNDTIRSTVHRVRAPKHMYGTDCMTPERYSIPYFCSPNYSAIIDSVPGTWSETVPKKYEPIDSAEYRMKRLAMSYM	jgi|Armme1_1|3705	2	PF03171;PF14226	2	2OG-Fe(II) oxygenase superfamily;non-haem dioxygenase in morphine synthesis N-terminal	2	2OG-Fe(II) oxygenase superfamily;non-haem dioxygenase in morphine synthesis N-terminal	2	IPR005123;IPR026992	2	Oxoglutarate/iron-dependent dioxygenase;Non-haem dioxygenase N-terminal domain	2	Oxoglutarate/iron-dependent dioxygenase;Non-haem dioxygenase N-terminal domain	2	PTHR10209:SF693;PTHR10209	2	NA;OXIDOREDUCTASE, 2OG-FE II OXYGENASE FAMILY PROTEIN	jgi|Armme1_1|3705|g18256	Armillaria_mellea_DSM_3731	Agaricomycetes	Free	Armillaria mellea	Armillaria	Basidiomycota	3	3
jgi|Daral1|936278|fgenesh1_pm.3_#_30_Darksidea_alpha_DSE7016_v1.0_Dothideomycetes_Restricted	jgi	Daral1	936278	40	MHRPTDTVLVTGGSGFLGSHVVDAVVAEGRFQVVAISRNPTKYCNPKAQYMACDIMKSNEIAAIIEQVKPIAIIHTATPGPGSAEAMKNVSGACETPLSETEAILHTSSTASSAYAYAKSASDAFVLQANDPSLATATLRLPGIYGPREHGGGITTSFIPTAGTFVTRIQLGNNNVVHDWRRADGEAYFITDGVPTRLWDFVRRVWAASGDENCNHIHKIIILWWVVLTLAAATEFVFHIFTWGRKSPPLTRLHVHYMKEGAWFNIGKAQERLGYEPLVYTSEGIERTVAWFRQTSYM	jgi|Daral1|936278	2	PF01073;PF01370	2	3-beta hydroxysteroid dehydrogenase/isomerase family;NAD dependent epimerase/dehydratase family	2	3-beta hydroxysteroid dehydrogenase/isomerase family;NAD dependent epimerase/dehydratase family	2	IPR002225;IPR001509	2	3-beta hydroxysteroid dehydrogenase/isomerase;NAD-dependent epimerase/dehydratase	2	3-beta hydroxysteroid dehydrogenase/isomerase;NAD-dependent epimerase/dehydratase	2	PTHR10366;PTHR10366:SF242	2	NAD DEPENDENT EPIMERASE/DEHYDRATASE;STEROL-4-ALPHA-CARBOXYLATE 3-DEHYDROGENASE, DECARBOXYLATING	jgi|Daral1|936278|fgenesh1_pm.3_#_30	Darksidea_alpha_DSE7016_v1.0	Dothideomycetes	Restricted	Darksidea alpha	Darksidea	Ascomycota	4	7
jgi|Daralp1|800874|fgenesh1_kg.50_#_175_#_TRINITY_DN19301_c0_g1_i1_Darksidea_alpha_DSE7024_v1.0_Dothideomycetes_Restricted	jgi	Daralp1	800874	40	MHRPTDTVLVTGGSGFLGSHVVDAVVAEGRFQVVAISRNPTKYCNPKAQYMACDIMKSDEIAAIIKQVKPIAIIHTATPGPFAPAFLHNQDHAAKKSLVEIATKSASVMAFVYTGSAEAMKNVSGACETPLSETEAILHTSSTASSAYAYAKSASDAFVLQANDPSLATATLRLPGIYGPREHGGGITTSFIPTAGTFVTRIQLGNNNAVHDWVYVENAAYAHVPAVNALLHPQRRADGEAYFITDGVPMKLWDFVRRVWAASGDENRNHIHKIIIPWWVVLTLAAATEFVFRIFTWGRKSPPLTRLHLHYMKEGAWFNIGKGRERLGYEPLVSTSEGIERTVAWFRQTSYM	jgi|Daralp1|800874	1	PF01073	1	3-beta hydroxysteroid dehydrogenase/isomerase family	1	3-beta hydroxysteroid dehydrogenase/isomerase family	1	IPR002225	1	3-beta hydroxysteroid dehydrogenase/isomerase	1	3-beta hydroxysteroid dehydrogenase/isomerase	2	PTHR10366:SF242;PTHR10366	2	STEROL-4-ALPHA-CARBOXYLATE 3-DEHYDROGENASE, DECARBOXYLATING;NAD DEPENDENT EPIMERASE/DEHYDRATASE	jgi|Daralp1|800874|fgenesh1_kg.50_#_175_#_TRINITY_DN19301_c0_g1_i1	Darksidea_alpha_DSE7024_v1.0	Dothideomycetes	Restricted	Darksidea alpha	Darksidea	Ascomycota	4	7
jgi|Morel2|134307|Morel1.fgenesh1_kg.10_#_162_#_Locus4439v1rpkm43.04_Mortierella_elongata_AG-77_v2.0_Mortierellomycotina_Free	jgi	Morel2	134307	41	MSATTHTPKRIADYFFMVGLRDEDSLIPSDEEEEFEDEVFEDDSNHQRPPHPSLTIQPASPPSARVSPRSPRSPRSPRSPTTPSLPTGITSTTSTVFGPSSPIQQQSRDHSARVSISASSTGHGPSKSQQQNQQQKQQGRGQGQQQSGRTAPSPSKTAKGHEDEVILATRPLNEPDADAPATTATAPTAATGTQVGVAGTAATTKTTAGLSSAAAPMRARSYSMAHIRPTPIIASLEKSENEPTSPGRSTAQQRGAPVPPMRPRQPRRSSAAAQIGPPRRILTVSNVSHQPGVVGGIAGVGGVGVGLGGSGGTMLQHKPNYRHVSAGTLFKCVQEGLDFDKTIEGIQEEAEAEAAAVASGSGSRGGIHSHRKEQRPGADPIPGGTGQYNTNSKQAQSLQ…	jgi|Morel2|134307	3	PF03455;PF02141;PF03456	3	dDENN domain;DENN (AEX-3) domain;uDENN domain	3	dDENN domain;DENN (AEX-3) domain;uDENN domain	3	IPR005112;IPR001194;IPR005113	3	dDENN domain;cDENN domain;uDENN domain	3	dDENN domain;cDENN domain;uDENN domain	1	PTHR12296	1	C-MYC PROMOTER BINDING PROTEIN	jgi|Morel2|134307|Morel1.fgenesh1_kg.10_#_162_#_Locus4439v1rpkm43.04	Mortierella_elongata_AG_77_v2.0	Mortierellomycotina	Free	Mortierella elongata	Mortierella	Mucoromycota	2	2
jgi|MoeNVP64_1|354891|fgenesh1_kg.17_#_490_#_TRINITY_DN7331_c0_g1_i1_Mortierella_elongata_NVP64_v1.0_Mortierellomycotina_Restricted	jgi	MoeNVP64_1	354891	41	MSATTHTPKRIADYFFMVGLRDEDSLIPSDEEEEFEDEVFEDDSNHQRPPHPSLTIQPASPPSARVSPRSPRSPRSPRSPTTPSLPTGITPTTSTVFGPSSPIQQQSRDHSARVLISASSTGHGPSKGQQQNQQQKQQGRGQGQQQSGRTAPSPSKTAKGHEDEVILATRPLNEPDADAPAATATAPTAATGTQVGVAGTAATTKTTAGLSSAAAPMRARSYSMAHIRPTPIIASLEKSENEPTSPGRSTAQQRGAPVPPMRPRQPRRSSAAAQIGPPRRILTVSNVSHQPGVVGGIAGVGGVGVGLGGSGGTMLQHKPNYRHVSAGTLFKCVQEGLDFDKTIEGIQEEAEAEAAAVASGSGSRGGIHSHRKEQRPGADPIPGGTGQYNTNSKQAQSLQ…	jgi|MoeNVP64_1|354891	3	PF03455;PF02141;PF03456	3	dDENN domain;DENN (AEX-3) domain;uDENN domain	3	dDENN domain;DENN (AEX-3) domain;uDENN domain	3	IPR005112;IPR001194;IPR005113	3	dDENN domain;cDENN domain;uDENN domain	3	dDENN domain;cDENN domain;uDENN domain	1	PTHR12296	1	C-MYC PROMOTER BINDING PROTEIN	jgi|MoeNVP64_1|354891|fgenesh1_kg.17_#_490_#_TRINITY_DN7331_c0_g1_i1	Mortierella_elongata_NVP64_v1.0	Mortierellomycotina	Restricted	Mortierella elongata	Mortierella	Mucoromycota	2	2
jgi|Morel_U14_1|466101|fgenesh1_kg.13_#_459_#_TRINITY_DN7022_c0_g3_i1_Mortierella_elongata_MPI-CAGE-AA-0104_v1.0_Mortierellomycotina_Free	jgi	Morel_U14_1	466101	41	MSATTHTPKRIADYFFMVGLRDEDSLIPSDEEEEFEDEVFEDDSNHQRPPHPSLTIQPASPPSARVSPRSPRSPRSPRSPTTPSLPTGITPTTSTVFGPSSPIQQQNRDHSARVLISASSTGHGPSKGQQQNQQQRQQGRGQGQQQSGRTAPSPSKTAKGHEDEVILATRPLNEPDADTPAATATAPTAATGTQVGVAGTAATTKTTASLSSAAAPMRARSYSMAHIRPTPIIASLEKSENEPTSPGRSTAQQRGAPVPPMRPRQPRRSSAAAQIGPPRRILTVSNVSHQPGVVGGIAGVGGVGVGLGGSGGTMLQHKPNYRHVSAGTLFKCVQEGLDFDKTIEGIQEEAEAEAAAVASGSGSRGGIHSHRKEQRPGADPIPGGTGQYNTNSKQAQSLQ…	jgi|Morel_U14_1|466101	3	PF03455;PF02141;PF03456	3	dDENN domain;DENN (AEX-3) domain;uDENN domain	3	dDENN domain;DENN (AEX-3) domain;uDENN domain	3	IPR005112;IPR001194;IPR005113	3	dDENN domain;cDENN domain;uDENN domain	3	dDENN domain;cDENN domain;uDENN domain	1	PTHR12296	1	C-MYC PROMOTER BINDING PROTEIN	jgi|Morel_U14_1|466101|fgenesh1_kg.13_#_459_#_TRINITY_DN7022_c0_g3_i1	Mortierella_elongata_MPI_CAGE_AA_0104_v1.0	Mortierellomycotina	Free	Mortierella elongata	Mortierella	Mucoromycota	2	2
jgi|Aspdese1|137450|fgenesh1_kg.38_#_221_#_TRINITY_DN1932_c0_g1_i1_Aspergillus_desertorum_CBS_653.73_v1.0_Eurotiomycetes_Restricted	jgi	Aspdese1	137450	42	MHPVLISIAGNNCLRGGFICEGYSSRSTWQKPSTAKTPVPLQSKEGYPDVGAQYLHDANQHDRQQSLAEPFDPGKMRSMVADDDNRPATNNNTSPTGAGSSRGSWSKRTWPGTNHPGYIADPLTKSDHREVPSIHELSREGHSKGEYSLVPPIRELSHSGHTKPNVPLFQGGMEQRSAHTSSIDTNTPQAQARMALSIEHQLSGRAVSTEETERDKMLRGELYRPFDIILVEERERCRAALWRFNNACNPVSGLSAKEQNRLLKEILVPQASINSASGLSPRPAGSIGQGVVVETPFHCHYGYNIHIGEDVMISESCLFVDDCPVTIGAHTWIGPRVTILTSMAHANMQERKGSQSRYQGRPVTIEEDCYVGAGCTIYPGVRLRRGAYVAPGEVVKSDI…	jgi|Aspdese1|137450	3	PF14602;PF12464;PF16628	3	Hexapeptide repeat of succinyl-transferase;Maltose acetyltransferase;Unstructured region on maltose acetyltransferase	2	Hexapeptide repeat of succinyl-transferase;Maltose acetyltransferase	2	IPR001451;IPR024688	2	Hexapeptide repeat;Maltose/galactoside acetyltransferase	2	Hexapeptide repeat;Maltose/galactoside acetyltransferase	2	PTHR23416:SF76;PTHR23416	2	ZN(II)2CYS6 TRANSCRIPTION FACTOR (EUROFUNG)-RELATED;SIALIC ACID SYNTHASE-RELATED	jgi|Aspdese1|137450|fgenesh1_kg.38_#_221_#_TRINITY_DN1932_c0_g1_i1	Aspergillus_desertorum_CBS_653.73_v1.0	Eurotiomycetes	Restricted	Aspergillus desertorum	Aspergillus	Ascomycota	3	8
jgi|Asphethal1|264096|fgenesh1_kg.63_#_234_#_TRINITY_DN2925_c0_g1_i1_Aspergillus_heterothallicus_CBS_489.65_v1.0_Eurotiomycetes_Restricted	jgi	Asphethal1	264096	42	MNNTQPVSPLDSSCLISVARVLIRVTGNNCIRGGFICEGYSSRSTWQKPSTTKTPVPLQSKEGYPEIGGQYVHEINPHDRQQNLAEPLDPGKIRPITVDDGSRQTSQFNTSPTGIGSGRSSWPKRTWPSATHSSYIADSLTKSDYREVPSIHELSREGPPKTDYQLVPPIRELPHGGHTKPSVPLFQGGIDQRPAHPGSVDASTPQAQARMALSIEHQLSGRAVSSEETEKDKMLRGDLYRPFDIHLVEERDRCRAALWRFNNACNPISGLTAKEQGRLLKEILVPQPAASSPSGVTSPRPAGSIGQGTVVESPFQCHYGYNIHIGEDVMVSESCLFIDDCPITIGAHTWVGPRVTILTSMAHANMQERKGSQSRYQGRPVTIEEDCYVGAGCTIYPGV…	jgi|Asphethal1|264096	3	PF14602;PF12464;PF16628	3	Hexapeptide repeat of succinyl-transferase;Maltose acetyltransferase;Unstructured region on maltose acetyltransferase	2	Hexapeptide repeat of succinyl-transferase;Maltose acetyltransferase	2	IPR001451;IPR024688	2	Hexapeptide repeat;Maltose/galactoside acetyltransferase	2	Hexapeptide repeat;Maltose/galactoside acetyltransferase	2	PTHR23416;PTHR23416:SF76	2	SIALIC ACID SYNTHASE-RELATED;ZN(II)2CYS6 TRANSCRIPTION FACTOR (EUROFUNG)-RELATED	jgi|Asphethal1|264096|fgenesh1_kg.63_#_234_#_TRINITY_DN2925_c0_g1_i1	Aspergillus_heterothallicus_CBS_489.65_v1.0	Eurotiomycetes	Restricted	Aspergillus heterothallicus	Aspergillus	Ascomycota	3	8
jgi|Aspvir1|188738|fgenesh1_kg.8_#_961_#_TRINITY_DN8131_c0_g2_i1_Aspergillus_viridinutans_CBS_127.56_v1.0_Eurotiomycetes_Restricted	jgi	Aspvir1	188738	42	MTCRRRKKKCDEQHPACNNCLRGGFLCEGYSSRSTWQKPSSAKTPVPLQSKEGYPDLGAQYVHDLSQQHERQQTLAEQLDAGKMRAIVTDENDRAAGQFNASPTGANSARGPWSKRSWPNAGHATFIPDHVTKSDYREVPSIHELSREGHAKGDYQIVPSIRDISHASHQKPGMSIFQGGIDQRPAHTGTVDTNSPQAQARMALSIEHQLSNRTVSEESEKDKMIRGELYRPFDIHLVEERERCKAAIWRFNNACNPVSGLSAKEQNRLLKEVLIPPGSVVGSPSSVGPLRPAGSIGQGAVVESPFQCHYGFNIHIGEDVMISENCLFVDDCPITIGAHTWIGPRVTILSSMAHANMQERKGSQSRYQGRPVTIEEDCYVGAGCTIYPGVRLRRGAYVA…	jgi|Aspvir1|188738	4	PF00172;PF14602;PF12464;PF16628	4	Fungal Zn(2)-Cys(6) binuclear cluster domain;Hexapeptide repeat of succinyl-transferase;Maltose acetyltransferase;Unstructured region on maltose acetyltransferase	3	Fungal Zn(2)-Cys(6) binuclear cluster domain;Hexapeptide repeat of succinyl-transferase;Maltose acetyltransferase	3	IPR001138;IPR001451;IPR024688	3	Zn(2)-C6 fungal-type DNA-binding domain;Hexapeptide repeat;Maltose/galactoside acetyltransferase	3	Zn(2)-C6 fungal-type DNA-binding domain;Hexapeptide repeat;Maltose/galactoside acetyltransferase	2	PTHR23416:SF76;PTHR23416	2	ZN(II)2CYS6 TRANSCRIPTION FACTOR (EUROFUNG)-RELATED;SIALIC ACID SYNTHASE-RELATED	jgi|Aspvir1|188738|fgenesh1_kg.8_#_961_#_TRINITY_DN8131_c0_g2_i1	Aspergillus_viridinutans_CBS_127.56_v1.0	Eurotiomycetes	Restricted	Aspergillus viridinutans	Aspergillus	Ascomycota	3	8
jgi|Aspinso1|150114|fgenesh1_kg.36_#_3_#_TRINITY_DN2158_c0_g2_i1_Aspergillus_insolitus_CBS_384.61_v1.0_Eurotiomycetes_Restricted	jgi	Aspinso1	150114	42	MNSTPHVSLIPSLSPFLVSNCRGIYSTLTHFTSGNNCIRGGFLCEGYSSRGAFQKPSNPKTAAPLQSKEGYAEVTSQYIHDIGPQYGGQRSLIEHPDPGKMKSTVVDESDRVISQYNASPIDTSSNTGPWIKRSWTGPGHPAYISEHVAKSEIREIPLVHEISRGGRPKADYQSVVPLRESPYASKPTAPLLQTGVEQRPVHATGLGSNSPQTQARIALSIEQQLSEVTEKDKMLRGDLYQPFDIHLVAERNRCKAALWRFNNACNAIFGSSVKEQSRLLKEVLVPPASSTASSPPGALPSQAGGSIGQGAVIMAPFECHYGYNIHIGEDVMISEACRFIDDCHINVGAHTWIGPGVTILSSMAHPSMQERKGSQSRYQGRPVTIEEDCYVGANCTIYP…	jgi|Aspinso1|150114	3	PF14602;PF12464;PF16628	3	Hexapeptide repeat of succinyl-transferase;Maltose acetyltransferase;Unstructured region on maltose acetyltransferase	2	Hexapeptide repeat of succinyl-transferase;Maltose acetyltransferase	2	IPR001451;IPR024688	2	Hexapeptide repeat;Maltose/galactoside acetyltransferase	2	Hexapeptide repeat;Maltose/galactoside acetyltransferase	2	PTHR23416:SF76;PTHR23416	2	ZN(II)2CYS6 TRANSCRIPTION FACTOR (EUROFUNG)-RELATED;SIALIC ACID SYNTHASE-RELATED	jgi|Aspinso1|150114|fgenesh1_kg.36_#_3_#_TRINITY_DN2158_c0_g2_i1	Aspergillus_insolitus_CBS_384.61_v1.0	Eurotiomycetes	Restricted	Aspergillus insolitus	Aspergillus	Ascomycota	3	8
jgi|Aspfu_A1163_1|99960|CADAFUBT00000815m.01_Aspergillus_fumigatus_A1163_Eurotiomycetes_Free	jgi	Aspfu_A1163_1	99960	42	MSIFQSGIDQRPAHTGTVDMNSPQAQARMALSIEHQLSNRTVSEESEKDKMIRGELYRPFDIHLVEERERCKAAIWRFNNACNPVSGLSAKEQNRLLKEVLIPPGSVVGSPSSVGPLRPAGSIGQGAVVESPFQCHYGFNIHIGEDVMISENCLFVDDCPITIGAHTWIGPRVTILSSMAHANMQERKGSQSRYQGRPVTIEEDCYVGAGCTIYPGVRLRRGAYVAPGEVVKSDIVAYGFQGLKPSYM	jgi|Aspfu_A1163_1|99960	3	PF14602;PF12464;PF16628	3	Hexapeptide repeat of succinyl-transferase;Maltose acetyltransferase;Unstructured region on maltose acetyltransferase	2	Hexapeptide repeat of succinyl-transferase;Maltose acetyltransferase	2	IPR001451;IPR024688	2	Hexapeptide repeat;Maltose/galactoside acetyltransferase	2	Hexapeptide repeat;Maltose/galactoside acetyltransferase	2	PTHR23416;PTHR23416:SF76	2	SIALIC ACID SYNTHASE-RELATED;ZN(II)2CYS6 TRANSCRIPTION FACTOR (EUROFUNG)-RELATED	jgi|Aspfu_A1163_1|99960|CADAFUBT00000815m.01	Aspergillus_fumigatus_A1163	Eurotiomycetes	Free	Aspergillus fumigatus	Aspergillus	Ascomycota	3	8
jgi|Aspor1|602|AO090005001651_mRNA_Aspergillus_oryzae_RIB40_Eurotiomycetes_Free	jgi	Aspor1	602	42	MALSIEHQLSARTIPGEETEKDKMIRGELYRPFDVHLVEERERCKAALWRFNSACNPVSGLSNKEQNRLLKEILVPPTSAVGSPSGVTSPRPTGSIGQGAVVEAPFQCHYGYNVHIGEDVMISESCLFVDDCPITIGAHTWIGPRVTILSSMAHANMQERKGSQSRHQGRPVTIEEDCYVGAGCTIYPGVRLRRGAYVAPGEVVKSDIVAYGFQGLKPSYM	jgi|Aspor1|602	2	PF14602;PF12464	2	Hexapeptide repeat of succinyl-transferase;Maltose acetyltransferase	2	Hexapeptide repeat of succinyl-transferase;Maltose acetyltransferase	2	IPR001451;IPR024688	2	Hexapeptide repeat;Maltose/galactoside acetyltransferase	2	Hexapeptide repeat;Maltose/galactoside acetyltransferase	2	PTHR23416;PTHR23416:SF76	2	SIALIC ACID SYNTHASE-RELATED;ZN(II)2CYS6 TRANSCRIPTION FACTOR (EUROFUNG)-RELATED	jgi|Aspor1|602|AO090005001651_mRNA	Aspergillus_oryzae_RIB40	Eurotiomycetes	Free	Aspergillus oryzae	Aspergillus	Ascomycota	3	8
jgi|Aspfu1|742|Afu1g08765_mRNA_Aspergillus_fumigatus_Af293_from_AspGD_Eurotiomycetes_Free	jgi	Aspfu1	742	42	MSIFQSGIDQRPAHTGTVDMNSPQAQARMALSIEHQLSNRTVSEESEKDKMIRGELYRPFDIHLVEERERCKAAIWRFNNACNPVSGLSAKEQNRLLKEVLIPPGSVVGSPSSVGPLRPAGSIGQGAVVESPFQCHYGFNIHIGEDVMISENCLFVDDCPITIGAHTWIGPRVTILSSMAHANMQERKGSQSRYQGRPVTIEEDCYVGAGCTIYPGVRLRRGAYVAPGEVVKSDIVAYGFQGLKPSYM	jgi|Aspfu1|742	3	PF14602;PF12464;PF16628	3	Hexapeptide repeat of succinyl-transferase;Maltose acetyltransferase;Unstructured region on maltose acetyltransferase	2	Hexapeptide repeat of succinyl-transferase;Maltose acetyltransferase	2	IPR001451;IPR024688	2	Hexapeptide repeat;Maltose/galactoside acetyltransferase	2	Hexapeptide repeat;Maltose/galactoside acetyltransferase	2	PTHR23416;PTHR23416:SF76	2	SIALIC ACID SYNTHASE-RELATED;ZN(II)2CYS6 TRANSCRIPTION FACTOR (EUROFUNG)-RELATED	jgi|Aspfu1|742|Afu1g08765_mRNA	Aspergillus_fumigatus_Af293_from_AspGD	Eurotiomycetes	Free	Aspergillus fumigatus	Aspergillus	Ascomycota	3	8
jgi|Aspni_DSM_1|161267|An08g00020m.01_Aspergillus_niger_CBS_513.88_Eurotiomycetes_Free	jgi	Aspni_DSM_1	161267	42	MIRGDLYRPYDVHLVEERDRCKAALWRFNNACNPISGLSTKEQSRLLKEVLVPPGSVINSPPGLASSRSTGSLGQGAIVEAPFYCHYGYNVHIGEDVMVSENCLFVDDCPVTIGAHTWIGPRVTILTSMAHANMQERKGSQSRYQGRPVTIEEDCYVGAGCTIYPGVRLRRGAYVAPGEVVKSDIVAYGFQGLKPSYM	jgi|Aspni_DSM_1|161267	2	PF14602;PF12464	2	Hexapeptide repeat of succinyl-transferase;Maltose acetyltransferase	2	Hexapeptide repeat of succinyl-transferase;Maltose acetyltransferase	2	IPR001451;IPR024688	2	Hexapeptide repeat;Maltose/galactoside acetyltransferase	2	Hexapeptide repeat;Maltose/galactoside acetyltransferase	2	PTHR23416;PTHR23416:SF76	2	SIALIC ACID SYNTHASE-RELATED;ZN(II)2CYS6 TRANSCRIPTION FACTOR (EUROFUNG)-RELATED	jgi|Aspni_DSM_1|161267|An08g00020m.01	Aspergillus_niger_CBS_513.88	Eurotiomycetes	Free	Aspergillus niger	Aspergillus	Ascomycota	3	8
jgi|Canor1|4603|transcript:CCG24307_Candida_orthopsilosis_Co_90-125_Saccharomycotina_Free	jgi	Canor1	4603	43	MNNFIKSTSPSATNQQIYQQQQQQQQQQQQQQQQGRSRSGTLPTSFTTRNQLTPNGHNLSSANNNNALTSSLTSSPIYHSESQTSNNANHDFLLNIPTSKDTISTSPLHNSFISNSSITNPNGNINLNLNVESGNLSTTPTRRMRSGSLFSTNSIWNDDNNSSNSNHSLHSEFIISPSLDASSPSHHQQHLHQQQQQQQQQQQQQQQQQSQYQQSSFRNRSYTTNAAIPSVTINATAESFNNHGNPTYNTGYYRGSQNKVSTSPFISIGGKTNDVNLQVDNFMLNGDEKTTAATTTAPRIRSQTYSGSTPPGVNEQIFTNTTAAAPLGTRLQLNPQQDSFQAQLNNPILENSDFSTKQDIQPDLIDEFDFSQLMITTNFENTNLGPTRYLLFDNMPLYV…	jgi|Canor1|4603	1	PF00806	1	Pumilio-family RNA binding repeat	1	Pumilio-family RNA binding repeat	1	IPR001313	1	Pumilio RNA-binding repeat	1	Pumilio RNA-binding repeat	1	PTHR47093	1	PROTEIN JSN1-RELATED	jgi|Canor1|4603|transcript:CCG24307	Candida_orthopsilosis_Co_90_125	Saccharomycotina	Free	Candida orthopsilosis	Candida	Ascomycota	9	2
jgi|Canpa1|441|transcript:CCE40029_Candida_parapsilosis_CDC317_Saccharomycotina_Free	jgi	Canpa1	441	43	MNNFLKSTSPSLPTGQHSFQQSQQSQQQQQQQSNQGRSRSGTLPTSFITTTRNQLTPNGHNLSTSTSNNTLANPLTSSPLYHTEPQISSHNVGSNQDFLLTVPTSKDSAISTSPLHNSFMSNTSMATANGNNINLNLNVDGNLSTTPTRRMRSGSLFSTNSIWNDDNNSSNSNHSLHSEFVISPSLDASSPSHQQQYLQQHQHQQQQQQQQQQQLQYQQSSLRNRSYTTNAAIPSVTINATAESFNNHSNPTHNGSYYRNGGSNKVSTSPFISIGGKTNDNNSLIDNFMLNGEDASANAPRIRSQTYSGSTPPGVNEQIFNTNSTAAISGAHLGARLQLNPQPDILQAQLNNNSFPGENFDFTTKQDIKPDLIDDFDFSQLMITTNFENTNLGPTRFLL…	jgi|Canpa1|441	1	PF00806	1	Pumilio-family RNA binding repeat	1	Pumilio-family RNA binding repeat	1	IPR001313	1	Pumilio RNA-binding repeat	1	Pumilio RNA-binding repeat	1	PTHR47093	1	PROTEIN JSN1-RELATED	jgi|Canpa1|441|transcript:CCE40029	Candida_parapsilosis_CDC317	Saccharomycotina	Free	Candida parapsilosis	Candida	Ascomycota	9	2
jgi|Fonmo1|9582|AYO21_07817T0_Fonsecaea_monophora_CBS_269.37_Eurotiomycetes_Free	jgi	Fonmo1	9582	44	MSTIQPRCGCNSIPGTPVQLVASGLTSPKTSPNKPDKEVPGLFRSLMYSRNTGTRSATAVQVIQDDDAASMASTAATTTTTDAVPPLTSETSTDSSGASSADTDMASSILGDGYMLESQDGVLTVPFRYHEDADLLCPFQILDCDQVFADIIHFKMHVFSHFRGHELPTFATCFLCDNKYVSRPEDDPALAWNTMLSHMVHDHFRQGQQLATVRTDFGLMKWMYNRRIINDQQFKRTQLLPYQTILPGAAGTSRRQVVHMAELPHAPSASPPAAVRAHLALSMGYQNEPYTMNAGRRQERRRLDATRTMVRAHSYM	jgi|Fonmo1|9582	NA	NA	NA	NA	NA	NA	NA	NA	NA	NA	NA	NA	NA	NA	NA	NA	jgi|Fonmo1|9582|AYO21_07817T0	Fonsecaea_monophora_CBS_269.37	Eurotiomycetes	Free	Fonsecaea monophora	Fonsecaea	Ascomycota	3	8
jgi|Exoaq1|8951|A1O9_05375T0_Exophiala_aquamarina_CBS_119918_Eurotiomycetes_Free	jgi	Exoaq1	8951	44	MFSSSSIRDPFAYPSASQTVSNDDDDANMATSPTDAVPPLTRGTSTASSVASSVDTGLASSILGDGYTLESQDGILTVPFRYQEDADLLCPFQILDCDRVFAEIVPFKMHVFSHFRGHELPAVAACFLCDAKFVQHPEDDRALAWNTMLSHMVHEHFRQGQHLATVRTDFSLMRWMFSKRIINEDQFSRTQMMPIPIMLPRASNFRREIRNLSEAPRAPSAPPPPAVLAHFASVGHQDESYTVNAGRRSERRRLEATRTVVRARSYM	jgi|Exoaq1|8951	NA	NA	NA	NA	NA	NA	NA	NA	NA	NA	NA	NA	NA	NA	NA	NA	jgi|Exoaq1|8951|A1O9_05375T0	Exophiala_aquamarina_CBS_119918	Eurotiomycetes	Free	Exophiala aquamarina	Exophiala	Ascomycota	3	8
jgi|Fonnu1|8870|AYO20_01420T0_Fonsecaea_nubica_CBS_269.64_Eurotiomycetes_Free	jgi	Fonnu1	8870	44	MSTIQPRCGCNSIPGTPVQLVASGLTSPKTSPNKPDKEVPGLVRSLMYSRNTGTRSATAVQVIQDDDAASMASTAATTTTTDAVPPLTSETSTDSSRASSADTDMASSILGDGYMLESQDGVLTVPFRYHEDADLLCPFQILDCDQVFADIIHFKMHVFSHFRGHELPTFATCFLCDNKYVSRPEDDPALAWNTMLSHMVHEHFRQGQQLATVRTDFGLMKWMYNRRIINDQQFKRTQLLPYQTILPGAAGTSRRQVVHMAELPHAPSASPPAAVRAHLALSMGYQNEPYTMNAGRRQERRRLDATRTMVRAHSYM	jgi|Fonnu1|8870	NA	NA	NA	NA	NA	NA	NA	NA	NA	NA	NA	NA	NA	NA	NA	NA	jgi|Fonnu1|8870|AYO20_01420T0	Fonsecaea_nubica_CBS_269.64	Eurotiomycetes	Free	Fonsecaea nubica	Fonsecaea	Ascomycota	3	8
jgi|Fonpe1|12447|Z517_12380T0_Fonsecaea_pedrosoi_CBS_271.37_Eurotiomycetes_Free	jgi	Fonpe1	12447	44	MSTIQPRCGCKSIPGTPVQLVASGLTSPKTSPNKPDKEVPGLFRSLMYSRNTGTRSATAVQVIQDDDAASTASTAATTTTTDAVPPLTSETSTDSSGASSADTDMASSILGDGYMLESEDGVLTVPFRYHEDADLLCPFQILDCDQVFADIIHFKMHVFSHFRGHELPTFATCFLCDNKYVSRPEDDPALAWNTMLSHMVHDHFRQGQQLATVRTDFGLMKWMYNRRIINDQQFKRTQLLPYQTILPGAAGTSRRQVVHMAELPHAPSASPPAAVRAHLALSMGYQNEPYTMNAGRRQERRRLDATRTMVRAHSYM	jgi|Fonpe1|12447	NA	NA	NA	NA	NA	NA	NA	NA	NA	NA	NA	NA	NA	NA	NA	NA	jgi|Fonpe1|12447|Z517_12380T0	Fonsecaea_pedrosoi_CBS_271.37	Eurotiomycetes	Free	Fonsecaea pedrosoi	Fonsecaea	Ascomycota	3	8
jgi|NeoWI3_1|611673|fgenesh1_pg.11_#_386_Neocallimastix_sp._WI3-B_v1.0_Neocallimastigomycetes_Restricted	jgi	NeoWI3_1	611673	45	MFYKQLFSLFSLLIVHIINNANDANNKFEKYVCGAFDCEIGENMISSTYCLGEKENVKCCTNKDTEKKQEELTLSGGYFHVNNYGLQEIWNLHFLYIINNKLYTSYM	jgi|NeoWI3_1|611673	NA	NA	NA	NA	NA	NA	NA	NA	NA	NA	NA	NA	NA	NA	NA	NA	jgi|NeoWI3_1|611673|fgenesh1_pg.11_#_386	Neocallimastix_sp._WI3_B_v1.0	Neocallimastigomycetes	Restricted	Neocallimastix sp.	Neocallimastix	Chytridiomycota	3	1
jgi|NeoGfMa1|426492|fgenesh1_pg.4_#_140_Neocallimastix_sp._Gf-Ma3-1_v1.0_Neocallimastigomycetes_Restricted	jgi	NeoGfMa1	426492	45	MFYKQLFSLFSLLIVHIINNANDANNKFEKYVCGAFDCEIGENMISSTYCLGEKENVKCYTNKDTEKKQEELTLSGGYFHVNNYGLQEIWNLHFLYIINNKLYTSYM	jgi|NeoGfMa1|426492	NA	NA	NA	NA	NA	NA	NA	NA	NA	NA	NA	NA	NA	NA	NA	NA	jgi|NeoGfMa1|426492|fgenesh1_pg.4_#_140	Neocallimastix_sp._Gf_Ma3_1_v1.0	Neocallimastigomycetes	Restricted	Neocallimastix sp.	Neocallimastix	Chytridiomycota	3	1
jgi|Pecora1|15159|allA15786_Pecoramyces_sp._F1_Neocallimastigomycetes_Free	jgi	Pecora1	15159	46	MQRKLAKTKTKDNQVNATFTFEDVPCFFKDKPVDNWYLLGTIKFSETNTTSFRSGILKRNLICDDETCKEVACNNYLKPENNTETIPNNNTEMIPNNNTKDKDANQSTLKEENNESKKIKFPYLSILFQLTLIALIITACCLVYINKFKKKEEDPIPIFSVEDSSYCCDMSVHSPVLGNTSYNSNTMERSLLSINKISNTGQSKTSGVNQSSKAADQSHLSVQLHPINPVNDYYSHSSQNSNRTKGINPDNSYKISHEIQKQNKENGNTSDHSNSGSPYLAALSPISMASSIPLVLSPKPKIIKKKSFKYDNNVKYYRNSESPNVYADSSVIVDKKSNNSRLFSESPMLSDNMSGISKKLSFNSTNTDNEEETKVLSSKHYVLSNFEGDYNKEELNLHY…	jgi|Pecora1|15159	NA	NA	NA	NA	NA	NA	NA	NA	NA	NA	NA	NA	NA	NA	NA	NA	jgi|Pecora1|15159|allA15786	Pecoramyces_sp._F1	Neocallimastigomycetes	Free	Pecoramyces sp.	Pecoramyces	Chytridiomycota	3	1
jgi|NeoGfMa1|597246|estExt_fgenesh1_pm.C_70244_Neocallimastix_sp._Gf-Ma3-1_v1.0_Neocallimastigomycetes_Restricted	jgi	NeoGfMa1	597246	46	MQKVILVLLVFLISYCLCNNVTSISFTRLPETINPGDLINLEWNYTDSHNYNVEISLCNHIEGPCQKLASTTTKTNQLNLTMELEDSPCYFKEKSIENWYLLGSVIYSKSNQTHFNSKMMKRNLICKGKCKEDLCLKNLNSNNSTGLIPNNNTQSNNGNDNGNIKEKSINNSSLNEGNENNNKKKSFPYIPVLFVGTLGILILAAGGIVYVKKFKKKEDDPIPIFSVEDSSYCCDMSAHSQVLGNASFHSNAMEKTILSINRANTNQTKIADQSHLSVQLHPISSINDGYSHSSQASSRTRETVATDNSFKISQEKQNELNGISLSHSNSGSPYLAALSPISMASSIAFVSSPKPQKKMSVRHDNNTKHHHNSPIPNVYAESAVIVDKKANNSYLISEI…	jgi|NeoGfMa1|597246	NA	NA	NA	NA	NA	NA	NA	NA	NA	NA	NA	NA	NA	NA	NA	NA	jgi|NeoGfMa1|597246|estExt_fgenesh1_pm.C_70244	Neocallimastix_sp._Gf_Ma3_1_v1.0	Neocallimastigomycetes	Restricted	Neocallimastix sp.	Neocallimastix	Chytridiomycota	3	1
jgi|NeoWI3_1|788407|estExt_fgenesh1_pm.C_80240_Neocallimastix_sp._WI3-B_v1.0_Neocallimastigomycetes_Restricted	jgi	NeoWI3_1	788407	46	MQKVILVLLVFLISYCLCNNVTSISFTRLPETINPGDLINLEWNYTDSHNYNVEISLCNHIEGPCQKLASTTTKTNQLNLTMELEDSPCYFKEKSIENWYLLGSVIYSKSNQTHFNSKMMKRNLICEGKCKEDLCLKNLNSNNSTGLIPNNNTQSNNGNDNGNIKEKSINNSSLNEGNENNNKKKSFPYIPVLFVGTLGILILAAGGIVYVKKFKKKEDDPIPIFSVEDSSYCCDMSAHSQVLGNASFHSNAMEKTILSINRANTNQTKIADQSHLSVQLHPISSINDGYSHSSQASSRTRETVATDNSFKISQEKQNELNGISLSHSNSGSPYLAALSPISMASSIAFVSSPKPQKKMSVRHDNNTKHHHNSPIPNVYAESAVIVDKKANNSYLISEI…	jgi|NeoWI3_1|788407	NA	NA	NA	NA	NA	NA	NA	NA	NA	NA	NA	NA	NA	NA	NA	NA	jgi|NeoWI3_1|788407|estExt_fgenesh1_pm.C_80240	Neocallimastix_sp._WI3_B_v1.0	Neocallimastigomycetes	Restricted	Neocallimastix sp.	Neocallimastix	Chytridiomycota	3	1
jgi|Aspparac1|13152|e_gw1.171.1.1_Aspergillus_paraconicus_DTO_356_C9_v1.0_Eurotiomycetes_Restricted	jgi	Aspparac1	13152	47	MENDGKKLEGDRGSLKRSRTDFEDYESAEDDSEYNLLDEAEEEGWWSEDDGEDDSEDDSEDLDYEQDIEEHEFTTSGGSTRTLKIRLFLTDEQMGEFKWMKNFVAECTCDGVAVATALARYIHREGMRSEFWEKMEEPSEEMCNVAFHVFDRYGTVKTKYKDHPVQRGTDVWGNELDHGPLFLIENLHVTALELRRKGLGQKVVSLLLEKAKQFCLNEKGTAKYLTSLYGSKEAYEREWTLHALVSPGIIEADIRSQLVGKSAEERLMTRTRIQSGAYDFWRSCGFRRIGASCCFAFSFDPQHQSRALAAASDCDSCRSHAEDLEDEELQLVYETGNSTEVKKLKMERLRDALPLHHAALTLTDEELNPFFITHADDNTGWDRVTNSEATLLHLTACEF…	jgi|Aspparac1|13152	NA	NA	NA	NA	NA	NA	NA	NA	NA	NA	NA	NA	NA	NA	NA	NA	jgi|Aspparac1|13152|e_gw1.171.1.1	Aspergillus_paraconicus_DTO_356_C9_v1.0	Eurotiomycetes	Restricted	Aspergillus paraconicus	Aspergillus	Ascomycota	3	8
jgi|Aspneoc1|162881|fgenesh1_kg.10_#_254_#_TRINITY_DN5730_c0_g6_i1_Aspergillus_neoconicus_CBS_233.90_v1.0_Eurotiomycetes_Restricted	jgi	Aspneoc1	162881	47	MENDGKKMEEHRGSLKRSRTDFEDDESTEDDSEYNLLDEIEEEGWFNEDDGEDDSEDDGEDFNREQDIEEHEFTTSGDSTRTLKIRLFLTDEDMGEFKWLKNFVVECTCDGVAVAGAVARYINREMMRSEFWERMEEPSEEMCDVAFHVFDRYGTVKTKYKDHPVQRGTDVWGNELDHGPLFLIEKLHVTALELRRKGLGQKVVSLLLEKAKQFCLNKKGDGKHADFFYGSKEAFEREWTLHALVSPGILTADVESQLVGRSAEDRLMTRTRIQAGAFDFWRSCGFRRIGASRCFAFSYDLQHQSRALAAASDCDLCRSHAEDLEDEELQMVYEIDHSTEVKKLKMERLRDALPLHHAALTLTDEELKPFFITHADDTTGWDRVTNSEATLLHLTACEL…	jgi|Aspneoc1|162881	NA	NA	NA	NA	NA	NA	NA	NA	NA	NA	NA	NA	NA	NA	NA	NA	jgi|Aspneoc1|162881|fgenesh1_kg.10_#_254_#_TRINITY_DN5730_c0_g6_i1	Aspergillus_neoconicus_CBS_233.90_v1.0	Eurotiomycetes	Restricted	Aspergillus neoconicus	Aspergillus	Ascomycota	3	8
jgi|Gloci1|40097|fgenesh1_pg.19_#_200_Glomerella_cingulata_23_(Colletotrichum_gloeosporoides_23)_v1.0_Sordariomycetes_Restricted	jgi	Gloci1	40097	48	MAQVSPSWQRLMGLLSVLLAMLLGLSAEKQGAAAAGCPAEIVSAPDNTWSVDFDNRTDVSETQRESSHVESLREEFEKLEATGLAGTGAESSFEDFTVKIPASCLNGPAAKDKHAPLELPVSLASLHLRTVQTWASYM	jgi|Gloci1|40097	NA	NA	NA	NA	NA	NA	NA	NA	NA	NA	NA	NA	NA	NA	NA	NA	jgi|Gloci1|40097|fgenesh1_pg.19_#_200	Glomerella_cingulata_23_(Colletotrichum_gloeosporoides_23)_v1.0	Sordariomycetes	Restricted	Glomerella cingulata	Glomerella	Ascomycota	7	4
jgi|Colgl1|16127|transcript:EQB56583_Colletotrichum_gloeosporioides_Cg-14_Sordariomycetes_Free	jgi	Colgl1	16127	48	MAQASPSWQRLMGLLSVLLAMLLGLSAEKQGAAAAGCPAEIVSAPDNTWSVDFDNRTDVSETQRESSYVESLREEFEKLEATGLAGTGAESSFEDFTVKIPASCLNGPAAKNKHAQLELPVSLASLHLRTVQTWASYM	jgi|Colgl1|16127	NA	NA	NA	NA	NA	NA	NA	NA	NA	NA	NA	NA	NA	NA	NA	NA	jgi|Colgl1|16127|transcript:EQB56583	Colletotrichum_gloeosporioides_Cg_14	Sordariomycetes	Free	Colletotrichum gloeosporioides	Colletotrichum	Ascomycota	7	4
jgi|Morste1|973951|fgenesh1_pg.9_#_358_Morchella_steppicola_PhC_289_v1.0_Pezizomycetes_Restricted	jgi	Morste1	973951	49	MYSLPLIILSLLSLSHATSPLPVILYSNPATTSACNLECRRAFCISVSQFLESVTCTMNRPCLSVMLQGQIQDKCFNWRPDLEVHNDVSTIGEVDDCMGKGQELEWVKPYVPVKEWVDIVVEEEVKEEERSVCIVAIVLRWVCFGGVVAAIGYTWAMSKGKEMIVERRREKGESYM	jgi|Morste1|973951	NA	NA	NA	NA	NA	NA	NA	NA	NA	NA	NA	NA	NA	NA	NA	NA	jgi|Morste1|973951|fgenesh1_pg.9_#_358	Morchella_steppicola_PhC_289_v1.0	Pezizomycetes	Restricted	Morchella steppicola	Morchella	Ascomycota	1	10
jgi|Morpal1|671141|fgenesh1_pg.47_#_77_Morchella_palazonii_PhC_149_v1.0_Pezizomycetes_Restricted	jgi	Morpal1	671141	49	MYSLPLIILSLLSLSHATSPLPVILYSNPATTSACNLECRRAFCISVSQFLESVTCTMNRPCLSVMLQGQIQDKCFNWRPDLEVHNDVSTIGEVDDCMGKGQELEWVKPYVPVKEWVDIVVEEEVKEEERSVCIVAIVLRWVCFGGVVAAIGYTWAMSKGKEMIVERRREKGESYM	jgi|Morpal1|671141	NA	NA	NA	NA	NA	NA	NA	NA	NA	NA	NA	NA	NA	NA	NA	NA	jgi|Morpal1|671141|fgenesh1_pg.47_#_77	Morchella_palazonii_PhC_149_v1.0	Pezizomycetes	Restricted	Morchella palazonii	Morchella	Ascomycota	1	10
jgi|Artele1122_1|493662|fgenesh1_pg.19_#_8_Artolenzites_elegans_CIRM-BRFM_1122_v1.0_Agaricomycetes_Free	jgi	Artele1122_1	493662	50	MFRVFSYTPAEGPAGASIVVNVHFKLVSAETTFLRIVVGTRALSTTVRQAQDRRFGEWELEAVIPELETASPGTSAPSGTVPLTVQALNGTNETLDSVMFGNFTYSNRRIPPSPVLLNRADRAEDYGYGHGSAAPGTADVKPVPTRKSSRPTPGSGTARARALNAAMTSKEAQSARGQLKKQSLIRARRSGSEDDEGDSAYRAVLQIETALEGMADVREWDGEEKRVGRRLVRFSRVQEGCTLRVRCEALKPAEYTDGDTVVSCIYRSADGAGTGTTTTAGDDAVSRCCITSVDIIFLLECLVGDIFNIEEKNRIRRNLEGFRPKTVSKNKVGTEQFFQKIMDFPAPKPRNIEKDVKVFDWAVLPQALNKIISKYTLYPPSSTPHRDRDQDGDRSSSDP…	jgi|Artele1122_1|493662	NA	NA	NA	NA	NA	NA	NA	NA	NA	NA	NA	NA	NA	NA	NA	NA	jgi|Artele1122_1|493662|fgenesh1_pg.19_#_8	Artolenzites_elegans_CIRM_BRFM_1122_v1.0	Agaricomycetes	Free	Artolenzites elegans	Artolenzites	Basidiomycota	3	3
jgi|Artel1|766102|e_gw1.27.147.1_Artolenzites_elegans_CIRM-BRFM_1663_v1.0_Agaricomycetes_Restricted	jgi	Artel1	766102	50	MFRVFSYTPAEGAAGASIVVNVHFKLVSAETTFLRIVVGTRALSTTVRQAQDRRFGEWELEAVIPELETASPGTSAPSATVPLTVQALNGTNETLDSVMFGNFTYSNRRIPPSPVLLNRADRGEEYGYGQGTPGADVKPTAPVPVPTRKSSRPTAGSGTARARALNAAMSSKDAQSARGQLKKQSLIRARRSGSDEDDAESAYRAVLQIETPLDGMADVREWDGEEKRVGRRLVRFSRVQEGCTLRVRCEALKPGEYTDGDTVVSCIYRPADGAGTGTEDGGSRCCITSVDIIFLLECLVGDIFNIEEKNRIRRNLEGYRPKTVSKNKAGTEDFFQKIMDFPAPKPRNIEKDVKVFDWAVLPQALNKIISKYTLYPPSNKQDLDGSSSDPSTTPVSMSP…	jgi|Artel1|766102	NA	NA	NA	NA	NA	NA	NA	NA	NA	NA	NA	NA	NA	NA	NA	NA	jgi|Artel1|766102|e_gw1.27.147.1	Artolenzites_elegans_CIRM_BRFM_1663_v1.0	Agaricomycetes	Restricted	Artolenzites elegans	Artolenzites	Basidiomycota	3	3
jgi|Lacbi81306_1|659389|e_gw1.15.64.1_Laccaria_bicolor_81306_v1.0_Agaricomycetes_Restricted	jgi	Lacbi81306_1	659389	51	MSTPSLPSDYFLHRYQFTETNHRDVYPALQDFVSDSQVGKTVLITGASHKRVRALGRCGIALAFAKAGASGLVLAARNVQKLEETKAEILKINSKAKVLVVSVDSTSPEAVSALERTVKDAFGHVDIPVNNAGIGGRGLVKDIDVNKWWSDMEVNVKGTFLVTQAYLRLLPADKRGFIGNVGSYAAEMVVPSASSYM	jgi|Lacbi81306_1|659389	1	PF00106	1	short chain dehydrogenase	1	short chain dehydrogenase	1	IPR002347	1	Short-chain dehydrogenase/reductase SDR	1	Short-chain dehydrogenase/reductase SDR	2	PTHR42760:SF73;PTHR42760	2	NA;SHORT-CHAIN DEHYDROGENASES/REDUCTASES FAMILY MEMBER	jgi|Lacbi81306_1|659389|e_gw1.15.64.1	Laccaria_bicolor_81306_v1.0	Agaricomycetes	Restricted	Laccaria bicolor	Laccaria	Basidiomycota	3	3
jgi|LacbiN203_1|698627|estExt_Genewise1Plus.C_1850056_Laccaria_bicolor_N203_v1.0_Agaricomycetes_Restricted	jgi	LacbiN203_1	698627	51	MSTPSLPSDYFLHRYQFTETNHRDVYPALQDFVSDSQVGKTVLITGASHKRVRALGRCGIALAFAKAGASGLVLAARNVQKLEETKAEILKINSKAKVLVVSVDSTSPEAVSALERTVKDAFGHVDILVNNAGIGGRCLVKDIDVNKWWSDMEVNVKGTFLVTQAYLRLLPADKRGFIGNVGSYAAEMVVPSASSYM	jgi|LacbiN203_1|698627	1	PF00106	1	short chain dehydrogenase	1	short chain dehydrogenase	1	IPR002347	1	Short-chain dehydrogenase/reductase SDR	1	Short-chain dehydrogenase/reductase SDR	2	PTHR42760;PTHR42760:SF73	2	SHORT-CHAIN DEHYDROGENASES/REDUCTASES FAMILY MEMBER;NA	jgi|LacbiN203_1|698627|estExt_Genewise1Plus.C_1850056	Laccaria_bicolor_N203_v1.0	Agaricomycetes	Restricted	Laccaria bicolor	Laccaria	Basidiomycota	3	3
jgi|Schpo1|2764|cft1_Schizosaccharomyces_pombe_Taphrinomycotina_Free	jgi	Schpo1	2764	52	MSTIFQDLVDSTVIKNAVQGQFTSLVSNNLVVSKVNSLHLFEIEKIQKDESSFPLDDSLQNEFSTSIIDESQAFMETNMHLIRTNEQTTYVLRLVSQVKVFGTITEISALKGKGSNGCDLLIMLTDYAKVSTLEWDMQSQSFVTNSLHYYEDVKSSNICSSHTPTQLLVDPDSDCCLLRFLTDMMAIIPYPANEDLDMEEAAIENSKISSSYAYKPSFVLASSQLDASISRILDVKFLYGYREPTLAILYSPEQTSTVTLPLRKDTVLFSLVTLDLEQRASAVITTIQSLPYDIYASVSIPTPLGGSLLLGGNELIYVDSAGRTVGIGVNSYYSKCTDFPLQDQSDFNLELEGTIAIPLTSSKTETPFVVLVHTSGQFFYLDFLLDGKSVKGLSLQALD…	jgi|Schpo1|2764	2	PF03178;PF10433	2	CPSF A subunit region;Mono-functional DNA-alkylating methyl methanesulfonate N-term	2	CPSF A subunit region;Mono-functional DNA-alkylating methyl methanesulfonate N-term	2	IPR004871;IPR018846	2	Cleavage/polyadenylation specificity factor, A subunit, C-terminal;Cleavage/polyadenylation specificity factor, A subunit, N-terminal	1	Cleavage/polyadenylation specificity factor, A subunit	2	PTHR10644;PTHR10644:SF2	2	DNA REPAIR/RNA PROCESSING CPSF FAMILY;CLEAVAGE AND POLYADENYLATION SPECIFICITY FACTOR SUBUNIT 1	jgi|Schpo1|2764|cft1	Schizosaccharomyces_pombe	Taphrinomycotina	Free	Schizosaccharomyces pombe	Schizosaccharomyces	Ascomycota	10	1
jgi|Lipst1_1|102852|fgenesh1_pm.3_#_95_Lipomyces_starkeyi_NRRL_Y-11557_v1.0_Saccharomycotina_Free	jgi	Lipst1_1	102852	52	MQVYQDLTPPTSVTYSVVAQFITATSPNLIVSRASKVLQIFEFVMHESQAIENFGTAEQEERVTESVENFIGDIGIEHAVTRHQTKLVLRAEYESHGFATGLEKVRTTSDLSRDFLLISFETAKVSLSAWDDASNGVNTVSLHYYEKHGIAASINADNTENNTILRADVSGSCACLKFGKDLFAFLPFKREDDDDIFSVTTTNGVSEKKKTFYPSFLVRAARLDEDISDVIDAIFLYEYREPTSAILYQPKRTWTGLIEQQRDTVSFIVIALDLVQRASTSILNVRNLPYDIVSALALPAPIGGTLLFGANELLHVDNSGRAVGVAVNSAAFEASAFDFVDRSFLELRLEGTKGTYLQDNFVLLFLGTGEMYLAEFSMEGRAVEGIELHNVESSDKTLD…	jgi|Lipst1_1|102852	2	PF03178;PF10433	2	CPSF A subunit region;Mono-functional DNA-alkylating methyl methanesulfonate N-term	2	CPSF A subunit region;Mono-functional DNA-alkylating methyl methanesulfonate N-term	2	IPR004871;IPR018846	2	Cleavage/polyadenylation specificity factor, A subunit, C-terminal;Cleavage/polyadenylation specificity factor, A subunit, N-terminal	1	Cleavage/polyadenylation specificity factor, A subunit	2	PTHR10644;PTHR10644:SF2	2	DNA REPAIR/RNA PROCESSING CPSF FAMILY;CLEAVAGE AND POLYADENYLATION SPECIFICITY FACTOR SUBUNIT 1	jgi|Lipst1_1|102852|fgenesh1_pm.3_#_95	Lipomyces_starkeyi_NRRL_Y_11557_v1.0	Saccharomycotina	Free	Lipomyces starkeyi	Lipomyces	Ascomycota	9	2
jgi|Myxme1|9919|CE9918_9842_Myxozyma_melibiosi_Phaff_52-87_v1.0_Saccharomycotina_Restricted	jgi	Myxme1	9919	52	MQVYRDITQPTAITHCVSANLISPDQPNLVVVKGSSLLQIFTFVSHESQSSSTVIDDDDDAAPSTRDHSSAASASANGQQSAAADGDQQDQTDDNFLADIGLEQSLTTYHTKLVLVAEYALSGFVTGIVRVRTAADPRLDYVLLSFASAKMSLLSWDHARHTIATVSLHYYENQSGVFSATFNTDVADSAALLRADPGNFCACFKFGSDMFAFLPFRKEDDDLELFTGAGVGSSGKNGEISRVFYPSFVVPASMLSDDIENVIDAVFLYEYREPTLAILYQPKRTWTGLIHETKDTTALIVVALDLQQRASTAILSISKLPYDLVSATALPAPIGGTLLLGANEIVHVDPAGRAVSIAVNPFAAQTSEFDFIDQSDLELRLEGSKAVYLQDNLVLLILG…	jgi|Myxme1|9919	2	PF03178;PF10433	2	CPSF A subunit region;Mono-functional DNA-alkylating methyl methanesulfonate N-term	2	CPSF A subunit region;Mono-functional DNA-alkylating methyl methanesulfonate N-term	2	IPR004871;IPR018846	2	Cleavage/polyadenylation specificity factor, A subunit, C-terminal;Cleavage/polyadenylation specificity factor, A subunit, N-terminal	1	Cleavage/polyadenylation specificity factor, A subunit	2	PTHR10644:SF2;PTHR10644	2	CLEAVAGE AND POLYADENYLATION SPECIFICITY FACTOR SUBUNIT 1;DNA REPAIR/RNA PROCESSING CPSF FAMILY	jgi|Myxme1|9919|CE9918_9842	Myxozyma_melibiosi_Phaff_52_87_v1.0	Saccharomycotina	Restricted	Myxozyma melibiosi	Myxozyma	Ascomycota	9	2
jgi|Liptet1|252380|fgenesh1_kg.5_#_395_#_TRINITY_DN271_c0_g2_i3_Lipomyces_tetrasporus_NRRL_Y-64009_v1.0_Saccharomycotina_Restricted	jgi	Liptet1	252380	52	MQVYQDLTPPTSVTHSVVAQFVTATSPNLILLRASKVLQIFDFVKHESQDVESLRTTELDGRVGESNEDFIGDLGIEQAVTRHQTKLVLRAEYELNGFATGLEKVRTTSDLSRDFILISFETAKLSLLTWDCARNAVTTVSLHYYEKQRVTALVNTDSAENASFLRADVSGSCACLKFGKDIFAFLPFTRDDVDDIFDAAATNDVSEKKKTFYPSFVVQAARLDEDIFNVIDTTFLYEYREPTLAILYQPRRTWTGLIEQQKDTVSLIVVALDLVQRASTSILSISNLPYDIVAALALPAPIGGSLLFGANELLHVDNSGRTVGVAVNSAAFEASAFDFVDRSFLELRLEGAKGTYLQDNFVLLLLATGEMYLAEFAMEGRAVEAIELHNVESSDKFVG…	jgi|Liptet1|252380	2	PF03178;PF10433	2	CPSF A subunit region;Mono-functional DNA-alkylating methyl methanesulfonate N-term	2	CPSF A subunit region;Mono-functional DNA-alkylating methyl methanesulfonate N-term	2	IPR004871;IPR018846	2	Cleavage/polyadenylation specificity factor, A subunit, C-terminal;Cleavage/polyadenylation specificity factor, A subunit, N-terminal	1	Cleavage/polyadenylation specificity factor, A subunit	2	PTHR10644:SF2;PTHR10644	2	CLEAVAGE AND POLYADENYLATION SPECIFICITY FACTOR SUBUNIT 1;DNA REPAIR/RNA PROCESSING CPSF FAMILY	jgi|Liptet1|252380|fgenesh1_kg.5_#_395_#_TRINITY_DN271_c0_g2_i3	Lipomyces_tetrasporus_NRRL_Y_64009_v1.0	Saccharomycotina	Restricted	Lipomyces tetrasporus	Lipomyces	Ascomycota	9	2
jgi|Mycoli1|3474247|gm1.53789_g_Mycena_olivaceomarginata_CBHHK47_15_v1.0_Agaricomycetes_Restricted	jgi	Mycoli1	3474247	53	MSTLFDGFSANTVFPDHDWCFGDPSNASSICQIPTDTMIRFLNISSPSSYLDVYCANPPVDSCSFGYCPNPDVASPAVRYSTYFSSLVSAILVLYSPEDRDRAHTRRVAAQSLSSSCMSSGVFWANRRVSKPYSDLECNLNRALGPHHAALMASVLSFTALPTSVWQFQQAACDTEIASNHVASLFFLPFIIFFEVYPYIGVLIIATVAVSWGIAIWRLRQIIWAKHDRYLPLGRLRKVVNRYPFIQFYSMIVLPHAFWIFNIEIGLQILSTRESFSATYGQARPVPTSSASSRSSSPSPPFIQLCIILPRIPNWFIDLAWVRLLTGRRNQPFRSARPQDESALPMQQDPHDPTRAGLLTGDAKVDGLPLQMDELDMKVHSGASSRSASYM	jgi|Mycoli1|3474247	NA	NA	NA	NA	NA	NA	NA	NA	NA	NA	NA	NA	NA	NA	NA	NA	jgi|Mycoli1|3474247|gm1.53789_g	Mycena_olivaceomarginata_CBHHK47_15_v1.0	Agaricomycetes	Restricted	Mycena olivaceomarginata	Mycena	Basidiomycota	3	3
jgi|Mycalb1|857038|fgenesh1_kg.11_#_1261_#_TRINITY_DN16373_c0_g1_i1_Mycena_albidolilacea_CBHHK002_v1.0_Agaricomycetes_Restricted	jgi	Mycalb1	857038	53	MSTVFDGFSANTVFPDHDWCFGDPSNASSICQIPTDTMIRFLNISSPSSYLDVYCANPPVDSCSFGYCPNPDVASPAVRYSTYFSSLVSAILVLYSPEDVTSAFFAQLLNVYSLIVAAIISIGKHNLTKLHSVIALTLAASPLSLYLIMYVFRSLLGKQTRLQAVFGPGMYLNRALVLIMLPLWASVLSFTALPTSVWQFQQSACDTEIASNHVASLFFLPFIIFFAEFPYIGALILASVVVSWGIAIWRLRQIIWAKHDRYLPLGRLWRKVVNRYPFIQFYSVIVLPHAFWIFNVEIGLEILSTRESFSATYGQLLAIFVTVPPFIQLCIILPRIPNWFIDLAWVRLLTGRRNQPFRSARPQDESALPMQQGPHDPTRAGLLTGDAKVDGLPLQMDEL…	jgi|Mycalb1|857038	NA	NA	NA	NA	NA	NA	NA	NA	NA	NA	NA	NA	NA	NA	NA	NA	jgi|Mycalb1|857038|fgenesh1_kg.11_#_1261_#_TRINITY_DN16373_c0_g1_i1	Mycena_albidolilacea_CBHHK002_v1.0	Agaricomycetes	Restricted	Mycena albidolilacea	Mycena	Basidiomycota	3	3
jgi|Exigl1|777825|gm1.19806_g_Exidia_glandulosa_v1.0_Agaricomycetes_Free	jgi	Exigl1	777825	54	MSSSSMPSLMSSPLTPLDTPMESSPVFPGQDPVPPPPPSPRQTAIWNNMGDLERWRLQLPSTWRVDTRLAGSPRSPRSIRNRPPTPYPSPLRVAAGRRFAQRRASPSCLPLKPRVNLQAKRRKQARQRRLADVERRRLAAEADKAGPFHATACAGVFTEERPEEQEDPALEQSYELIRILRVISAAPAILTRNMSRMTPEARARLIYLFKCIAPSTPDATDPVVQVQRAVLHSYGYDYLVVYENGRSGWARDSDLMLNAASRALLRRFWRSPPEMPTERDLISALGLLQYRFDEGNQFRDMLGKMRGDDPNSYM	jgi|Exigl1|777825	NA	NA	NA	NA	NA	NA	NA	NA	NA	NA	NA	NA	NA	NA	NA	NA	jgi|Exigl1|777825|gm1.19806_g	Exidia_glandulosa_v1.0	Agaricomycetes	Free	Exidia glandulosa	Exidia	Basidiomycota	3	3
jgi|Exigl1|777632|gm1.19613_g_Exidia_glandulosa_v1.0_Agaricomycetes_Free	jgi	Exigl1	777632	54	MSSSSMPSLMSSPLTPLDTPMESSPVFPGQNPVPPPPPSPRQTAIWNNMGDLERWRLQLPSTWRVDTRLAGSPRSPRSIRNRPPTPYPSPLRVAAGRRFAQRRASPSCSPLKPRVNLQAKRRKQARQRRLADVERRRLAAEADKAGPFHATACAGVFTEERPEEQEDPALEQSYELIRILRVISAAPAILTRNMSRMTPEARARLIYLFKCIAPSTPDATDPVVQVQRAVLHSYGYDYLVVYENGRSGWARDSDLMLNAASRALLRRFWRSPPEMPTERDLISALGLLQYRFDEGNQFRDMLGKMRGDDPNSYM	jgi|Exigl1|777632	NA	NA	NA	NA	NA	NA	NA	NA	NA	NA	NA	NA	NA	NA	NA	NA	jgi|Exigl1|777632|gm1.19613_g	Exidia_glandulosa_v1.0	Agaricomycetes	Free	Exidia glandulosa	Exidia	Basidiomycota	3	3
jgi|Ganleu1|977465|fgenesh1_pm.318_#_2_Ganoderma_leucocontextum_Dai12418_v1.0_Agaricomycetes_Restricted	jgi	Ganleu1	977465	55	MWTPGTYVLLNARGGTAMDLHGGDNTNVIGYPMHGEQNQQWEFIPSGRGYVIRCVRSSKAGHALYLTVEGGVRNNAPVVASAYPVAWSVEQTEEGIRISWPNSNFVFDLADWGDSTAGTKIQLMPLIPGELCQLWHYTRCAPADRDEKGVEIEVQSARAVSPPATTDTVLVSETHDFVTTTRTTMTSVITTVTEVTSTPKALLRQPAQQQPQPQRRSISYM	jgi|Ganleu1|977465	1	PF14200	1	Ricin-type beta-trefoil lectin domain-like	1	Ricin-type beta-trefoil lectin domain-like	1	IPR000772	1	Ricin B, lectin domain	1	Ricin B, lectin domain	0		0		jgi|Ganleu1|977465|fgenesh1_pm.318_#_2	Ganoderma_leucocontextum_Dai12418_v1.0	Agaricomycetes	Restricted	Ganoderma leucocontextum	Ganoderma	Basidiomycota	3	3
jgi|Ganleu1|971766|fgenesh1_pm.17_#_89_Ganoderma_leucocontextum_Dai12418_v1.0_Agaricomycetes_Restricted	jgi	Ganleu1	971766	55	MWTPGTYVLLNARGGTAMDLHGGDNTNVIGYPMHGEQNQQWEFIPSGHGYVIRCVRSSKAGHALYLTVEGGVRNNAPVVASAYPVAWSVEQTEEGIRISWPNSNFVFDLADWGDSTAGTKIQLMPLIPGELCQLWHYTRCAPADRDEKGMEIEVQSARAVSPPATTDTVFVSETHDFVTTTRTTMTSVITTVTEVTSTPKALLRQPAQQQPQPQRRSISYM	jgi|Ganleu1|971766	1	PF14200	1	Ricin-type beta-trefoil lectin domain-like	1	Ricin-type beta-trefoil lectin domain-like	1	IPR000772	1	Ricin B, lectin domain	1	Ricin B, lectin domain	0		0		jgi|Ganleu1|971766|fgenesh1_pm.17_#_89	Ganoderma_leucocontextum_Dai12418_v1.0	Agaricomycetes	Restricted	Ganoderma leucocontextum	Ganoderma	Basidiomycota	3	3
jgi|Lacsan1|1905497|fgenesh1_pg.29_#_57_Lactarius_sanguifluus_B21_v1.0_Agaricomycetes_Restricted	jgi	Lacsan1	1905497	56	MHARAHKGSHAPRGGVGDGCGGGSVKGVATGVEVAVAVTGTTGCATYCVFTQKPASPRASTGVGGGGNGSGGNGGDLYMHEGSSKLESKKNLSRNICGGGYWAGSWRAPRGGVEAIVVATGLGRRGRCRGGSDEGIQDEREKKKKKMAPGRMTARGWLACTCDAYEGDCNTRVDSATWTETATSSGHLTGLTCHSPVCMQTHCRRLTALVVRPRHLDTAVIRTLTPPRRCCFDMAATPTSTQQLSGRHDAAISSRLLPPPRPPRHRYHHLDCHDAGANSAPLPPPRRPTQHAAAARPHRNTTPSPPVTASTVPPPTSATGARHLGTPFPIGCATPCAGRGMMPPFPWCAAPYASTGHPDPTSTARNGATPTWPHRQCHLGTDPVAAPPTTHARTAALWR…	jgi|Lacsan1|1905497	NA	NA	NA	NA	NA	NA	NA	NA	NA	NA	NA	NA	NA	NA	NA	NA	jgi|Lacsan1|1905497|fgenesh1_pg.29_#_57	Lactarius_sanguifluus_B21_v1.0	Agaricomycetes	Restricted	Lactarius sanguifluus	Lactarius	Basidiomycota	3	3
jgi|Lacsan1|1911596|fgenesh1_pg.153_#_20_Lactarius_sanguifluus_B21_v1.0_Agaricomycetes_Restricted	jgi	Lacsan1	1911596	56	MWHAGWRGGSCGGDSVGGAQAASAAVASTRWPVAHKGSHAPRGGVGDGCGGGSVKGVATGVEVAVAVMGTTGCATYCVFTQKPASPRALTGVGGGGNGSGGNGGDLYMHEGRTYHATYVGAGTGQGAGVPREVVWRRLWWPRGWGVGGGAEVVATRGSVTRYSRYYPAGIQDEREKKKKKMAPGRMMARGWLACTCDAYEGDCNTRVDSATWTETATSSGHLTGLTCHSPVCMQTHCRRLAALVVRPRRLDTAVIRTLTPPRRCCFDMAATPTSTQQLSGRHDAAVSSRPLPPPRPPRHHYHHLDYHDAGANSAPLPPPRRPTQHAATARPHRNTTPSPPVTASTVPPPTSVTGACHLGTPFPIGCATPCAGRGMMPPFPWRAAPYASTSHPDPTSTAR…	jgi|Lacsan1|1911596	NA	NA	NA	NA	NA	NA	NA	NA	NA	NA	NA	NA	NA	NA	NA	NA	jgi|Lacsan1|1911596|fgenesh1_pg.153_#_20	Lactarius_sanguifluus_B21_v1.0	Agaricomycetes	Restricted	Lactarius sanguifluus	Lactarius	Basidiomycota	3	3
jgi|Lacsan1|1912654|fgenesh1_pg.203_#_4_Lactarius_sanguifluus_B21_v1.0_Agaricomycetes_Restricted	jgi	Lacsan1	1912654	56	MACGVRRGCSGGIGGGGVNKVACVRMKGGGTVTSARDEKAITKQQILGLEWLVCDTTHARAHKGSHAPRGGVGDGCGGGSVEGVVTGVEVAVAVTGTTGCATYCVFTQKPASLRASTGVGGGSNGSGSNRGDLYMHEGRWGQRRRQLKIRKQKEPIMQRSWHAPRGGVEAIVAAMGLGRRGRCRGGSDEGWWHRRRDMTCGFKMKEREKKKKKMAPGRMTARGWLACTCDAYEGDCNTRVDSATWTETATSSGHLTGLTCHSPVCMQTHCRRLVALVVRPCHLDMAVIRTLTPPRRRCFDTAATPTSTQQLSGRHDAAVSSQPLPPPRPPRHRYHHLNCHDAGANSAPLPPPRCPTQHAAAARPHRNTMPSPPVTASTVPPPTSATGACHPRTPFPIGR…	jgi|Lacsan1|1912654	NA	NA	NA	NA	NA	NA	NA	NA	NA	NA	NA	NA	NA	NA	NA	NA	jgi|Lacsan1|1912654|fgenesh1_pg.203_#_4	Lactarius_sanguifluus_B21_v1.0	Agaricomycetes	Restricted	Lactarius sanguifluus	Lactarius	Basidiomycota	3	3
jgi|Metpul1_1|257953|gm4.6180_g_Metschnikowia_pulcherrima_NRRL_Y-7111_v1.1_Saccharomycotina_Restricted	jgi	Metpul1_1	257953	57	MPAKISYPSPRVSQLDASILDDELFSLLKQQLSDAFLLLSNKPWSYHLHPELWSLFLKLAIFRLTTFQAGASYGFKLQNLKLSDHRTGKVINTRRRYLLLGTIIGEYLVKKAQLYLFSLEEQYAHPKNLYERVKNALMRHKSNIIKYSGDTVQVLELFNFVSFLVFGRYPNLIYRTLGISATPIVADLLKFNGTNVNYEFQNRQLVWNVLTEFLVFILPLLQLRKLRRLVRNLMPTNSNDKRHYGYSETPVTTNFTSLPVSQCAMCIESVNARGLNAATTYVTNPFVTNCDHVYCYVCLATRFNAIENGNDYAEGCPRCRLKITSFRQFGSGTGEIDRNAIVVEYEDAESDDDESSGDDDGSDEPQSSDRDSEEEEVEKALPLSELEFLPRSRQPDYSE…	jgi|Metpul1_1|257953	1	PF04757	1	Pex2 / Pex12 amino terminal region	1	Pex2 / Pex12 amino terminal region	1	IPR006845	1	Pex, N-terminal	1	Pex, N-terminal	2	PTHR23350:SF4;PTHR23350	2	PEROXISOME BIOGENESIS FACTOR 2;PEROXISOME ASSEMBLY PROTEIN 10	jgi|Metpul1_1|257953|gm4.6180_g	Metschnikowia_pulcherrima_NRRL_Y_7111_v1.1	Saccharomycotina	Restricted	Metschnikowia pulcherrima	Metschnikowia	Ascomycota	9	2
jgi|Metfru2|5288|MFRU_01532-R0_Metschnikowia_fructicola_277_Saccharomycotina_Free	jgi	Metfru2	5288	57	MPAKISYPSPRVSQLDASILDDELFSLLKQQLSDAFSLLSNKPWSYHSHPELWSLFLKLAIFRLTTFQTGASYGFKLQNLKLSDHRTGKVINTRRRYLLLGTIIGEYLVKKAQSYLFSLEEQYAHPKTLYERVKNALMRHKSNIIKYSGDTVQVLEFFNFVSFLVFGRYPNLIYRTLGISVTPIVADLLKFNGTNVNYEFQNRQLVWNVLTEFLVFILPLLQLRKLRRLVRNLMPTKSNDKRHYGYSETPITTNFTSLPVSQCAMCIESVNARGLNAATTYVTNPFVTNCDHVYCYVCLATRFNAIENGNDYAEGCPRCRLKITSFRQFGSGIGEIDRNAIVVENEDAESDDDEDSGDDDEPSEPQSSDRDSEEEEVEKGSPSSELEFLPRSRQPDYSE…	jgi|Metfru2|5288	1	PF04757	1	Pex2 / Pex12 amino terminal region	1	Pex2 / Pex12 amino terminal region	1	IPR006845	1	Pex, N-terminal	1	Pex, N-terminal	2	PTHR23350:SF4;PTHR23350	2	PEROXISOME BIOGENESIS FACTOR 2;PEROXISOME ASSEMBLY PROTEIN 10	jgi|Metfru2|5288|MFRU_01532-R0	Metschnikowia_fructicola_277	Saccharomycotina	Free	Metschnikowia fructicola	Metschnikowia	Ascomycota	9	2
jgi|Metpul1_1|258564|gm4.6791_g_Metschnikowia_pulcherrima_NRRL_Y-7111_v1.1_Saccharomycotina_Restricted	jgi	Metpul1_1	258564	57	MPAKISYPSPRVSQLDASILDDELFSLLKQQLSDAFLLLSNKPWSYHLHPELWSLFLKLAIFRLTTFQAGASYGFKLQNLKLSDHRTGKVINTRRRYLLLGTIIGEYLVKKAQLYLFLLEEQYAHPKNLHEIVKNALMRHKSNIIKYSGDTVQVLELFNFVSFLVFGRYPNLIYRTLGISVTPIVADLLKFNGTNVNYEFQNRQLVWNVLTEFLVFILPLIQLRKLRRLVRNLMPTRSNDKRHYGYSETPVTTNFTSLPVSQCAMCIESVNARGLNAATTYVTNPFVTNCDHVYCYVCLATRFNAIENGNDYAEGCPRCRLKITSFRQFGSGTGEIDRNAIVVEYEDAESDDDENSGDDDGSDEPQSSDRDSEEEEVEKALPLSELEFLPRSRQPDYSE…	jgi|Metpul1_1|258564	1	PF04757	1	Pex2 / Pex12 amino terminal region	1	Pex2 / Pex12 amino terminal region	1	IPR006845	1	Pex, N-terminal	1	Pex, N-terminal	2	PTHR23350;PTHR23350:SF4	2	PEROXISOME ASSEMBLY PROTEIN 10;PEROXISOME BIOGENESIS FACTOR 2	jgi|Metpul1_1|258564|gm4.6791_g	Metschnikowia_pulcherrima_NRRL_Y_7111_v1.1	Saccharomycotina	Restricted	Metschnikowia pulcherrima	Metschnikowia	Ascomycota	9	2
jgi|Metpul1|83113|gm4.6176_g_Metschnikowia_pulcherrima_NRRL_Y-7111_v1.0_Saccharomycotina_Restricted	jgi	Metpul1	83113	57	MPAKISYPSPRVSQLDASILDDELFSLLKQQLSDAFLLLSNKPWSYHLHPELWSLFLKLAIFRLTTFQAGASYGFKLQNLKLSDHRTGKVINTRRRYLLLGTIIGEYLVKKAQLYLFSLEEQYAHPKNLYERVKNALMRHKSNIIKYSGDTVQVLELFNFVSFLVFGRYPNLIYRTLGISATPIVADLLKFNGTNVNYEFQNRQLVWNVLTEFLVFILPLLQLRKLRRLVRNLMPTNSNDKRHYGYSETPVTTNFTSLPVSQCAMCIESVNARGLNAATTYVTNPFVTNCDHVYCYVCLATRFNAIENGNDYAEGCPRCRLKITSFRQFGSGTGEIDRNAIVVEYEDAESDDDESSGDDDGSDEPQSSDRDSEEEEVEKALPLSELEFLPRSRQPDYSE…	jgi|Metpul1|83113	1	PF04757	1	Pex2 / Pex12 amino terminal region	1	Pex2 / Pex12 amino terminal region	1	IPR006845	1	Pex, N-terminal	1	Pex, N-terminal	2	PTHR23350:SF4;PTHR23350	2	PEROXISOME BIOGENESIS FACTOR 2;PEROXISOME ASSEMBLY PROTEIN 10	jgi|Metpul1|83113|gm4.6176_g	Metschnikowia_pulcherrima_NRRL_Y_7111_v1.0	Saccharomycotina	Restricted	Metschnikowia pulcherrima	Metschnikowia	Ascomycota	9	2
jgi|Metpul1|83730|gm4.6793_g_Metschnikowia_pulcherrima_NRRL_Y-7111_v1.0_Saccharomycotina_Restricted	jgi	Metpul1	83730	57	MPAKISYPSPRVSQLDASILDDELFSLLKQQLSDAFLLLSNKPWSYHLHPELWSLFLKLAIFRLTTFQAGASYGFKLQNLKLSDHRTGKVINTRRRYLLLGTIIGEYLVKKAQLYLFLLEEQYAHPKNLHEIVKNALMRHKSNIIKYSGDTVQVLELFNFVSFLVFGRYPNLIYRTLGISVTPIVADLLKFNGTNVNYEFQNRQLVWNVLTEFLVFILPLIQLRKLRRLVRNLMPTRSNDKRHYGYSETPVTTNFTSLPVSQCAMCIESVNARGLNAATTYVTNPFVTNCDHVYCYVCLATRFNAIENGNDYAEGCPRCRLKITSFRQFGSGTGEIDRNAIVVEYEDAESDDDENSGDDDGSDEPQSSDRDSEEEEVEKALPLSELEFLPRSRQPDYSE…	jgi|Metpul1|83730	1	PF04757	1	Pex2 / Pex12 amino terminal region	1	Pex2 / Pex12 amino terminal region	1	IPR006845	1	Pex, N-terminal	1	Pex, N-terminal	2	PTHR23350;PTHR23350:SF4	2	PEROXISOME ASSEMBLY PROTEIN 10;PEROXISOME BIOGENESIS FACTOR 2	jgi|Metpul1|83730|gm4.6793_g	Metschnikowia_pulcherrima_NRRL_Y_7111_v1.0	Saccharomycotina	Restricted	Metschnikowia pulcherrima	Metschnikowia	Ascomycota	9	2
jgi|MetyHQL305_1_1|155138|e_gw1.3.1496.1_Metschnikowia_sp._nov._yHQL305_v1.1_Saccharomycotina_Restricted	jgi	MetyHQL305_1_1	155138	57	MPAKISYPSPRVSQLDASILDDELFSLLKQQLSDAFLLLSNKPWSYHLHPELWSLFLKLAIFRLTTFQAGASYGFKLQNLKLSDHRTGKVINTRRRYLLLGTIIGEYLVKKAQLYLFLLEEQYAHPKNLYERVKNALMRHKSNIIKYAGDTVQVLELFNFVSFLVFGRYPNLIYRTLGISVTPIVADLLKFNGSNVNYEFQNRQLVWNVLTEFLVFILPLLQLRKLRRLVRNLMPTRSNDKRHYGYSETPVTTNFTSLPVSQCAMCIESVNARGLNAATTYVTNPFVTNCDHVYCYVCLATRFNAIENGNDYAEGCPRCRLKITSFRQFGSGTGEIDRNAIVVEYEEAESDDDENSGDDDGSDEPQSFDRDSEEEEVEKALPLSELEFLPRSRQPDYSE…	jgi|MetyHQL305_1_1|155138	1	PF04757	1	Pex2 / Pex12 amino terminal region	1	Pex2 / Pex12 amino terminal region	1	IPR006845	1	Pex, N-terminal	1	Pex, N-terminal	2	PTHR23350;PTHR23350:SF4	2	PEROXISOME ASSEMBLY PROTEIN 10;PEROXISOME BIOGENESIS FACTOR 2	jgi|MetyHQL305_1_1|155138|e_gw1.3.1496.1	Metschnikowia_sp._nov._yHQL305_v1.1	Saccharomycotina	Restricted	Metschnikowia sp.	Metschnikowia	Ascomycota	9	2
jgi|MetyHQL305_1|25760|e_gw1.3.1383.1_Metschnikowia_sp._yHQL305_v1.0_Saccharomycotina_Restricted	jgi	MetyHQL305_1	25760	57	MPAKISYPSPRVSQLDASILDDELFSLLKQQLSDAFLLLSNKPWSYHLHPELWSLFLKLAIFRLTTFQAGASYGFKLQNLKLSDHRTGKVINTRRRYLLLGTIIGEYLVKKAQLYLFLLEEQYAHPKNLYERVKNALMRHKSNIIKYAGDTVQVLELFNFVSFLVFGRYPNLIYRTLGISVTPIVADLLKFNGSNVNYEFQNRQLVWNVLTEFLVFILPLLQLRKLRRLVRNLMPTRSNDKRHYGYSETPVTTNFTSLPVSQCAMCIESVNARGLNAATTYVTNPFVTNCDHVYCYVCLATRFNAIENGNDYAEGCPRCRLKITSFRQFGSGTGEIDRNAIVVEYEEAESDDDENSGDDDGSDEPQSFDRDSEEEEVEKALPLSELEFLPRSRQPDYSE…	jgi|MetyHQL305_1|25760	1	PF04757	1	Pex2 / Pex12 amino terminal region	1	Pex2 / Pex12 amino terminal region	1	IPR006845	1	Pex, N-terminal	1	Pex, N-terminal	2	PTHR23350;PTHR23350:SF4	2	PEROXISOME ASSEMBLY PROTEIN 10;PEROXISOME BIOGENESIS FACTOR 2	jgi|MetyHQL305_1|25760|e_gw1.3.1383.1	Metschnikowia_sp._yHQL305_v1.0	Saccharomycotina	Restricted	Metschnikowia sp.	Metschnikowia	Ascomycota	9	2
jgi|Parsed1|1025582|e_gw1.6.253.1_Paraphysoderma_sedebokerense_JEL821_v1.0_Blastocladiomycota_Restricted	jgi	Parsed1	1025582	58	MGKFNNKRYDHEGNVSSLDCCRCSCIVIFPQILANRFAGVAIEDLTGQIYSLCKDQHGCRYLQKKLEEQNENHIALIFNEVFSHFAELMTDPFGNYLCQKLLEHCNDEQRTAIVENVAPELVNISLNMHGTRAVQKMVEFLSTPQQIRIVVVALNPNVVTLIKDLNGNHVIQKCLNRLQAEDNQFVYNAVTQHCVEVATHRHGCCVLQRCIDHASEKQKVQLVTEITFHALTLVQDPFGNYVVQYVLDLGDRRFSDGIIRRFIGNVCLLSVQKFSSNVMEKCIRVAEPETRKLLIEELLNKDRLDKLLRDSYANYVVQTGLDYADPVQRAKLIDCIRPLLPAIRNTPYGKRLQGKLHRDQISSNLNVRMDQLNMLGVGYPFGVNGFGNMNMNLNFPSGG…	jgi|Parsed1|1025582	1	PF00806	1	Pumilio-family RNA binding repeat	1	Pumilio-family RNA binding repeat	1	IPR001313	1	Pumilio RNA-binding repeat	1	Pumilio RNA-binding repeat	2	PTHR12537;PTHR12537:SF13	2	RNA BINDING PROTEIN PUMILIO-RELATED;PUMILIO HOMOLOGY DOMAIN FAMILY MEMBER 4	jgi|Parsed1|1025582|e_gw1.6.253.1	Paraphysoderma_sedebokerense_JEL821_v1.0	Physodermatomycetes	Restricted	Paraphysoderma sedebokerense	Paraphysoderma	Blastocladiomycota	1	1
jgi|Basme2finSC|206494|e_gw1.41.76.1_Basidiobolus_meristosporus_CBS_931.73_v1.0_Entomophthoromycotina_Free	jgi	Basme2finSC	206494	58	MTTLGNIDPVFGRIHANSRDLSDRPVSPPNNICRFFQQGHCSRGDRCTFIHTFKPVPPESPHPILSPVSNGASPYNYPTSPLSPTFYSQLPNNGFHSYTKAGFNNSSPSNGKSAQPNPNTGKQVSKKASTDVEASNRFSGVPIEDMVGEVYSLCKDQHGCRYLQKKLEEQNQKYVDIIFHEVYGHFVELMTDPFGNYLCQKLLEFCSDEQRTIIIDTVAPELVSISLNMHGTRAVQKMIEFLSNAQQIRMIIVALNANVVTLIKDLNGNHVVQKCLHRLKSADNQFIYNGVCDSLIEVATHRHGCCVLQRCIDYSSESQKSQLVSAITYHALTLVQDPFGNYVVQYVLDLNEPRLSDPLIRRFFGNACLLSVQKFSSNVMEKCIRVSKPDTRKGLINEL…	jgi|Basme2finSC|206494	2	PF00806;PF00642	2	Pumilio-family RNA binding repeat;Zinc finger C-x8-C-x5-C-x3-H type (and similar)	2	Pumilio-family RNA binding repeat;Zinc finger domain	2	IPR001313;IPR000571	2	Pumilio RNA-binding repeat;Zinc finger, CCCH-type	2	Pumilio RNA-binding repeat;Zinc finger	2	PTHR12537:SF13;PTHR12537	2	PUMILIO HOMOLOGY DOMAIN FAMILY MEMBER 4;RNA BINDING PROTEIN PUMILIO-RELATED	jgi|Basme2finSC|206494|e_gw1.41.76.1	Basidiobolus_meristosporus_CBS_931.73_v1.0	Entomophthoromycotina	Free	Basidiobolus meristosporus	Basidiobolus	Zoopagomycota	2	2
jgi|Basme2finSC|209234|e_gw1.66.27.1_Basidiobolus_meristosporus_CBS_931.73_v1.0_Entomophthoromycotina_Free	jgi	Basme2finSC	209234	58	MTTLGNIDPVFGRIHANPRDLSDRSVSPPSNICRFFQQGYCSRGDRCTFIHTFKSVPPESPHPILSPVSNGVSPYNYPASPLSPTFYNQLPNNGFHNYTKAGFNNLSPSNGKSAQPNSGASKQVAKKASTDVEASNRFSGVPIEDMVGEVYSLCKDQHGCRYLQKKLEEQNQKYVDIIFHEVYGHFVELMTDPFGNYLCQKLLEFCNDEQRTAIVDTVAPELVNISLNIHGTRAVQKMIEFLSNTQQIRMIIVALNTSVVTLIKDLNGNHVVQKCLNRLKSADNQFIYNGVCDSLIEVATHRHGCCVLQRCIDYSSETQKSQLVSAITYHALTLVQDPFGNYVVQYVLDLNEPRLSDPLIRRFFGNTCLLSVQKFSSNVMEKCIRVSKPETRKGLIDEL…	jgi|Basme2finSC|209234	2	PF00806;PF00642	2	Pumilio-family RNA binding repeat;Zinc finger C-x8-C-x5-C-x3-H type (and similar)	2	Pumilio-family RNA binding repeat;Zinc finger domain	2	IPR001313;IPR000571	2	Pumilio RNA-binding repeat;Zinc finger, CCCH-type	2	Pumilio RNA-binding repeat;Zinc finger	2	PTHR12537:SF13;PTHR12537	2	PUMILIO HOMOLOGY DOMAIN FAMILY MEMBER 4;RNA BINDING PROTEIN PUMILIO-RELATED	jgi|Basme2finSC|209234|e_gw1.66.27.1	Basidiobolus_meristosporus_CBS_931.73_v1.0	Entomophthoromycotina	Free	Basidiobolus meristosporus	Basidiobolus	Zoopagomycota	2	2
jgi|Pgt_201_B1|10280|rna-gnl|WGS:VSWC|PGT21_036048-T1_mrna_Puccinia_graminis_f._sp._tritici_21-0_haplotype_B_Pucciniomycotina_Free	jgi	Pgt_201_B1	10280	59	MFSARSILILSAMLASGILSMPLTAEESRNAHAPILARMEYPTHPEAHLSSRSSLGRRNPTYGGEYGGYGGGAGGGLGGGLGGGLGGGIGGGIGGGLGGGLGGGLGGGLGGGLGGGLGGGIGGGIGGGIAGGIVGGAGGGAGGGAGAGYGGASGYDGGAGYGGGAGYGGGAGYGGGSAGGIGAGGGVGAGGGYGGGSGAGAGYGGGSGMGAGYGSGAGAYGGGGGGGGGGGGSYM	jgi|Pgt_201_B1|10280	NA	NA	NA	NA	NA	NA	NA	NA	NA	NA	NA	NA	NA	NA	NA	NA	jgi|Pgt_201_B1|10280|rna-gnl|WGS:VSWC|PGT21_036048-T1_mrna	Puccinia_graminis_f._sp._tritici_21_0_haplotype_B	Pucciniomycotina	Free	Puccinia graminis	Puccinia	Basidiomycota	1	5
jgi|Pgt_201_A1|9955|rna-gnl|WGS:VSWC|PGT21_036386-T1_mrna_Puccinia_graminis_f._sp._tritici_21-0_haplotype_A_Pucciniomycotina_Free	jgi	Pgt_201_A1	9955	59	MFSARSILILSAMLASGILSMPLTAEESRNAHAPILARMEYPTHPEAHLSSRSSLGRRNPTYGGEYGGYGGGAGGGLGGGLGGGLGGGIGGGLGGGLGGGLGGGLGGGLGGGLGGGIGGGIAGGIGGGAGGGAGGGAGAGYGGASGYDGGAGYGGGAGYGGGAGYGGGSAGGIGAGGGVGAGGGYGGGSGAGAGYGGGSGMGAGYGSGAGAYGGGGGGGGGGGGGSYM	jgi|Pgt_201_A1|9955	NA	NA	NA	NA	NA	NA	NA	NA	NA	NA	NA	NA	NA	NA	NA	NA	jgi|Pgt_201_A1|9955|rna-gnl|WGS:VSWC|PGT21_036386-T1_mrna	Puccinia_graminis_f._sp._tritici_21_0_haplotype_A	Pucciniomycotina	Free	Puccinia graminis	Puccinia	Basidiomycota	1	5
jgi|Pgt_Ug99_A1|10579|rna-gnl|WGS:VDEP|PGTUg99_025155-T1_mrna_Puccinia_graminis_f._sp._tritici_Ug99_haplotype_A_Pucciniomycotina_Free	jgi	Pgt_Ug99_A1	10579	59	MFSARSILILSAMLASGILSMPLTAEESRNAHAPILARMEYPTHPEAHLSSRSSLGRRNPTYGGEYGGYGGGAGGGLGGGLGGGLGGGIGGGLGGGLGGGLGGGLGGGLGGGLGGGIGGGIAGGIGGGAGGGAGGGAGAGYGGASGYDGGAGYGGGAGYGGGAGYGGGSAGGIGAGGGVGAGGGYGGGSGAGAGYGGGSGMGAGYGSGAGAYGGGGGGGGGGGGGSYM	jgi|Pgt_Ug99_A1|10579	NA	NA	NA	NA	NA	NA	NA	NA	NA	NA	NA	NA	NA	NA	NA	NA	jgi|Pgt_Ug99_A1|10579|rna-gnl|WGS:VDEP|PGTUg99_025155-T1_mrna	Puccinia_graminis_f._sp._tritici_Ug99_haplotype_A	Pucciniomycotina	Free	Puccinia graminis	Puccinia	Basidiomycota	1	5
jgi|Pgt_Ug99_C1|10447|rna-gnl|WGS:VDEP|PGTUg99_019392-T1_mrna_Puccinia_graminis_f._sp._tritici_Ug99_haplotype_C_Pucciniomycotina_Free	jgi	Pgt_Ug99_C1	10447	59	MFSARSILILSAMLASGILSMPLTAEESRNAHAPILARMEYPTHPEAHLSSRSSLGRRNPTYGGEYGGYGGGAGGGLGGGLGGGLGGGIGGGIGGGLGGGLGGGLGGGLGGGLGGGLGGGIGGGIGGGIAGGIVGGAGGGAGGGAGAGYGGASRYDGGAGYGGGAGYGGGAGYGGGSAGGIGAGGGVGAGGGYGGGSGAGAGYGGGSGMGAGYGSGAGAYGGGGGGGGGGGGSYM	jgi|Pgt_Ug99_C1|10447	NA	NA	NA	NA	NA	NA	NA	NA	NA	NA	NA	NA	NA	NA	NA	NA	jgi|Pgt_Ug99_C1|10447|rna-gnl|WGS:VDEP|PGTUg99_019392-T1_mrna	Puccinia_graminis_f._sp._tritici_Ug99_haplotype_C	Pucciniomycotina	Free	Puccinia graminis	Puccinia	Basidiomycota	1	5
jgi|Morsel1|642775|fgenesh1_kg.87_#_3_#_TRINITY_DN1052_c0_g1_i1_Lunasporangiospora_selenospora_KOD1015_v1.0_Mortierellomycotina_Restricted	jgi	Morsel1	642775	60	MSCFSTSSTFSSSQYPRSFSSSTHPVHSPRQFTPSLARILLVVSIAFSSCWLNPALAGVVTGDHYTSSKTSTTLDPSPTSHTVSTKTHTSNSPASMSASSTTSSPTQTVSQVADAPTPNPQAETELFDRPAVIGGFNPTPGVFIYSAFLFVFVVAVGIATTHRLMVRRAAKKQQEAEKASAAEEGRANGPGDGPVISTLNEKRAIEDDDKENRAPKRSNSGDGDKSHKSLRDIKGETNLRANLFKQVSLSKVPLMEDVGPAGSLPSADASAKAPGHVQTDGELHQSPSMRRAKRQMPTPEANPPMQQSLPHVSSKATKIRRNGSQASTTSTSSTSSTSGSRRERTSARAYGRGDDVDTTDYTRPPLTASTFDDAYYSTILEPYRRIVTPPPLPQPAYKQ…	jgi|Morsel1|642775	NA	NA	NA	NA	NA	NA	NA	NA	NA	NA	NA	NA	NA	NA	NA	NA	jgi|Morsel1|642775|fgenesh1_kg.87_#_3_#_TRINITY_DN1052_c0_g1_i1	Lunasporangiospora_selenospora_KOD1015_v1.0	Mortierellomycotina	Restricted	Lunasporangiospora selenospora	Lunasporangiospora	Mucoromycota	2	2
jgi|Morsel1|610600|fgenesh1_kg.6_#_756_#_TRINITY_DN1052_c0_g1_i1_Lunasporangiospora_selenospora_KOD1015_v1.0_Mortierellomycotina_Restricted	jgi	Morsel1	610600	60	MSCFSTSSTFSSSQYPRSFSSSTHPVHSPRQFTPSLARILLVVSIAFSSCWLNPALAGVVTGDHYTSSKTSTTLDPSPTSHTVSTKTHTSNSPASMSASSTTSSPTQTVSQVADAPTPNPQAETELFDRPAVIGGFNPTPGVFIYSAFLFVFVVAVGIATTHRLMVRRAAKKQQEAEKASAAEEGRANGPGDGPVISTLNEKRAIEDDDKENRAPKRSNSGDGDKSHKSLRDIKGETNLRANLFKQVSLSKVPLMEDVGPAGSLPSADASAKAPGHVQTDGELHQSPSMRRAKRQMPTPEANPPMQQSLPHVSSKATKIRRNGSQASTTSTSSTSSTSGSRRERTSARAYGRGDDVDTTDYTRPPLTASTFDDAYYSTILEPYRRIVTPPPLPQPAYKQ…	jgi|Morsel1|610600	NA	NA	NA	NA	NA	NA	NA	NA	NA	NA	NA	NA	NA	NA	NA	NA	jgi|Morsel1|610600|fgenesh1_kg.6_#_756_#_TRINITY_DN1052_c0_g1_i1	Lunasporangiospora_selenospora_KOD1015_v1.0	Mortierellomycotina	Restricted	Lunasporangiospora selenospora	Lunasporangiospora	Mucoromycota	2	2
jgi|NeoP8C63_1|195152|CE195151_6341_Helotiales_sp._P8C63_v1.0_Leotiomycetes_Restricted	jgi	NeoP8C63_1	195152	61	MDTPSTDKSEVAVEREGTPATAGETTSAEVEKKVRQPTEKCKSKSKKGKDSKGKATRSKSKKAKEPESSESESSESSSEEESSEEEESASDSDSDSETETEKEKRKRKAKKRAKQKSKDKRKSKSKKSQKEVSSDSDSESSVENDTEPEVVSEVEEDVGEVEVTSANLQQQMQLIQQQLMNLQAQAGLQTHAAGLQTQTWGALTGIRRQPPPPANNARRGRAKRLGIDPASQKKAKKEKTTKRKRASKLEFKRVDHLWDSTIHNYKLTDTAEDEESSEYDQYLFNVRRNFDWEGKYKHTVVDIKSKLLKEALNEVMDGVKGVSLVEETPCVDPNLLFLYLEDLRKSCKELKNKKVTVKKGKRKEIKRNETKRKHLKILLKYLDQDYAAVMKTLYPMLES…	jgi|NeoP8C63_1|195152	1	PF00004	1	ATPase family associated with various cellular activities (AAA)	1	ATPase family associated with various cellular activities (AAA)	1	IPR003959	1	ATPase, AAA-type, core	1	ATPase, AAA-type, core	2	PTHR46411:SF1;PTHR46411	2	FAMILY ATPASE, PUTATIVE (AFU_ORTHOLOGUE AFUA_7G05752)-RELATED;FAMILY ATPASE, PUTATIVE-RELATED	jgi|NeoP8C63_1|195152|CE195151_6341	Helotiales_sp._P8C63_v1.0	Leotiomycetes	Restricted	Helotiales sp.	Helotiales	Ascomycota	6	5
jgi|ColoR113_1|87682|estExt_Genewise1Plus.C_550087_Leotiomycetes_sp._R113_184_v1.0_Leotiomycetes_Restricted	jgi	ColoR113_1	87682	61	MPTLSPPLPSFTMETNKTEAQSTERTEPTPVVTEGGPATQADLKAKQPKDKQHKSPNCKKNKARKEGKHSKKAGKSKKGKEPDSGDEDASGKSEPSDESDTSDSSSDSESESEKDKRKRKAKAKKRKEKAKDKKKTKSGKRSKKEDSPSSDSSSESDSEEEDTEGTEEDPEASMEDQQLELLLQLQQQLQLQQLQDPLQQRLAFQPQQQQMARGGLDGLSNPTFAQAGYPGNAVNARIQNLMMQRQMRNQREEVDIRRKKDKSKKKRGSKLEFKRVDQLWDNTIHSYKLQDTAEVDEDEYDEYLFNVRRTFDWEGKYKSTLIDIKSKLIKEALNDVMEGVKGVSLVEETPSVDPNLLFLYEQDLKKLSKDLKTKIRKEKMKRKVQKRTDLKIKHIKVLL…	jgi|ColoR113_1|87682	1	PF00004	1	ATPase family associated with various cellular activities (AAA)	1	ATPase family associated with various cellular activities (AAA)	1	IPR003959	1	ATPase, AAA-type, core	1	ATPase, AAA-type, core	2	PTHR46411;PTHR46411:SF1	2	FAMILY ATPASE, PUTATIVE-RELATED;FAMILY ATPASE, PUTATIVE (AFU_ORTHOLOGUE AFUA_7G05752)-RELATED	jgi|ColoR113_1|87682|estExt_Genewise1Plus.C_550087	Leotiomycetes_sp._R113_184_v1.0	Leotiomycetes	Restricted	Leotiomycetes sp.	Leotiomycetes	Ascomycota	6	5
jgi|Paxam1|300376|CE300375_13444_Paxillus_ammoniavirescens_Pou09.2_v1.0_Agaricomycetes_Free	jgi	Paxam1	300376	62	MSEHYILPPPPYELSLQRDQKISEELQELELSKKRQTEGEEDSGEWGDNKDSKVLAQKALMELTVKPLRIQKRPAASHNAAVRGPRPLPKRPADASLCSPQGQGNRRSPLLETKARETEQDHMAETYSPAPPPFSAIAPPLVGPPYEWSMLHPNTSATPLPLNSLLRPSFDASRQSHSNQWPTYYPPEPRTDTSFRRTSHASFQSASSSTPPRDRNFGMRLAFDPSVAYSNSQAETREMNAAALYSSAVSSHLDPGSAMNPGSRQSYM	jgi|Paxam1|300376	NA	NA	NA	NA	NA	NA	NA	NA	NA	NA	NA	NA	NA	NA	NA	NA	jgi|Paxam1|300376|CE300375_13444	Paxillus_ammoniavirescens_Pou09.2_v1.0	Agaricomycetes	Free	Paxillus ammoniavirescens	Paxillus	Basidiomycota	3	3
jgi|Hydpi2|105280|fgenesh1_kg.1_#_1021_#_Locus1941v1rpkm132.48_Hydnomerulius_pinastri_v2.0_Agaricomycetes_Free	jgi	Hydpi2	105280	62	MSERYIPPPPPYELSLQRDQKISEELQELELSKKSPVHDDEENPEWEDNKDSKALAQKVLMMQTSVQPLHIQKRSVPSNNAGLRGPRPLPPSPADARLRQAPGGARRFSPIPENKERAAELDRSEEPYSPAPPPFSAVAPSLDRPAYERSFFHPSTSAAPSPLNSPLRPSFDTPRNWQSNQRPYSSYSPTESRPEPSYRRASNSSFQTAPSHTPSPSRNYGMRLAFNPSVAYSNSQNDPWGTVVEPRQPSAAALYSSAISSHLHPGSAMNPGSRQSYM	jgi|Hydpi2|105280	NA	NA	NA	NA	NA	NA	NA	NA	NA	NA	NA	NA	NA	NA	NA	NA	jgi|Hydpi2|105280|fgenesh1_kg.1_#_1021_#_Locus1941v1rpkm132.48	Hydnomerulius_pinastri_v2.0	Agaricomycetes	Free	Hydnomerulius pinastri	Hydnomerulius	Basidiomycota	3	3
jgi|Arxad1|4741|rna_ARAD1D18942g_Blastobotrys_(Arxula)_adeninivorans_Saccharomycotina_Free	jgi	Arxad1	4741	63	MKFDPNDTSMSARDKAFARFSVEGKNVVVTGGARGLGLACVYALFEHGATGALLLDINEPALEKTKEALGKVFPDRKVLTKVVDVTDPKSIKQAVEYAVANLASIDILLPFAGVGELTGPDDDDIENSWIHSWERILKVNLSGVYYTSILFGEQMSENENGGAIVMVASLVGHQGSGAIPHAYAASKAAILNLRTTLADMYRGNSIRVNSISPGFIDTDMTAPLPDAVRDIFSQITPIPRFGKVDEITGAVVLLASDAGSYMTGADILIDGGALNSYM	jgi|Arxad1|4741	1	PF13561	1	Enoyl-(Acyl carrier protein) reductase	1	Enoyl-(Acyl carrier protein) reductase	0		0		0		2	PTHR42760:SF5;PTHR42760	2	SORBOSE REDUCTASE SOU1;SHORT-CHAIN DEHYDROGENASES/REDUCTASES FAMILY MEMBER	jgi|Arxad1|4741|rna_ARAD1D18942g	Blastobotrys_(Arxula)_adeninivorans	Saccharomycotina	Free	Blastobotrys (Arxula)	Blastobotrys	Ascomycota	9	2
jgi|Blara1|2787|g002802.m1_Blastobotrys_raffinosifermentans_NRRL_Y-27150_Saccharomycotina_Free	jgi	Blara1	2787	63	MKFDPNDTSLSARDKAFARFSVEGKNVVVTGGARGLGLACVYALFEHGATGALLLDINEPELGKAKEVLEKVFPDRKVLTKVVNVTDPKSIKQAVEYAAANLGSIDILLPFAGIGELTGGSDDEDPETSWISSWERILKVNLSGAYYTSVLFGEQMSENENGGAIVMVASLVGHQGSAAIPPAYAASKGAILNLRTTLADMYRGNGIRVNSISPGFIDTEMTAPLSDAVRDIFSQITPIPRFGKMDEITGAVVLLASDAGSYMTGTDILIDGGALNSYM	jgi|Blara1|2787	1	PF13561	1	Enoyl-(Acyl carrier protein) reductase	1	Enoyl-(Acyl carrier protein) reductase	0		0		0		2	PTHR42760;PTHR42760:SF5	2	SHORT-CHAIN DEHYDROGENASES/REDUCTASES FAMILY MEMBER;SORBOSE REDUCTASE SOU1	jgi|Blara1|2787|g002802.m1	Blastobotrys_raffinosifermentans_NRRL_Y_27150	Saccharomycotina	Free	Blastobotrys raffinosifermentans	Blastobotrys	Ascomycota	9	2
jgi|Dactort1|1272420|e_gw1.11.491.1_Dacrymyces_tortus_OMC1693_v1.0_Dacrymycetes_Restricted	jgi	Dactort1	1272420	64	MSHRASLLLQLTNISPQRLEQKRAEFERQRQQSRRAFEEEMRKMEQLQLQQEREILNLTPDAAGHQHMALSAPTTPPRGANDLNGKTTGTPVYNGNSIDSLKAVDHYEAQPKSAVVGGLTSTLSSAEKQPMVGAKSMPGSRRGSKNKDDPDFLNFSGLSIQDRSPSAEGRARQDQPPPIIDVNRAPSSQVLSPPPFNDKFLLDDELDKEMLNSITHYPIADDDNFPVLIKRDSYSGRLSVSSAALDLAPLSQAPMRNFQGGNTGGSKTSEWPQFSGPPRVANSTSPVNRMDRGRAVTQPHVNMKGPHPDGLAAHVTISPGGTQQLSPVNSRRSSPPGPKDGMPITGLSSRSVPGTPLNVLSPNGRLDVPSRTPVSPASPNPAGDMNGQMMQPQEGGVFP…	jgi|Dactort1|1272420	1	PF00806	1	Pumilio-family RNA binding repeat	1	Pumilio-family RNA binding repeat	1	IPR001313	1	Pumilio RNA-binding repeat	1	Pumilio RNA-binding repeat	2	PTHR12537;PTHR12537:SF13	2	RNA BINDING PROTEIN PUMILIO-RELATED;PUMILIO HOMOLOGY DOMAIN FAMILY MEMBER 4	jgi|Dactort1|1272420|e_gw1.11.491.1	Dacrymyces_tortus_OMC1693_v1.0	Dacrymycetes	Restricted	Dacrymyces tortus	Dacrymyces	Basidiomycota	4	2
jgi|Cercru1|2917281|fgenesh1_pm.8_#_121_Cerinomyces_crustulinus_OMC1686_v1.0_Dacrymycetes_Restricted	jgi	Cercru1	2917281	64	MQTVLAHEELFNRPSNPISAPAFLDLADSAARQSSNLPDINVRLEQKRAEFERQKQQSLQAFQEHMRKMEQQQLEQERQILNLTPDFSGHQHTALSAPTTPPRGANGLDGKPAPPPVHTTSATDGIHAVDHYEAAPKSAFPIVGGGLASALSAAEKQPMVGAKSMPGSRRGSKNKDDPDFLKFTGLSLQDRSPSAQGHVRQEQAPQVLDLNNGAGAQVLSPPPFNDRFLLDDELDKEMLNSITHYPLPDDDKFPVLLKRDNYSGRLSVSSAALDLAPLSQAPMRNFQGGNTGGSKTSEWPQFSGPPRVANSTSPVNRMDRGRAVTQPHVNLKGGPHPDGLAANMTISPGGTQRLSPVNSRRSSPPGPKDGVSISTLSSRSVPGTPLNVLPPNGRLDVPS…	jgi|Cercru1|2917281	1	PF00806	1	Pumilio-family RNA binding repeat	1	Pumilio-family RNA binding repeat	1	IPR001313	1	Pumilio RNA-binding repeat	1	Pumilio RNA-binding repeat	2	PTHR12537;PTHR12537:SF13	2	RNA BINDING PROTEIN PUMILIO-RELATED;PUMILIO HOMOLOGY DOMAIN FAMILY MEMBER 4	jgi|Cercru1|2917281|fgenesh1_pm.8_#_121	Cerinomyces_crustulinus_OMC1686_v1.0	Dacrymycetes	Restricted	Cerinomyces crustulinus	Cerinomyces	Basidiomycota	4	2
jgi|Morsem1|106484|CE106483_1032_Morchella_semilibera_PhC_218_v1.0_Pezizomycetes_Restricted	jgi	Morsem1	106484	65	MGRQCCWIDLCVAGLAGLLGRRELAVSCQLQCFVVLGVGTHIYMNTYMHRQTDRQTDRQTDRQTDRQTDRQTDRQTPWVRSRLRSCLVQRWSFAKLKDTICKNASPIYLAIYGKRTCARPLRGSADSPAPSYM	jgi|Morsem1|106484	NA	NA	NA	NA	NA	NA	NA	NA	NA	NA	NA	NA	NA	NA	NA	NA	jgi|Morsem1|106484|CE106483_1032	Morchella_semilibera_PhC_218_v1.0	Pezizomycetes	Restricted	Morchella semilibera	Morchella	Ascomycota	1	10
jgi|Mordis1|407178|CE407177_1498_Morchella_disparilis_PhC_293_v1.0_Pezizomycetes_Restricted	jgi	Mordis1	407178	65	MGRQCCWIDLCVAGLAGLLGRRELAVSCQLQCFVVLGVGTHIYMNTYMHRQTDRQTDRQTDRQTDRQTDRQTDRQTPWVRSRLRSCLVQRWSFAKLKDTICKNASPIYLAIYGKRTCARPLRGSADSPAPSYM	jgi|Mordis1|407178	NA	NA	NA	NA	NA	NA	NA	NA	NA	NA	NA	NA	NA	NA	NA	NA	jgi|Mordis1|407178|CE407177_1498	Morchella_disparilis_PhC_293_v1.0	Pezizomycetes	Restricted	Morchella disparilis	Morchella	Ascomycota	1	10
jgi|Sclcihr1|4184458|fgenesh1_pg.1_#_2_Scleroderma_citrinum_hr._v1.0_Agaricomycetes_Restricted	jgi	Sclcihr1	4184458	66	MPTPSKTNFFTFPSCQKLEDEDVLDGMGNVPDNMRHTFRRGDNVIIQGERGALWYGVINDIRVQCLKTMHKAWIAARWYYRKEDITENNIHKYVDIIAPEEILSPAEVIKFAEGEGCGPLIESEDMFTRWSMTASGQHMLEGTTHVFQVCQKAYNPDKDHQHYCRTCRKWFHCGCLKRLPKASNKMWEYVIEQGRTSGLSCNDKFIDALCIPISQGKVSGVVGNGMTILAMWGAFEKSQEEDIEIDWNGNLTSDMLEHTTRLHVYYQCPLCSKAGRVSYM	jgi|Sclcihr1|4184458	NA	NA	NA	NA	NA	NA	NA	NA	NA	NA	NA	NA	NA	NA	NA	NA	jgi|Sclcihr1|4184458|fgenesh1_pg.1_#_2	Scleroderma_citrinum_hr._v1.0	Agaricomycetes	Restricted	Scleroderma citrinum	Scleroderma	Basidiomycota	3	3
jgi|Sclcihr1|4191355|fgenesh1_pg.14_#_256_Scleroderma_citrinum_hr._v1.0_Agaricomycetes_Restricted	jgi	Sclcihr1	4191355	66	MPTPSKTNFFTFPSCQELEVTNLMNADEDVLDGMGNVPDNMRHTFRRGDNVIIQGERGTLWYGVINDIRVQRLKTMHSAEGMDCSMMVLPKGGHNRKQHLQIYIIAREEILSPAEVIKFTEGEGCGPLIESEDMFTRWSMTASGQHMLEGTTHVCQVCQKAYNPDKDHQRYCRTCRKWFHCGCLKRLPKASNKMQEYVIEQGRTSGLWCNDKFIDALCIPISQGKVSGVVGNGMTILAMWGAFEKSQEEDVEIDWNGNLTSDVLEHTTRLHVYYQCPLCSKAGRASYM	jgi|Sclcihr1|4191355	NA	NA	NA	NA	NA	NA	NA	NA	NA	NA	NA	NA	NA	NA	NA	NA	jgi|Sclcihr1|4191355|fgenesh1_pg.14_#_256	Scleroderma_citrinum_hr._v1.0	Agaricomycetes	Restricted	Scleroderma citrinum	Scleroderma	Basidiomycota	3	3
jgi|Morsem1|741352|fgenesh1_kg.10_#_1349_#_TRINITY_DN4984_c0_g1_i1_Morchella_semilibera_PhC_218_v1.0_Pezizomycetes_Restricted	jgi	Morsem1	741352	67	MTSAQWLYLLGSCQGLVLNTDQSGYPHLSGGYKCSPMTSSIALAPISRYISGQSNEMPCLRIEQLGLGVLIPVYPPGAEVERLGTEHCSYM	jgi|Morsem1|741352	NA	NA	NA	NA	NA	NA	NA	NA	NA	NA	NA	NA	NA	NA	NA	NA	jgi|Morsem1|741352|fgenesh1_kg.10_#_1349_#_TRINITY_DN4984_c0_g1_i1	Morchella_semilibera_PhC_218_v1.0	Pezizomycetes	Restricted	Morchella semilibera	Morchella	Ascomycota	1	10
jgi|Mordis1|749976|fgenesh1_kg.1_#_3169_#_TRINITY_DN7809_c0_g1_i1_Morchella_disparilis_PhC_293_v1.0_Pezizomycetes_Restricted	jgi	Mordis1	749976	67	MASAQWLYLLGSCQGLVLNTDQSGYPHLSGGYKCSPMTSSIALAPISRYISGQSNEMPCLRIEQLGLGVLIPVYPPGAEVERLGTEHCSYM	jgi|Mordis1|749976	NA	NA	NA	NA	NA	NA	NA	NA	NA	NA	NA	NA	NA	NA	NA	NA	jgi|Mordis1|749976|fgenesh1_kg.1_#_3169_#_TRINITY_DN7809_c0_g1_i1	Morchella_disparilis_PhC_293_v1.0	Pezizomycetes	Restricted	Morchella disparilis	Morchella	Ascomycota	1	10
jgi|Powhir1|527319|MIX11482_2552_36_Powellomyces_hirtus_BR81_v1.0_Chytridiomycetes_Restricted	jgi	Powhir1	527319	68	MEQIPPSAASGTDAIFEIQRESRRLKDLVTNSQERALHVNSIRIEGVEHTRRSVVEALVKPILESQNLGDIVAESREACQRLGRLGVFRDVGVTLDTPTDSFGASGELVDVVLTVKEGPRFYARTGADFSNYDTTTNVTTKISNALGAGECLEANASYAVQPSVALNESAAAFTSETGSYFQVLCSKPLIPTPTFKRPNRADPDARIEFAAYSTNRNMLLHMSHEEQAKGLAARYKTADPYYGNHEFAYDVAWRHLHNVAQDASWSVRQDAGHTLKSAISHIYSRDHRNDPMLPTAGSYVRTREELSGLGGDVKFVKGEAEGQWAFSLGNGFTLATSIRGGLVLPLLGQRTRVNDRFLFGGPNSIRGFRQSGIGPMDKKDAIGGDAYWGAGLSLFTPLP…	jgi|Powhir1|527319	1	PF01103	1	Omp85 superfamily domain	1	Omp85 superfamily domain	1	IPR000184	1	Bacterial surface antigen (D15)	1	Bacterial surface antigen (D15)	2	PTHR12815:SF18;PTHR12815	2	SORTING AND ASSEMBLY MACHINERY COMPONENT 50 HOMOLOG;SORTING AND ASSEMBLY MACHINERY SAMM50 PROTEIN FAMILY MEMBER	jgi|Powhir1|527319|MIX11482_2552_36	Powellomyces_hirtus_BR81_v1.0	Chytridiomycetes	Restricted	Powellomyces hirtus	Powellomyces	Chytridiomycota	1	3
jgi|Gervar1|51727|CE51726_8857_Geranomyces_variabilis_JEL559_v1.0_Chytridiomycetes_Restricted	jgi	Gervar1	51727	68	MDSQPPLPQQHQPPPSASAGIIDDGADFRQKETRRLTDLITSSQSRPLHVHSIRIDGITHTRSTLVEQLVSPILQSETLGDVIAESREACQRLNRLGVFRDVAVTLDTPPRSVEAGGGVGKELVDVVLTVKEGPRFYARTGADFSNYDTTTNITTKISNALGGGEYLEANASYAVQPSVALNESAAAFASETGSYFQILASKPLLPTPRFRRANRADPEARIEVAAYNTNRNAQLHQSHDEQTKGLAVRYKTADPYYGNHEFAYDVAWRHLHNIAPNASWSIRKDAGHTLKSVLSHSFTRDHRDDPMLPTRGTYVRVREVNKPDGNEDMARLGVYVSRSTYSLSLPLKELAGLGGDVQFAKGEAEGQYIRNLGHGFTLSSTLRAGLMMPLPNSTKPIRV…	jgi|Gervar1|51727	1	PF01103	1	Omp85 superfamily domain	1	Omp85 superfamily domain	1	IPR000184	1	Bacterial surface antigen (D15)	1	Bacterial surface antigen (D15)	2	PTHR12815:SF18;PTHR12815	2	SORTING AND ASSEMBLY MACHINERY COMPONENT 50 HOMOLOG;SORTING AND ASSEMBLY MACHINERY SAMM50 PROTEIN FAMILY MEMBER	jgi|Gervar1|51727|CE51726_8857	Geranomyces_variabilis_JEL559_v1.0	Chytridiomycetes	Restricted	Geranomyces variabilis	Geranomyces	Chytridiomycota	1	3
jgi|Suioch1|282152|CE282151_9684_Suillus_ochraceoroseus_FC498_v1.0_Agaricomycetes_Restricted	jgi	Suioch1	282152	69	MSDLCDLPPPSYELSQQGHDQKIVEKKLQELLLSKIPIHDVEEEHDGDDSKYSKETETQKEKQPLFQTLVQPLHIQKRTPRGSRPLPPSPAEAQSRSKAIAIHPTGPVAEEIEYQPVLSPPPPFTAVGPSFDGPPYEYSMYHASGSAAPSPLSTPNRASFNPPTVRRGQQRPFSSFSPAEPHAETSYRRISHGAYLESSSSRNFTPPASRLSFDPSIAYATSSNAVYDPWERTSDSTAVDPTSLYSSAVSSYLNPTSAVNPGPRSSYM	jgi|Suioch1|282152	NA	NA	NA	NA	NA	NA	NA	NA	NA	NA	NA	NA	NA	NA	NA	NA	jgi|Suioch1|282152|CE282151_9684	Suillus_ochraceoroseus_FC498_v1.0	Agaricomycetes	Restricted	Suillus ochraceoroseus	Suillus	Basidiomycota	3	3
jgi|Suiamp1|885210|fgenesh1_kg.1_#_816_#_TRINITY_DN9837_c3_g3_i2_Suillus_ampliporus_FC55_v1.0_Agaricomycetes_Free	jgi	Suiamp1	885210	69	MCDSSPPPPSYELSQQGHDQKIVEKKLQDLLLSKIPIHDIEEEHDGEDSKDSKETEKKQPLFQAPVQPLHIQKRAPRGARPLPPSPADAHSRSRSTNINLIGPLAEETEHQDHRAIISPPPPFTVVGPSLDGPPYEYLMYHASGSAAPSPFSTPNRTSVNPPPVRRGQHRPSSSYSPAEPYAESSYRRVSQGAYLEPSSLKNATPPGKSSTATRLSFNPSIAYTTSSNDMYDPWERTSDSTAVNATSLYSSAVSSYLHPASAVNPSPRASYM	jgi|Suiamp1|885210	NA	NA	NA	NA	NA	NA	NA	NA	NA	NA	NA	NA	NA	NA	NA	NA	jgi|Suiamp1|885210|fgenesh1_kg.1_#_816_#_TRINITY_DN9837_c3_g3_i2	Suillus_ampliporus_FC55_v1.0	Agaricomycetes	Free	Suillus ampliporus	Suillus	Basidiomycota	3	3
jgi|Suibr2|718459|Suibr1.e_gw1.14.351.1_Suillus_brevipes_Sb2_v2.0_Agaricomycetes_Free	jgi	Suibr2	718459	69	MSSDSCNPPPPSYELSQQGHDRKIVEKKIQELLLSKIPIHPVEEERDEDDSKDSKEPEEQKQKQPSSLFQTPVQPLHIQKRTLRGARPLPPSPADAQYSRSKPAAIHPIGPLKEEPEHYDYQEVLSPPPPFTAVGPSLEGPAYEYSMYHASGSASQHPPNRSSFDPSPVRRGQHRPSSSYSPAEPRAETSYRRISHGSYLEPSCSKHLTPPGKSSNTRLNFNPSVAYATSSNAVYDPWERASDSTALNINAASLYSSAVSSYLHPGSAVNPASYM	jgi|Suibr2|718459	NA	NA	NA	NA	NA	NA	NA	NA	NA	NA	NA	NA	NA	NA	NA	NA	jgi|Suibr2|718459|Suibr1.e_gw1.14.351.1	Suillus_brevipes_Sb2_v2.0	Agaricomycetes	Free	Suillus brevipes	Suillus	Basidiomycota	3	3
jgi|Suielb1|1113126|fgenesh1_kg.8_#_389_#_TRINITY_DN9658_c1_g1_i1_Suillus_elbensis_FC64_v1.0_Agaricomycetes_Restricted	jgi	Suielb1	1113126	69	MSDSCNPPPSYELSQQDRKIVEKKLQELLLSKIPIHSVEEEHVEDDSKDSKESEEQKQKQDLFQTSIQPLRIQKRTPRGARPLPPSPGDAQYSRSKPAAIHPIGPLKEEPEPYDYQAVLSPPPPFTVVGPCLDGPPYEHSMHHASGSAAQSPPKLTSFNPPPVYHGQHRPSSSYPPAEPRPETSHRRISHGSYLEPSSSKHLTPPGKNSASTRLNFNTSVAYATPSNLVYDPWGHTSDSTTVNAASLYSSAVSSYLHPASAVNPGSRSSYM	jgi|Suielb1|1113126	NA	NA	NA	NA	NA	NA	NA	NA	NA	NA	NA	NA	NA	NA	NA	NA	jgi|Suielb1|1113126|fgenesh1_kg.8_#_389_#_TRINITY_DN9658_c1_g1_i1	Suillus_elbensis_FC64_v1.0	Agaricomycetes	Restricted	Suillus elbensis	Suillus	Basidiomycota	3	3
jgi|Suilak1|1662398|fgenesh1_kg.2_#_1906_#_TRINITY_DN9038_c0_g1_i2_Suillus_lakei_FC43_v1.0_Agaricomycetes_Free	jgi	Suilak1	1662398	69	MCQGVSGLPSCCAYIAGNTSPLDLSVYLFSQRTLIFDFVRCPCHPSLEHQTWFIMSSDSCNPPPPSYELSQQGHDRKIVEKKLQELLLSKIPIHDVEEERDEDDSKDSKEPEQQNQKQPLSSFQTTVQPLHIQKRIPRGARPLPPNPADAQYPRSKPADIHLIGPLKEEPEHQDYQVALSPPPPFTPVGPSLEGPPYEYSMYRASGTAAQFPPNRTSFNPPPVRRGQHRPSSSYSPAEPRAETSYRRISHGAFLEPSSSKHSTPAGKSFNTRLDFNPSIAYETSSNVMYDPWEHTSNSTAVNATSLYSSAVSSYLHPGSAVNPSPRSSYM	jgi|Suilak1|1662398	NA	NA	NA	NA	NA	NA	NA	NA	NA	NA	NA	NA	NA	NA	NA	NA	jgi|Suilak1|1662398|fgenesh1_kg.2_#_1906_#_TRINITY_DN9038_c0_g1_i2	Suillus_lakei_FC43_v1.0	Agaricomycetes	Free	Suillus lakei	Suillus	Basidiomycota	3	3
jgi|Suiplac1|1468267|fgenesh1_kg.2_#_4792_#_TRINITY_DN5565_c1_g2_i1_Suillus_placidus_S07_v1.0_Agaricomycetes_Restricted	jgi	Suiplac1	1468267	69	MSGLACCCAYIAGNTSLRWTWAFISSLNETLIFDFVRCPCRPSLEHQIWFIMSSDSFNPPPPSYELSQQGHDRKIVEKKFQELVLSKIPIHDVEEERDEDDSKDSKEPEEQKQKQPSSLFQTSVQPLHIQKRTLRGARPLPPSPADAQYSRSKPAVIHPVGPLKEEPEHQDYQEVLSPPPPFTTVGPSLEGPPYEYSMYRASGSASQPPPNRTSFNPPPVRRGQHRPSSSYSPAEPRTEISCRRISHGSYLEPPSSKHLAPPRKSSNARLNFNPSIAYATSSNAMYNPWENASDSTAVNPASLYSSAVSSYLHPASAVNPGPRSSYM	jgi|Suiplac1|1468267	NA	NA	NA	NA	NA	NA	NA	NA	NA	NA	NA	NA	NA	NA	NA	NA	jgi|Suiplac1|1468267|fgenesh1_kg.2_#_4792_#_TRINITY_DN5565_c1_g2_i1	Suillus_placidus_S07_v1.0	Agaricomycetes	Restricted	Suillus placidus	Suillus	Basidiomycota	3	3
jgi|Aspcapp1|641625|MIX6906_5646_41_Aspergillus_caperatus_DTO_337-E6_v1.0_Eurotiomycetes_Restricted	jgi	Aspcapp1	641625	70	MVSAVAYQAAHAGFIAFQTAFKLSRTSSHHFRPEPAYKAIDSVESFYNYEQCGHHPIDIGNILQSRYQVVHKLGWERYSIVWLCQYDQSSKYVAVKVAKRDSSTMGHPGRKMIPSVQDKFTFIGSKGPSLLCDESSRPIFQIETGRSLAAQLALAVEYIHARGLVHGVYICDCCEFSSDGDEYVIAKHVDILGKPPQGWWKKWEARDKLFTEAGERVRSGWQHPSWQSHFEEDIQHSRCEAIMSEFDVERRDALMELLQSTVRCEPEKRLTIQDVLDSWSWNVREEYLISYM	jgi|Aspcapp1|641625	NA	NA	NA	NA	NA	NA	NA	NA	NA	NA	NA	NA	NA	NA	NA	NA	jgi|Aspcapp1|641625|MIX6906_5646_41	Aspergillus_caperatus_DTO_337_E6_v1.0	Eurotiomycetes	Restricted	Aspergillus caperatus	Aspergillus	Ascomycota	3	8
jgi|Aspgl1|22966|fgenesh1_pg.4_#_13_Aspergillus_glaucus_v1.0_Eurotiomycetes_Free	jgi	Aspgl1	22966	70	MMLFAVFSRWACQIYPLACIRRTGGLQAAFKSTRASSHPPPAPEPVYQGNGGIEFYYHYEPGGHHPIGIGDVLQSRYRVVHKLGWGDSSIVWLCRDEQSSKYVAVKVAKGVSNAREADILDRLNDIDASTMGHLGRNMIPSVQDRFILHGVNGTHPCYVTSPARCSVVDTMERSSRPIFQLETGRSLAAQLALVVEYIHARGFVHGVDLCDDEEPLGSEAPKLATRPAWLGKDPEQYSPSEARLLITDFGETYSPGNDQIIAKEVDILGKPPQNWWEKWEARHQFFTETGERLSSKWQHPSWESHFEEDIQRSRREAWMPELDVEERDALTELFQCMLCWEPEKRLTIQGVLDSRLVLGTVLAENLTSYM	jgi|Aspgl1|22966	NA	NA	NA	NA	NA	NA	NA	NA	NA	NA	NA	NA	NA	NA	NA	NA	jgi|Aspgl1|22966|fgenesh1_pg.4_#_13	Aspergillus_glaucus_v1.0	Eurotiomycetes	Free	Aspergillus glaucus	Aspergillus	Ascomycota	3	8
jgi|Aspcost1|234298|fgenesh1_pm.166_#_8_Aspergillus_costiformis_CBS_101749_v1.0_Eurotiomycetes_Restricted	jgi	Aspcost1	234298	70	MMLFAIRPSCSRWVHRTQQLACRLKPSRFQAASKSTRTSSHHSPPEPVYKGIDGVEFFYDYEHGGYHPISIGDILQSRYQVINKLGWGRSSTVWLCRDDQYSKYVAVKVAKGVSNPREANLLKGFSDANSSTTDYPVRKMIPSFQDKFTLHEINGTHPCYVMSPAQCSIAVAKNRSSRPIFQIETGRSLAAQLALAVEYIHARGFVHGVEICDCCESPFGPEAPELASNPIWLGKHPEQYPPSEARLLVADFGETYPPRDEHVIAKHVDISGKPPQGWWEEWEARNQLFTEAGERLRSGWQHPSWESYFEEDIQHSWREARMPEFDVEERDALMELLQSTVRWEPEKRLTIQGVLNSRLVLRTVREECLISYM	jgi|Aspcost1|234298	NA	NA	NA	NA	NA	NA	NA	NA	NA	NA	NA	NA	NA	NA	NA	NA	jgi|Aspcost1|234298|fgenesh1_pm.166_#_8	Aspergillus_costiformis_CBS_101749_v1.0	Eurotiomycetes	Restricted	Aspergillus costiformis	Aspergillus	Ascomycota	3	8
jgi|Copang1|854915|fgenesh1_pg.87_#_33_Coprinellus_angulatus_CBS_144469_v1.0_Agaricomycetes_Free	jgi	Copang1	854915	71	MLFQYNALLADGTLDPNLVGSYNTVQYHSLVGMKLWQRRLAASSPRVSSDSPWNQLACQRSTEKAGYVRTHPNRRSGLVIGTGKTKLKTKQGKVYTDGTSVMVIVKWNRNLSKRTSRNWTEVTAPPNYLQTTPITLGMLSYM	jgi|Copang1|854915	NA	NA	NA	NA	NA	NA	NA	NA	NA	NA	NA	NA	NA	NA	NA	NA	jgi|Copang1|854915|fgenesh1_pg.87_#_33	Coprinellus_angulatus_CBS_144469_v1.0	Agaricomycetes	Free	Coprinellus angulatus	Coprinellus	Basidiomycota	3	3
jgi|Copang1|846336|fgenesh1_pg.24_#_159_Coprinellus_angulatus_CBS_144469_v1.0_Agaricomycetes_Free	jgi	Copang1	846336	71	MLFQYNALLADGTLDPNLVGSYNTVQYHSLVGMKLWQRRLAASSPRVSSDSPWNQLACQRSTEKAGYVRTHPNRRSGLVIGTGKTKLKTKQGKVYTDGTSVMVIVKWNRNLSKRTSRNWTEVTAPPNYLQTTPITLGMLSYM	jgi|Copang1|846336	NA	NA	NA	NA	NA	NA	NA	NA	NA	NA	NA	NA	NA	NA	NA	NA	jgi|Copang1|846336|fgenesh1_pg.24_#_159	Coprinellus_angulatus_CBS_144469_v1.0	Agaricomycetes	Free	Coprinellus angulatus	Coprinellus	Basidiomycota	3	3
jgi|NeoGfMa1|375638|estExt_Genewise1.C_460095_Neocallimastix_sp._Gf-Ma3-1_v1.0_Neocallimastigomycetes_Restricted	jgi	NeoGfMa1	375638	72	MIDMIIDSNSDNTITNEKVEINSSTNSSISSNQNIPLLLQNVPKEVIYQQPYSFAASCNELKKLKNVGNSPQSLSNSPSNIKLKNTSNKSSINQSLVESPASLSTVASSTPSKSSKNSKNSKTSKNSQNSKINNKNSKSNFNGVAILGQPIILTKENRKLIKKLSKSNLKNTPALAVLKDPNQSIVNPIFPTPISSKKSSIHEDEDEDEEELVKQLEKTKIEDQKKITEVVEEEEEKEKEVQSKLNSKSESDKKLKSKSKSKSKSKSKSKSKSKLDKKSKKSKSEKKNKKSKKEERMNNNEIGEEEEENGSHEERTEIMTNQDEVTETIADQQNVEEEDDEDEEEVSLFLLKSKLDNKKQNRKNYTGQGMSIIPPTPPPPPSEISTAFSTNVSNIDLNG…	jgi|NeoGfMa1|375638	NA	NA	NA	NA	NA	NA	NA	NA	NA	NA	NA	NA	NA	NA	NA	NA	jgi|NeoGfMa1|375638|estExt_Genewise1.C_460095	Neocallimastix_sp._Gf_Ma3_1_v1.0	Neocallimastigomycetes	Restricted	Neocallimastix sp.	Neocallimastix	Chytridiomycota	3	1
jgi|Neolan1|940769|e_gw1.43.49.1_Neocallimastix_lanati_v1.0_Neocallimastigomycetes_Free	jgi	Neolan1	940769	72	MIDMIIDSNSDNTITNEKVEINSSANNSISSNQNIPLLLQNVSQEVIYQQPYVYATSCDELKRLKNVRNSPQSLSNSPSTIQLKNTSNKSSINQSIVESPASMSTVASSTPSKSSKNSRNSKTSKKSQNSKNSGKNSKNSFNGIAILGQPIILTKENRKLIKKLSKANLKNTPTLTVLKDPNQSIVNPIFPTPISSKKSSIHEDEDEDEEELAKQLEKTKIEDQNKIDSVVEEEVEKEKENKVQSKSKSKSKSKSKSKSKSKSKSKLDKKSKKSKSEKKNKKSKKEERMSNNEIGEEGEEENDSQEEQTEIITNQGEVTEAITSQENIEEEDDEDEEEVSLFLLKSKLDNRKQNKKNYPGQGIPIIPPTPPPPPSEVSSAFSTNISNVDLNGNPYWVPG…	jgi|Neolan1|940769	NA	NA	NA	NA	NA	NA	NA	NA	NA	NA	NA	NA	NA	NA	NA	NA	jgi|Neolan1|940769|e_gw1.43.49.1	Neocallimastix_lanati_v1.0	Neocallimastigomycetes	Free	Neocallimastix lanati	Neocallimastix	Chytridiomycota	3	1
jgi|Neosp1|510688|fgenesh1_pg.132_#_28_Neocallimastix_californiae_G1_v1.0_Neocallimastigomycetes_Free	jgi	Neosp1	510688	72	MIDMIIDSNSDNTITNEKVEINSSANNSISSNQNIPLLLQNVSQEVIYQQPYVYATSCDELKRLKNVRNSPQSLSNSPSTIQLKNTSNKSSINQSIVESPASMSTVASSTPSKSSKNSRNSKTSKKSQNSKNSGKNSKNSFNGIAILGQPIILTKENRKLIKKLSKANLKNTPTLTVLKDPNQSIVNPIFPTPISSKKSSIHEDEDEDEEELAKQLEKTKIEDQNKIDSVVEEEVEKEKENKVQSKSKSKSKSKSKSKSKSKSKSKLDKKSKKSKSEKKNKKSKKEERMSNNEIGEEGEEENDSQEEQTEIITNQGEVTEAITSQENIEEEDDEDEEEVSLFLLKSKLDNRKQNKKNYPGQGIPIIPPTPPPPPSEVSSAFSTNISNVDLNGNPYWVPG…	jgi|Neosp1|510688	NA	NA	NA	NA	NA	NA	NA	NA	NA	NA	NA	NA	NA	NA	NA	NA	jgi|Neosp1|510688|fgenesh1_pg.132_#_28	Neocallimastix_californiae_G1_v1.0	Neocallimastigomycetes	Free	Neocallimastix californiae	Neocallimastix	Chytridiomycota	3	1
jgi|NeoWI3_1|508284|e_gw1.65.197.1_Neocallimastix_sp._WI3-B_v1.0_Neocallimastigomycetes_Restricted	jgi	NeoWI3_1	508284	72	MIDMIIDSNSDNTITNEKVEINSSTNSSISSNQNIPLLLQNVPKEVIYQQPYSFAASCDGLKKLKNVGNSPQSLSNSPSNIKLKNTSNKSSINQSLVESPASLSTVASSTPSKSSKNSKNSKTSKNSQNSKINNKNSKSNFNGVAILGQPIILTKENRKLIKKLSKSNLKNTPALAVLKDPNQSIVNPIFPTPISSKKSSIHEDEDEDEEELVKQLEKTKIEDQKKITEVVEEEEEKEKEVQSKLNSKSESDKKLKSKSKSKSKSKSKSKSKLDKKSKKSKSEKKNKKSKKEERMNNNEIGEEEEENGSHEERTEIMTNQDEVTETIADQQNVEEEDDEDEEEVSLFLLKSKLDNKKQNRKNYTGQGMSIIPPTPPPPPSEISTAFSTNVSNIDLNGNP…	jgi|NeoWI3_1|508284	NA	NA	NA	NA	NA	NA	NA	NA	NA	NA	NA	NA	NA	NA	NA	NA	jgi|NeoWI3_1|508284|e_gw1.65.197.1	Neocallimastix_sp._WI3_B_v1.0	Neocallimastigomycetes	Restricted	Neocallimastix sp.	Neocallimastix	Chytridiomycota	3	1
jgi|Albra1|103531|ABRCTG6.135_pred_mRNA_12_Alternaria_brassicicola_ATCC96836_Dothideomycetes_Restricted	jgi	Albra1	103531	73	MAASSGPSCSWPGIRQGLWLSQRTTTMFLNRPWVLRKQTAETYDQWKAAATELDVLEGNEAWKEEDDTPEYNVDLVAARLKEMDDARLSCDVKRMLFLIRTTLTRGLGDMGHLRLYKHSHIGTKRLIERYIESAQQTMATLLDVSEKQGNQCPVEPRRLVDQLLQTRQSFGRSALLLSGGGTFGMNHIGVVKGLWDARLLPRIISGASAGSIVSAVLCTKTDAEVPEVMHQFCYGDLNVFESPDHPEGVVGKAMRLMTSGALFDISHLTRVMRDLLGDMTFQEAYNRTRRILNIPVSTSSLYELPRLLNYITAPNVMIWSAVLHFWPKTRGPAKKYLGIQIPEATWIDGSVDNDLPMTRLAEMFNVNHFIVSQVNPHVIPFLAKEEEIVAAEAQQDAAT…	jgi|Albra1|103531	2	PF11815;PF01734	2	Domain of unknown function (DUF3336);Patatin-like phospholipase	2	Domain of unknown function (DUF3336);Patatin-like phospholipase	2	IPR021771;IPR002641	2	Triacylglycerol lipase, N-terminal;Patatin-like phospholipase domain	2	Triacylglycerol lipase, N-terminal;Patatin-like phospholipase domain	2	PTHR14226:SF10;PTHR14226	2	LIPASE 4-RELATED;NEUROPATHY TARGET ESTERASE/SWISS CHEESE D.MELANOGASTER	jgi|Albra1|103531|ABRCTG6.135_pred_mRNA_12	Alternaria_brassicicola_ATCC96836	Dothideomycetes	Restricted	Alternaria brassicicola	Alternaria	Ascomycota	4	7
jgi|Altro1|92422|CE92421_7814_Alternaria_rosae_MPI-PUGE-AT-0040_v1.0_Dothideomycetes_Free	jgi	Altro1	92422	73	MSLLSDTIFTGGSTRLHVRGGQNGQKSIRKSKSHGGFLGPLVQLARNPLGALSDPVGDYHAPELAVDAAEANRRQVLYLHMKDAETYDQWKAAATELDILEGNEAWKEEDDTPEYNVDLVAARLKELDDARMSCDVKRMLFLIRTTLTRGLGDMGDLRLYKHSHIGTKRLIERYIESAQQTMAALLDVSEKQGDQCPIEPRRLVDQLLQTRQSFGRSALLLSGGGTFGMNHIGVVKGLWDARLLPRIISGASAGSIVSAVLCAKTDAEIPEVMHQFCFGDLNVFESPDHPESMINKAMRLMKSGALFDIAHLMRVMRDLLGDLTFQEAYNRTRRILNIPVSTSSLYELPRLLNYITAPNVMIWSAVCTSCSVPLVYKKASLLAKDPKTGQEVPWDPNPD…	jgi|Altro1|92422	2	PF11815;PF01734	2	Domain of unknown function (DUF3336);Patatin-like phospholipase	2	Domain of unknown function (DUF3336);Patatin-like phospholipase	2	IPR021771;IPR002641	2	Triacylglycerol lipase, N-terminal;Patatin-like phospholipase domain	2	Triacylglycerol lipase, N-terminal;Patatin-like phospholipase domain	2	PTHR14226;PTHR14226:SF10	2	NEUROPATHY TARGET ESTERASE/SWISS CHEESE D.MELANOGASTER;LIPASE 4-RELATED	jgi|Altro1|92422|CE92421_7814	Alternaria_rosae_MPI_PUGE_AT_0040_v1.0	Dothideomycetes	Free	Alternaria rosae	Alternaria	Ascomycota	4	7
jgi|Altsp012_1|230533|CE230532_8719_Alternaria_sp._UNIPAMPA012_v1.0_Dothideomycetes_Restricted	jgi	Altsp012_1	230533	73	MSLLSDTIFTGGSTRLHVRGGQNGQKSIRKSKSHGGLLGPLVRLARNPLGALGDPAGDYNVPESAVDAAEANRRQVLYLHMKDAETYDQWKAAATELDILEGNEAWKGEDDTPEYNVDLVAARLKELDDARMSCDVKRMLFLIRTTLTRGLGDMGDLRLYKHSHIGTKRLIERYIESAQQTMAALLDVSEKQGDQCPVEPRRLVDQLLQTRQSFGRSALLLSGGGTFGMNHIGVVKGLWDARLLPRIISGASAGSIVCAVLCTKTDAEIPEVMHEFCYGDLNVFENPDQPEGMINKAMRLMKCGFLFDISHLMRVMRDLLGDMTFQEAYNRTRRILNIPVSTSSLYELPRLLNYITAPNVMIWSAVCTSCSVPLVYKKASLLAKDPRTGQEVPWDPNPD…	jgi|Altsp012_1|230533	2	PF11815;PF01734	2	Domain of unknown function (DUF3336);Patatin-like phospholipase	2	Domain of unknown function (DUF3336);Patatin-like phospholipase	2	IPR021771;IPR002641	2	Triacylglycerol lipase, N-terminal;Patatin-like phospholipase domain	2	Triacylglycerol lipase, N-terminal;Patatin-like phospholipase domain	2	PTHR14226;PTHR14226:SF10	2	NEUROPATHY TARGET ESTERASE/SWISS CHEESE D.MELANOGASTER;LIPASE 4-RELATED	jgi|Altsp012_1|230533|CE230532_8719	Alternaria_sp._UNIPAMPA012_v1.0	Dothideomycetes	Restricted	Alternaria sp.	Alternaria	Ascomycota	4	7
jgi|Altsp017_1|135070|CE135069_14897_Alternaria_sp._UNIPAMPA017_v1.0_Dothideomycetes_Restricted	jgi	Altsp017_1	135070	73	MSLLSDTIFTGGSTRLHVRGGQNGQKSIRKSKSHGGLLGPLVRLARNPLGALGDPAGDYNVPESAVDAAEANRRQVLYLHMKDAETYDQWKAAATELDILEGNEAWKGEDDTPEYNVDLVAARLKELDDARMSCDVKRMLFLIRTTLTRGLGDMGDLRLYKHSHIGTKRLIERYIESAQQTMAALLDVSEKQGDQCPVEPRRLVDQLLQTRQSFGRSALLLSGGGTFGMNHIGVVKGLWDARLLPRIISGASAGSIVCAVLCTKTDAEIPEVMHEFCYGDLNVFENPDQPEGMINKAMRLMKCGFLFDISHLMRVMRDLLGDMTFQEAYNRTRRILNIPVSTSSLYELPRLLNYITAPNVMIWSAVCTSCSVPLVYKKASLLAKDPRTGQEVPWDPNPD…	jgi|Altsp017_1|135070	2	PF11815;PF01734	2	Domain of unknown function (DUF3336);Patatin-like phospholipase	2	Domain of unknown function (DUF3336);Patatin-like phospholipase	2	IPR021771;IPR002641	2	Triacylglycerol lipase, N-terminal;Patatin-like phospholipase domain	2	Triacylglycerol lipase, N-terminal;Patatin-like phospholipase domain	2	PTHR14226;PTHR14226:SF10	2	NEUROPATHY TARGET ESTERASE/SWISS CHEESE D.MELANOGASTER;LIPASE 4-RELATED	jgi|Altsp017_1|135070|CE135069_14897	Alternaria_sp._UNIPAMPA017_v1.0	Dothideomycetes	Restricted	Alternaria sp.	Alternaria	Ascomycota	4	7
jgi|FvanT110_1|549289|MIX8342_12_41_Fusarium_vanettenii_T110_v1.0_Sordariomycetes_Restricted	jgi	FvanT110_1	549289	74	MSSKCRPNLLTATAGELRRLLDAGDCTSVDLVNLYLEQIEAHNHDGMKLNAMISTAPLERVLEEARALDQERREKGPRSRLHGIPIILKDLILTPSFGMGTTSGSFALKGLNASKDAPIATMLRNSGCIVIGKANLSEWGNAKGFGVTSGWSPVGGQTQSPYVIGGVDPSERWLGHSTPAGSSSGCAVATAAGFAPITIGTEADGSIVQPAIRAALYSLKGTVGAINMVGTQSGGAAWDSAGPLAKSVEDYADVMDILLPNHNFHSSLTGSWKGIRIALLNYEDWQFGDEICHKNPIFDGEHKRDISHAMKTIADLGGKVVHDAPLMKLGDIVKTYKTAEMGAISRHQLRFVFERYLKLFDDPQLRTLEDLVEFNKKHAEVEFPPDKPSQAVLENGLKD…	jgi|FvanT110_1|549289	1	PF01425	1	Amidase	1	Amidase	1	IPR023631	1	Amidase signature domain	1	Amidase signature domain	2	PTHR42678:SF29;PTHR42678	2	AMIDASE C869.01-RELATED;AMIDASE	jgi|FvanT110_1|549289|MIX8342_12_41	Fusarium_vanettenii_T110_v1.0	Sordariomycetes	Restricted	Fusarium vanettenii	Fusarium	Ascomycota	7	4
jgi|FvanT36_1|330777|MIX1575_6_25_Fusarium_vanettenii_T36_v1.0_Sordariomycetes_Restricted	jgi	FvanT36_1	330777	74	MSSKCRPNLLTATAGELRRLLDAGDCTSVDLVNLYLEQIEAHNHDGMKLNAMISTAPLERVLEEARALDQERREKGPRSRLHGIPIILKDLILTPSFGMGTTSGSFALKGLNASKDAPIATMLRNSGCIVIGKANLSEWGNAKGFGVTSGWSPVGGQTQSPYVKGGVDPSERWLGHSTPAGSSSGCAVATAAGFAPITIGTEADGSIVQPAIRAALYSLKGMVGAINMVGTQSGGAAWDSAGPLAKSVEDCADVMDILLPNHNFHSSLTGSWKGIRIALLNYEDWQFGDEICHKNPIFDGEHKRDISHAMKTIADLGGKVVHDAPLMKLGDIVKTYKTAEMGAISRHQLRFDLVEFNKKHAEVEFPPDKPSQAVLENGLKDNMTNEEYHSSLKHFRQSV…	jgi|FvanT36_1|330777	1	PF01425	1	Amidase	1	Amidase	1	IPR023631	1	Amidase signature domain	1	Amidase signature domain	2	PTHR42678:SF29;PTHR42678	2	AMIDASE C869.01-RELATED;AMIDASE	jgi|FvanT36_1|330777|MIX1575_6_25	Fusarium_vanettenii_T36_v1.0	Sordariomycetes	Restricted	Fusarium vanettenii	Fusarium	Ascomycota	7	4
jgi|Fusvan1|563448|estExt_fgenesh1_pm.C_130134_Fusarium_vanettenii_T2_v1.0_Sordariomycetes_Restricted	jgi	Fusvan1	563448	74	MSSKCRPNLLTATAGELRRLLDAGDCTSVDLVNLYLEQIEAHNHDGMKLNAMISTAPLERVLEEARALDQERREKGPRSRLHGIPIILKDLILTPSFGMGTTSGSFALKGLNASKDAPIATMLRNSGCIVIGKANLSEWGNAKGFGVTSGWSPVGGQTQSPYVKGGVDPSERWLGHSTPAGSSSGCAVATAAGFAPITIGTEADGSIVQPAIRAALYSLKGTVGAINMVGTQSGGAAWDSAGPLAKSVEDCADVMDILLPNHNFHSSLTGSWKGIRIALLNYEDWQFGDEICHKNPIFDGEHKRDISHAMKTIADLGGKVVHDAPLMKLGDIVKTYKTAEMGAISRHQLRFDLVEFNKKHAEVEFPPDKPSQAVLENGLKDNMTNEEYHSSLKHFRQSV…	jgi|Fusvan1|563448	1	PF01425	1	Amidase	1	Amidase	1	IPR023631	1	Amidase signature domain	1	Amidase signature domain	2	PTHR42678;PTHR42678:SF29	2	AMIDASE;AMIDASE C869.01-RELATED	jgi|Fusvan1|563448|estExt_fgenesh1_pm.C_130134	Fusarium_vanettenii_T2_v1.0	Sordariomycetes	Restricted	Fusarium vanettenii	Fusarium	Ascomycota	7	4
jgi|FvanT95_1|310986|MIX5351_45_90_Fusarium_vanettenii_T95_v1.0_Sordariomycetes_Restricted	jgi	FvanT95_1	310986	74	MSSKCRPNLLTATAGELRRLLDAGDCTSVDLVNLYLEQIEAHNHDGMKLNAMISTAPLERVLEEARALDQERREKGPRSRLHGIPIILKDLILTPSFGMGTTSGSFALEGLNASKDAPIATMLRNSGCIVIGKANLSEWGNAKGFGVTSGWSPVGGQTQSPYVKGGVDPSERWLGHSTPAGSSSGCAVATAAGFAPITIGTEADGSIVQPAIRAALYSLKGTVGAINMVGTQSGGAAWDSAGPLAKSVEDCADVMDILLPNHNFHSSLTGSWKGIRIALLNYEDWQFGDEICHKNPIFDGEHKRDISHAMKTIADLGGKVVHDAPLMKLGDIVKTYKTAEMGAISRHQLRFVFERYLKLFDDPQLRTLEDLVEFNKKHAEVEFPPDKPSKAVLENGLKD…	jgi|FvanT95_1|310986	1	PF01425	1	Amidase	1	Amidase	1	IPR023631	1	Amidase signature domain	1	Amidase signature domain	2	PTHR42678:SF29;PTHR42678	2	AMIDASE C869.01-RELATED;AMIDASE	jgi|FvanT95_1|310986|MIX5351_45_90	Fusarium_vanettenii_T95_v1.0	Sordariomycetes	Restricted	Fusarium vanettenii	Fusarium	Ascomycota	7	4
jgi|FvanT23_1|391922|fgenesh1_pm.62_#_20_Fusarium_vanettenii_T23_v1.0_Sordariomycetes_Restricted	jgi	FvanT23_1	391922	74	MSSKCRPNLLTATAGELRRLLDAGDCTSVDLVNLYLEQIEAHNHDGMKLNAMISTAPLERVLEEARALDQERREKGPRSRLHGIPIILKDLILTPSFGMGTTSGSFALKGLNASKDAPIATMLRNSGCIVIGKANLSEWGNAKGFGVTSGWSPVGGQTQSPYVKGGVDPSERWLGHSTPAGSSSGCAVATAAGFAPITIGTEADGSIVQPAIRAALYSLKGMVGAINMVGTQSGGAAWDSAGPLAKSVEDCADVMDILLPNHNFHSSLTGSWKGIRIALLNYEDWQFGDEICHKNPIFDGEHKRDISHAMKTIADLGGKVVHDAPLMKLGDIVKTYKTAEMGAISLEFPPDKPSQAVLENGLKDNMTNEEYHSSLKHFRQSVRGAVEKLWEETGTDVIM…	jgi|FvanT23_1|391922	1	PF01425	1	Amidase	1	Amidase	1	IPR023631	1	Amidase signature domain	1	Amidase signature domain	2	PTHR42678:SF29;PTHR42678	2	AMIDASE C869.01-RELATED;AMIDASE	jgi|FvanT23_1|391922|fgenesh1_pm.62_#_20	Fusarium_vanettenii_T23_v1.0	Sordariomycetes	Restricted	Fusarium vanettenii	Fusarium	Ascomycota	7	4
jgi|Gaegr1|13352|GGTG_11671T0_Gaeumannomyces_graminis_var._tritici_R3-111a-1_Sordariomycetes_Free	jgi	Gaegr1	13352	75	MVVIKRTETVSLDLPFAPEPCPSASIHHHVPRISAVPPQPTPPNTMKSFSVLVSLATAVLAASRTSAPSGCITVSKGGGSGRFATIQAAVNSLSTNSTADQCIFIDQGTYGEQVLVPSRQAQLTVYGYSTDTDSHGANGATITSNKSQKDGLSNDETATLRVKAAGFRLYNVNVNNGLGEGSQAVALSAYADSGYYGCRFTGFQDTVLANTGKQLYAKCLIQGATDFIFGQNAAAWFQKSDIRVLGKSLGYITANGRDSASNPSYYVFNSCNIQAASGNNVPAGAYYLGRPWRAYARVVFQYTSMTNVINSAGWRIWNSGDERTSNVLFGEIGNSGQGSQGTRARFATKLGQGVAINSILGGSYQSEKWYDASYM	jgi|Gaegr1|13352	1	PF01095	1	Pectinesterase	1	Pectinesterase	1	IPR000070	1	Pectinesterase, catalytic	1	Pectinesterase, catalytic	2	PTHR31321:SF62;PTHR31321	2	PECTINESTERASE;ACYL-COA THIOESTER HYDROLASE YBHC-RELATED	jgi|Gaegr1|13352|GGTG_11671T0	Gaeumannomyces_graminis_var._tritici_R3_111a_1	Sordariomycetes	Free	Gaeumannomyces graminis	Gaeumannomyces	Ascomycota	7	4
jgi|FopisF79_1|575527|fgenesh1_kg.13_#_959_#_TRINITY_DN31383_c0_g1_i1_Fusarium_oxysporum_f._sp._pisi_F79_v1.0_Sordariomycetes_Restricted	jgi	FopisF79_1	575527	75	MKFLTTLSFVTAAFAASRTTAPSGCITVKKSPGSGQFGTVQAAVDSLSTTASGKQCIFIDQGTYNEQVLVPSRSAQLSIYGYTTDTSGYSGNKVTITAKKSQADGLNNDGTATLRVKAANFKLYNVNVANTYGKGSQAVALSAYADSGYYGVALTGFQDTLLAQQGYQLYSKCLIQGATDFIFGQTASAWFEKIDLRVVAASVGYITANGRDSDSNMSYYVFNNCNIAAAAGNTVADGAYYLGRPWRQYARVVFQKTNMTSVINSKGWSIWNTGEENTAHVLFGEYGNTGAGSQGQRASFATKLSSAVSISTVLSGNYASKGFYDASYM	jgi|FopisF79_1|575527	1	PF01095	1	Pectinesterase	1	Pectinesterase	1	IPR000070	1	Pectinesterase, catalytic	1	Pectinesterase, catalytic	2	PTHR31321;PTHR31321:SF62	2	ACYL-COA THIOESTER HYDROLASE YBHC-RELATED;PECTINESTERASE	jgi|FopisF79_1|575527|fgenesh1_kg.13_#_959_#_TRINITY_DN31383_c0_g1_i1	Fusarium_oxysporum_f._sp._pisi_F79_v1.0	Sordariomycetes	Restricted	Fusarium oxysporum	Fusarium	Ascomycota	7	4
jgi|Fusso1|397340|e_gw1.10.729.1_Fusarium_solani_FSSC_5_v1.0_Sordariomycetes_Free	jgi	Fusso1	397340	75	MKFLATLSFVTAAFAASRTSAPSGCLTVRKSPSSGQYGTIQAAVNALSTSASGSQCIFIDQGTYNEQVLVPNRSAQLSIYGYTADTSSYSGNKVTITAKKSQADGLNNDESATLRVKSPNFKLYNVNVANTYGKGSQAVALSAYADSGYYGCALTGYQDTLLSNQGYQLYSKCLIQGATDFIFGQKASSWFEKCDLRVVSASIGYITANGRDSSSNPSYYVFNNCNIAAASGNSVSNGAYYLGRPWREYARVVFQKTSMTSVINAAGWKVWNTGDERTSNVIFGEYSNTGAGASGTRASFYTKLSSAVSISTVLTGSYASKGYYDASYM	jgi|Fusso1|397340	1	PF01095	1	Pectinesterase	1	Pectinesterase	1	IPR000070	1	Pectinesterase, catalytic	1	Pectinesterase, catalytic	2	PTHR31321;PTHR31321:SF62	2	ACYL-COA THIOESTER HYDROLASE YBHC-RELATED;PECTINESTERASE	jgi|Fusso1|397340|e_gw1.10.729.1	Fusarium_solani_FSSC_5_v1.0	Sordariomycetes	Free	Fusarium solani	Fusarium	Ascomycota	7	4
jgi|Plecu1|430593|gm1.5982_g_Plectosphaerella_cucumerina_DS2psM2a2_v1.0_Sordariomycetes_Restricted	jgi	Plecu1	430593	75	MKLLALLTTLVGAANAATRTSAPSGCITVSKSPSSGQFGTIQAAVNSLSTTSTAKQCIFINQGSYNEQVLVSARSAQLTIYGYSTDTSGYAGNKVTITANKSQKDGLNNDQTGTLRVKAANFKLYNVNVANTYGKGSQAIALSAYADSGYYGCAFTGFQDTLLSNVGYQLYSKCLIQGATDFIFGQQASAWFEKCDIRVLAASQGWVTANGRDSSSNPSYYVFNSCNISAASGNTVPNGAYYLGRPWGQYARVVFQKTSMSAVINSAGWSVWNTGDTRTANAAFGEYQNSGTGASGTRAFSKSLSSAVSISTILTSSYASKGYYDASYM	jgi|Plecu1|430593	1	PF01095	1	Pectinesterase	1	Pectinesterase	1	IPR000070	1	Pectinesterase, catalytic	1	Pectinesterase, catalytic	2	PTHR31321:SF62;PTHR31321	2	PECTINESTERASE;ACYL-COA THIOESTER HYDROLASE YBHC-RELATED	jgi|Plecu1|430593|gm1.5982_g	Plectosphaerella_cucumerina_DS2psM2a2_v1.0	Sordariomycetes	Restricted	Plectosphaerella cucumerina	Plectosphaerella	Ascomycota	7	4
jgi|Sorhu1|20423|CE20422_264_Sordaria_humana_MPI-SDFR-AT-0083_v1.0_Sordariomycetes_Free	jgi	Sorhu1	20423	75	MKSLLSFLPLILSLFPPAALAATRTSPPSTTCLTVGPSSSQKFSTIQSAINGLSTTSSSPQCIFIYPGTYREQVLIPSRAAQLSIYGSTTSTLSYASNAVTILSSKSQADGLTNDETATLRVKSKNVRLYNLNVENGYGKGSQAVALSVYAEGVGVYGCQLKGFQDTVLAQEGAQVYARSLIQGATDFIFGQRAPAWFEKCDIRVVAASIGYITASGRDSSTNPNNYVFNACTIAAADGHSISSGAYYLGRPWREYARVTFQKTSMTNVINAAGWKIWNTGDERTSNVAFTEYANTGAGASGTRAGFSSKLGAAVKIESVLGSGYAGQGYYDGSYM	jgi|Sorhu1|20423	1	PF01095	1	Pectinesterase	1	Pectinesterase	1	IPR000070	1	Pectinesterase, catalytic	1	Pectinesterase, catalytic	2	PTHR31321:SF62;PTHR31321	2	PECTINESTERASE;ACYL-COA THIOESTER HYDROLASE YBHC-RELATED	jgi|Sorhu1|20423|CE20422_264	Sordaria_humana_MPI_SDFR_AT_0083_v1.0	Sordariomycetes	Free	Sordaria humana	Sordaria	Ascomycota	7	4
jgi|Valma1|2231|transcript:KUI73936_Valsa_mali_str._03-8_Sordariomycetes_Free	jgi	Valma1	2231	75	MKHILALLGTITAAVATSRTSAPSGCITVGSGGYSTIQSAVDSLSTSSSTAQCIFIEPGTYSEQVLVSSRSAQLTIYGYTEDTSSYSGNQVTITGKLSQADGLSNDETATLRVKAANFKLYNVNVANTYGQGSQAVALSAYADSGYYGCAFTGYQDTLLANTGYQLYAKCLIEGVTDFIFGQYAPAWFEACDIRVLSASLGYVTANGRKSSDGASYYVFNNCDIAAASGNTVSDGAFYLGRPWGAYARVSFQSTSMSEVINSEGWHIWNTGDERTSDVLFGEYDNTGAGATGPRASFATELSSAVDISTILTSSYASQGYYDSSYM	jgi|Valma1|2231	1	PF01095	1	Pectinesterase	1	Pectinesterase	1	IPR000070	1	Pectinesterase, catalytic	1	Pectinesterase, catalytic	2	PTHR31321;PTHR31321:SF62	2	ACYL-COA THIOESTER HYDROLASE YBHC-RELATED;PECTINESTERASE	jgi|Valma1|2231|transcript:KUI73936	Valsa_mali_str._03_8	Sordariomycetes	Free	Valsa mali	Valsa	Ascomycota	7	4
jgi|Fox26365_1|270625|estExt_Genewise1.C_Chr_13030109_Fusarium_oxysporum_NRRL_26365_Sordariomycetes_Restricted	jgi	Fox26365_1	270625	75	MKFLTTLSFVTAAFAASRTTAPSGCITVKKSPGSGQFGTVQAAVDSLSTTASGKQCIFIDQGTYNEQVLVPSRSAQLSIYGYTTDTSGYSGNKVTITAKKSQADGLNNDGTATLRVKAANFKLYNVNVANTYGKGSQAVALSAYADSGYYGVALTGFQDTLLAQQGYQLYSKCLIQGATDFIFGQTASAWFEKIDLRVVAASVGYITANGRDSDSNMSYYVFNNCNIAAAAGNTVANGAYYLGRPWRQYARVVFQKTNMTSVINSKGWSIWNTGEENTAHVLFGEYGNTGAGSQGQRASFATNLSSAVSISTVLSGNYASKGFYDASYM	jgi|Fox26365_1|270625	1	PF01095	1	Pectinesterase	1	Pectinesterase	1	IPR000070	1	Pectinesterase, catalytic	1	Pectinesterase, catalytic	2	PTHR31321;PTHR31321:SF62	2	ACYL-COA THIOESTER HYDROLASE YBHC-RELATED;PECTINESTERASE	jgi|Fox26365_1|270625|estExt_Genewise1.C_Chr_13030109	Fusarium_oxysporum_NRRL_26365	Sordariomycetes	Restricted	Fusarium oxysporum	Fusarium	Ascomycota	7	4
jgi|Fusmo1|307123|MIX9351_6_18_Fusarium_mori_NRRL_22230_v1.0_Sordariomycetes_Restricted	jgi	Fusmo1	307123	75	MKFLATLNFVTAAFAASRTSAPSGCLTVKKSPSSGQYGTIQAAVNALSTSASGSQCIFIDQGTYNEQVLVPKRSAQLTIYGYTADTSSYSGNKVTITAKKSQADGLNNDESATLRVKSPNFKLYNVNVANTYGKGSQAVALSAYADSGYYGCALTGYQDTLLSNEGYQLYSKCLIQGATDFIFGQKASSWFEKCDLRVVSASIGYITANGRDSSSNPSYYVFNNCNIAAASGNSVTNGAYYLGRPWREYARVVFQKTSMTSVINAAGWKVWNTGDERTGNVIFGEYSNTGAGASGKRASFYTKLSSAVSISTVLTGSYASKGYYDASYM	jgi|Fusmo1|307123	1	PF01095	1	Pectinesterase	1	Pectinesterase	1	IPR000070	1	Pectinesterase, catalytic	1	Pectinesterase, catalytic	2	PTHR31321;PTHR31321:SF62	2	ACYL-COA THIOESTER HYDROLASE YBHC-RELATED;PECTINESTERASE	jgi|Fusmo1|307123|MIX9351_6_18	Fusarium_mori_NRRL_22230_v1.0	Sordariomycetes	Restricted	Fusarium mori	Fusarium	Ascomycota	7	4
jgi|FvanT33_1|318272|fgenesh1_pm.31_#_240_Fusarium_vanettenii_T33_v1.0_Sordariomycetes_Restricted	jgi	FvanT33_1	318272	75	MKFLATLNFVTAAFAASRTSAPSGCLTVKKSPSSGQYGTIQAAVNALSTSASGSQCIFIDQGTYNEQVLVPKRSAQLTIYGYTADTSSYSGNKVTITAKKSQADGLNNDESATLRVKSSNFKLYNVNVANTYGKGSQAVALSAYADSGYYGCALTGYQDTLLSNEGYQLYSKCLIQGATDFIFGQKASSWFEKCDLRVVSASIGYITANGRDSSSNPSYYVFNNCNIAAASGNSVTNGAYYLGRPWREYARVVFQKTSMTSVINAAGWKIWNSGDERTGNVIFGEYSNTGAGASGKRASFYTKLSSAVSISTVLTGSYASKGYYDASYM	jgi|FvanT33_1|318272	1	PF01095	1	Pectinesterase	1	Pectinesterase	1	IPR000070	1	Pectinesterase, catalytic	1	Pectinesterase, catalytic	2	PTHR31321:SF62;PTHR31321	2	PECTINESTERASE;ACYL-COA THIOESTER HYDROLASE YBHC-RELATED	jgi|FvanT33_1|318272|fgenesh1_pm.31_#_240	Fusarium_vanettenii_T33_v1.0	Sordariomycetes	Restricted	Fusarium vanettenii	Fusarium	Ascomycota	7	4
jgi|Gnocas1|365956|fgenesh1_kg.1_#_4000_#_TRINITY_DN4643_c0_g2_i2_Gnomoniopsis_castanea_Behrend_v1.0_Sordariomycetes_Restricted	jgi	Gnocas1	365956	75	MHQKHKTCRYREPYIKPSPVLACSRICRRATYFKPLVKELNCPITTRMKSLLSLAALVTTVLATSRTSAPSGCITAGSGGTYSTIQAAVDSLSTTSTTAQCIFIEAGTYNEQVVVSSREAQLTFYGYTSDTSSYSSNEVTITNDLSAADGLSDDETGTLRVQATNFKAYNINIANTYGEGSQAIALSAYADSGYYACQITGYQDTVLAETGYQLYAQSYIEGATDFIFGQYSPAWFEECDIGVLAASEGTITANGRVGSSGTSYYVFNSCSIAAASGQTVADGAYYLGRPWTEYARVVFQYTTMTDVINSAGWIEWSSSEPNTEDVLFGEYGNAGAGASGTRASFAEELSAAISIDTILGSSYTSAGYYDASYM	jgi|Gnocas1|365956	1	PF01095	1	Pectinesterase	1	Pectinesterase	1	IPR000070	1	Pectinesterase, catalytic	1	Pectinesterase, catalytic	2	PTHR31321;PTHR31321:SF62	2	ACYL-COA THIOESTER HYDROLASE YBHC-RELATED;PECTINESTERASE	jgi|Gnocas1|365956|fgenesh1_kg.1_#_4000_#_TRINITY_DN4643_c0_g2_i2	Gnomoniopsis_castanea_Behrend_v1.0	Sordariomycetes	Restricted	Gnomoniopsis castanea	Gnomoniopsis	Ascomycota	7	4
jgi|Neudi1|128870|estExt_fgenesh2_pg.C_130217_Neurospora_discreta_FGSC_8579_mat_A_Sordariomycetes_Restricted	jgi	Neudi1	128870	75	MKSLLFPLLSLLSLSSSALAASRISAPSSSCLRVGAGQQYSSIQSAVNALSTTASGSQCIFIYPGTYWEQVLIPPRSAQLSIYGYTTSTLDYASNAVTIVSSKSQADGLSNDQTATVRVKGRNTRLYNVNIENAHGKGSQAVALSVAADGVGVYGCQLKGFQDTLLAEDGAQLYARTLIQGATDFIFGQRAPAWFEKCDLKVLSANLGYITASGRDSSSNPSNYVFNSCSIAAAAGNSVPSGAYYLGRPWRQFARVTFQKTSMTNVINPAGWSIWNNGDTRTSNVELMEYANTGAGASGARASFSKKLGAPVKIESVLGSRYARQGYYDSSYM	jgi|Neudi1|128870	1	PF01095	1	Pectinesterase	1	Pectinesterase	1	IPR000070	1	Pectinesterase, catalytic	1	Pectinesterase, catalytic	2	PTHR31321:SF62;PTHR31321	2	PECTINESTERASE;ACYL-COA THIOESTER HYDROLASE YBHC-RELATED	jgi|Neudi1|128870|estExt_fgenesh2_pg.C_130217	Neurospora_discreta_FGSC_8579_mat_A	Sordariomycetes	Restricted	Neurospora discreta	Neurospora	Ascomycota	7	4
jgi|Plecuc1|115333|CE115332_172_Plectosphaerella_cucumerina_RP01_v1.0_Sordariomycetes_Free	jgi	Plecuc1	115333	75	MRSVSFLITLFAAVHAASRTSAPSGCITVTKSPGSGQYGTIQAAVNSLSTTSSGKQCIFINQGTYNEQVLVSSRAAQLTIYGYSTDTSSYTGNKVTISANKSQKDGLNNDQTGTLRVKATNFKLYNVNVANTYGKGSQAIALSAYADSGYYGCAFTGFQDTLLSNVGYQLYSRCLIQGATDFIFGQQASAWFERCDIRVLAASQGWITANGRDSSSNPSYYVFNSCDIAAAAGNSVPNGAFYLGRPWGQYARVAFQKTTMSAVINAAGWSVWNKDDTRTAHVSYGEYQNKGAGASGTRAFSQSLSSPVSISTILTSSYASKAYYDASYM	jgi|Plecuc1|115333	1	PF01095	1	Pectinesterase	1	Pectinesterase	1	IPR000070	1	Pectinesterase, catalytic	1	Pectinesterase, catalytic	2	PTHR31321:SF62;PTHR31321	2	PECTINESTERASE;ACYL-COA THIOESTER HYDROLASE YBHC-RELATED	jgi|Plecuc1|115333|CE115332_172	Plectosphaerella_cucumerina_RP01_v1.0	Sordariomycetes	Free	Plectosphaerella cucumerina	Plectosphaerella	Ascomycota	7	4
jgi|Sorma1|4804|transcript:CCC12588_Sordaria_macrospora_k-hell_Sordariomycetes_Free	jgi	Sorma1	4804	75	MKSLLSFLPLILSLFPPAALAATRTSPPSTTCLTVGPSSSQKFSTIQSAINALSTTSSSPQCIFIYPGTYREQVLIPSRAAQLSIYGSTTSTLSYASNAVTILSSKSQADGLTNDETATLRVKSKNARLYNLNVENGYGKGSQAVALSVYAEGVGVYGCQLKGFQDTVLAQEGAQVYARSLIQGATDFIFGQRAPAWFEKCDIRVVAASIGYITASGRDSSTNPNNYVFNACTIAAADGHSISSGAYYLGRPWREYARVTFQKTSMTNVINAAGWKIWNTGDERTSNVAFTEYANTGAGASGTRAGFSSKLGAAVKIESVLGSGYAGQGYYDGSYM	jgi|Sorma1|4804	1	PF01095	1	Pectinesterase	1	Pectinesterase	1	IPR000070	1	Pectinesterase, catalytic	1	Pectinesterase, catalytic	2	PTHR31321;PTHR31321:SF62	2	ACYL-COA THIOESTER HYDROLASE YBHC-RELATED;PECTINESTERASE	jgi|Sorma1|4804|transcript:CCC12588	Sordaria_macrospora_k_hell	Sordariomycetes	Free	Sordaria macrospora	Sordaria	Ascomycota	7	4
jgi|Colgl1|835|transcript:EQB55391_Colletotrichum_gloeosporioides_Cg-14_Sordariomycetes_Free	jgi	Colgl1	835	75	MKSFFTVLTFVTAALAASRTSAPSGCVVVKKSPSSGQFSTIQKAVDSLSTTSSSKQCIFIDQGTYSEQVLVPARTAQLTIYGYTADTSSYSGNKVTITAKKSQADGLTDDETGTLRVKAKNFKLYNVNVVNAYGQGSQAIALSSYADSGFYGCQFTGFQDTILTQQGNQLYSKCLIQGATDVIFGQKSMAWFEKCDLRAVSAKLGYFTANGAASSSAKSEYVFNSCTVAAASGATVPDGAFYLGRPWGAYAQVVYQKTTMTGIINSKGWSVWSTSDARTGNVLFGEYSDTGIGSQGSRATFSKKLSSAVAISSILGSSYASAGYYDASYM	jgi|Colgl1|835	1	PF01095	1	Pectinesterase	1	Pectinesterase	1	IPR000070	1	Pectinesterase, catalytic	1	Pectinesterase, catalytic	2	PTHR31321:SF62;PTHR31321	2	PECTINESTERASE;ACYL-COA THIOESTER HYDROLASE YBHC-RELATED	jgi|Colgl1|835|transcript:EQB55391	Colletotrichum_gloeosporioides_Cg_14	Sordariomycetes	Free	Colletotrichum gloeosporioides	Colletotrichum	Ascomycota	7	4
jgi|Foxbas1|496473|MIX5549_20_84_Fusarium_oxysporum_f.sp._basilici_Amherst-33_v1.0_Sordariomycetes_Restricted	jgi	Foxbas1	496473	75	MKFLTTLSFVTAAFAASRTTAPSGCITVKKSPGSGQFGTVQAAVDSLSTTASGKQCIFIDQGTYNEQVLVPSRSAQLSIYGYTTDTSGYSGNKVTITAKKSQADGLNNDGTATLRVKAANFKLYNVNVANTYGKGSQAVALSAYADSGYYGVALTGFQDTLLAQQGYQLYSKCLIQGATDFIFGQTASAWFEKIDLRVVAASVGYITANGRDSDSNMSYYVFNNCNIAAAAGNTVADGAYYLGRPWRQYARVVFQKTNMTSVINSKGWSIWNTGEENTAHVLFGEYGNTGAGSQGQRASFATKLSSAVSISTVLSGNYASKGFYDASYM	jgi|Foxbas1|496473	1	PF01095	1	Pectinesterase	1	Pectinesterase	1	IPR000070	1	Pectinesterase, catalytic	1	Pectinesterase, catalytic	2	PTHR31321;PTHR31321:SF62	2	ACYL-COA THIOESTER HYDROLASE YBHC-RELATED;PECTINESTERASE	jgi|Foxbas1|496473|MIX5549_20_84	Fusarium_oxysporum_f.sp._basilici_Amherst_33_v1.0	Sordariomycetes	Restricted	Fusarium oxysporum	Fusarium	Ascomycota	7	4
jgi|Fusox32931|4381|rna-gnl|WGS:AFML|mrna_FOYG_15579T0_Fusarium_oxysporum_NRRL_32931_Sordariomycetes_Free	jgi	Fusox32931	4381	75	MKFLTTLSFVTAAFAASRTTAPSGCITVKKSPGSGQFGTVQAAVNSLSTTASGKQCIFIDQGTYNEQVLVPSRSAQLSIYGYTTDTSGYSGNKVTITAKKSQADGLNNDGTATLRVKAANFKLYNVNVANTYGQGSQAVALSAYADSGYYGVALTGFQDTLLAQQGYQLYSKCLIQGATDFIFGQTASAWFEKIDLRVVAASVGYITANGRDSDSNMSYYVFNNCNIAAAAGNAVANGAYYLGRPWRQYARVVFQKTNMTSVINSKGWSIWNTGEENTAHVLFGEYGNTGAGSQGQRASFATKLSSAVSISTVLSGNYASKGFYDASYM	jgi|Fusox32931|4381	1	PF01095	1	Pectinesterase	1	Pectinesterase	1	IPR000070	1	Pectinesterase, catalytic	1	Pectinesterase, catalytic	2	PTHR31321;PTHR31321:SF62	2	ACYL-COA THIOESTER HYDROLASE YBHC-RELATED;PECTINESTERASE	jgi|Fusox32931|4381|rna-gnl|WGS:AFML|mrna_FOYG_15579T0	Fusarium_oxysporum_NRRL_32931	Sordariomycetes	Free	Fusarium oxysporum	Fusarium	Ascomycota	7	4
jgi|FusspF10_1|482722|MIX9805_4_45_Fusarium_cucurbiticola_FSSC_10_v1.0_Sordariomycetes_Restricted	jgi	FusspF10_1	482722	75	MKFLATLSFVTTAFAAGRTSPPSGCLFVRKSPSSGQYGTIQAAVNALSTSDGGAQCIFIDRGTYNEQVLVPNRSGQLTIYGYTTDTSTYAQNQVTITGRKSQADGLNNDKTAPLRVKARNFKLYNVNVANTFGKGSQAVALSASADSGYYGCAFTGFQDTLLSQQGYQLYSRCLIQGATDFIFGQKASSWFEKCDLRVVSASVGYITASGRDSSSNPAFYVFNNCNIAAASGNSVPNGAFYLGRPWRDFARVVFQRTSMTSVINPAGWKVWNTGQENIGNVLFGEYGNTGAGASGNRAPFSTKLSSPVSISTVLTSGYASKGFFDGSYM	jgi|FusspF10_1|482722	1	PF01095	1	Pectinesterase	1	Pectinesterase	1	IPR000070	1	Pectinesterase, catalytic	1	Pectinesterase, catalytic	2	PTHR31321:SF62;PTHR31321	2	PECTINESTERASE;ACYL-COA THIOESTER HYDROLASE YBHC-RELATED	jgi|FusspF10_1|482722|MIX9805_4_45	Fusarium_cucurbiticola_FSSC_10_v1.0	Sordariomycetes	Restricted	Fusarium cucurbiticola	Fusarium	Ascomycota	7	4
jgi|Gnocas1|381014|fgenesh1_kg.4_#_1097_#_TRINITY_DN3047_c0_g1_i2_Gnomoniopsis_castanea_Behrend_v1.0_Sordariomycetes_Restricted	jgi	Gnocas1	381014	75	MMKYAISGLGLAATALATARTSAPSGCSTVASSGGDYTTVQDAVDAASEGGCIFLEKGTYEEQVLVETASLTIYGYTSDTSSYSGNGATITAGYSQDDGLSDDETGTLRVHAADFKLYNVDVVNSRGEGSQAIALSAYDDSGYYGCSFQGYQDTVLTEEGNQLYANCEIVGATDFIFGQESMAWFEGCDLRVLEASLGYLTANGASSSGESKYVFNNCDVAADSGASVSSGAYYLGRPWGEDAYVVFQESTISDVINSAGWSEWSSSEPNTDGVTFAVYDNSGDGASDSYTASFATTLSAAIEISDILGSSYTSAGYYDSSYM	jgi|Gnocas1|381014	1	PF01095	1	Pectinesterase	1	Pectinesterase	1	IPR000070	1	Pectinesterase, catalytic	1	Pectinesterase, catalytic	2	PTHR31321:SF62;PTHR31321	2	PECTINESTERASE;ACYL-COA THIOESTER HYDROLASE YBHC-RELATED	jgi|Gnocas1|381014|fgenesh1_kg.4_#_1097_#_TRINITY_DN3047_c0_g1_i2	Gnomoniopsis_castanea_Behrend_v1.0	Sordariomycetes	Restricted	Gnomoniopsis castanea	Gnomoniopsis	Ascomycota	7	4
jgi|Ilyeu1|660247|estExt_fgenesh1_pg.C_17_t10281_Ilyonectria_sp._MPI-CAGE-AT-0026_v1.0_Sordariomycetes_Free	jgi	Ilyeu1	660247	75	MKLLPILNFVAAALAASRTSAPSGCLVVRKSPSSGQYGTVQAAVNALSTSSTSSQCIFIDQGTYTEQVLVPTRKAQLSIYGYTTDTTGYAQNKVTITGKKSQADGSNNDESAPLRVKSPNFKLYNINVANTYGKGSQAVALSAYADSGYYGCAFTGFQDTVLSNVGYQLYSRCLIQGATDFIFGQQASSWFEKCDIRVVSNSIGYITANGRDSSSGVSYYVFNNCNIAAASGNSVTNGAFYLGRPWRAYARVVFQKTSMSSVINSAGWKIWNTDDPRTSNVLFGEYSNTGAGASGSRASFSTKLSSAVSISTILTSSYASKGYYDASYM	jgi|Ilyeu1|660247	1	PF01095	1	Pectinesterase	1	Pectinesterase	1	IPR000070	1	Pectinesterase, catalytic	1	Pectinesterase, catalytic	2	PTHR31321:SF62;PTHR31321	2	PECTINESTERASE;ACYL-COA THIOESTER HYDROLASE YBHC-RELATED	jgi|Ilyeu1|660247|estExt_fgenesh1_pg.C_17_t10281	Ilyonectria_sp._MPI_CAGE_AT_0026_v1.0	Sordariomycetes	Free	Ilyonectria sp.	Ilyonectria	Ascomycota	7	4
jgi|Neuhi1|379246|fgenesh1_kg.4_#_425_#_TRINITY_DN5644_c5_g1_i3_Neurospora_hispaniola_FGSC_10403_v1.0_Sordariomycetes_Restricted	jgi	Neuhi1	379246	75	MKSLLLPLLSLLSLSSSALAATRISPPSSACLRVGAGQQYSNIQSAVNALSTTASGSQCIFIYPGTYWEQVLIPARSAQLSIYGYTANTQGYASNTVTIIANRSQADGLSNDQTATVRVKSSNTRLYNLNIENAHGKGSQAVALSVAANGVGVYGCQLKGFQDTLLAEDGAQLYARTLIQGATDFIFGQRAPAWFEKCDIKVMAANLGYITASGRDSSSNPANYVFNSCSIAAAAGNNVPSGAYYLGRPWRQFARVTFQKTSMTNVINPAGWQIWNNGDARTSNVEFGEYANTGAGASGARASFSKKLGSPVKIESVLGSRYTRQGYYDSSYM	jgi|Neuhi1|379246	1	PF01095	1	Pectinesterase	1	Pectinesterase	1	IPR000070	1	Pectinesterase, catalytic	1	Pectinesterase, catalytic	2	PTHR31321:SF62;PTHR31321	2	PECTINESTERASE;ACYL-COA THIOESTER HYDROLASE YBHC-RELATED	jgi|Neuhi1|379246|fgenesh1_kg.4_#_425_#_TRINITY_DN5644_c5_g1_i3	Neurospora_hispaniola_FGSC_10403_v1.0	Sordariomycetes	Restricted	Neurospora hispaniola	Neurospora	Ascomycota	7	4
jgi|Color1|4625|CORC01_13351T0_Colletotrichum_orchidophilum_IMI_309357_Sordariomycetes_Free	jgi	Color1	4625	75	MKSFLTALTFVTAALAAGRTSAPSGCLTVKKSGGQYNTIQKAVDALSTTASAKQCIFIDQGTYNEQVLVPERTAQLTIYGYTADTSSYAGNKVTITAKKSQADGLNNDATATLRIKAKNFKLYNVNVANTYGKGSQAVALSAYADSAYYASSFTGFQDTLLAQQGNQLYSKCIILGATDFIFGQKAMAWFEKCDLRVVSASVGYVTANGRANSSYKSEYVFNSCNIAAASGNTVAAGAFYLGRPWGSYAQVVFQKTTMSDVINSAGWKQWNDGDPRTGNVLFGEFQNTGIGSQGKRASFSKKLSAAVTPASILGSSYTSAGYYDASYM	jgi|Color1|4625	1	PF01095	1	Pectinesterase	1	Pectinesterase	1	IPR000070	1	Pectinesterase, catalytic	1	Pectinesterase, catalytic	2	PTHR31321;PTHR31321:SF62	2	ACYL-COA THIOESTER HYDROLASE YBHC-RELATED;PECTINESTERASE	jgi|Color1|4625|CORC01_13351T0	Colletotrichum_orchidophilum_IMI_309357	Sordariomycetes	Free	Colletotrichum orchidophilum	Colletotrichum	Ascomycota	7	4
jgi|Fusoxalb1|426252|CE426251_1925_Fusarium_oxysporum_f._sp._albedinis_isolate_9_v1.0_Sordariomycetes_Restricted	jgi	Fusoxalb1	426252	75	MKFLTTLSFVTAAFAASRTTAPSGCITVKKSPGSGQFGTVQAAVDSLSTTASGKQCIFIDQGTYNEQVLVPSRSAQLSIYGYTTDTSGYSGNKVTITAKKSQADGLNNDGTATLRVKAANFKLYNVNVANTYGQGSQAVALSAYADSGYYGVALTGFQDTLLAQQGYQLYSKCLIQGATDFIFGQTASAWFEKIDLRVVAASVGYITANGRDSDSNMSYYVFNNCNIAAAAGNAVANGAYYLGRPWRQYARVVFQKTNMTSVINSKGWSIWNTGEENTAHVLFGEYGNTGAGSQGQRASFATKLSSAVSISTVLSGNYASKGFYDASYM	jgi|Fusoxalb1|426252	1	PF01095	1	Pectinesterase	1	Pectinesterase	1	IPR000070	1	Pectinesterase, catalytic	1	Pectinesterase, catalytic	2	PTHR31321:SF62;PTHR31321	2	PECTINESTERASE;ACYL-COA THIOESTER HYDROLASE YBHC-RELATED	jgi|Fusoxalb1|426252|CE426251_1925	Fusarium_oxysporum_f._sp._albedinis_isolate_9_v1.0	Sordariomycetes	Restricted	Fusarium oxysporum	Fusarium	Ascomycota	7	4
jgi|FvanT343_1|410559|MIX4736_2_20_Fusarium_vanettenii_T343_v1.0_Sordariomycetes_Restricted	jgi	FvanT343_1	410559	75	MKLLATLSFVTAAFAASRTSAPSGCLTVRKSPSSGQYGTIQAAVNALSTSASGSQCIFIDQGTYNEQVLVPKRSAQLSIYGYTADTSSYSGNKVTITAKKSQADGLNNDESATLRVKSPNFKLYNVNIANTYGKGSQAVALSAYADSGYYGCALTGYQDTLLSNEGYQLYSKCLIQGATDFIFGQKASSWFEKCDLRVVSASLGYITANGRDSSSNPSYYVFNNCNIAAASGNSVSNGAYYLGRPWREYARVVFQKTSMTSVINAAGWKVWNTGDERTSNVIFGEYSNTGAGASGTRASFYTKLSSAVSISTVLTGSYASKGYYDASYM	jgi|FvanT343_1|410559	1	PF01095	1	Pectinesterase	1	Pectinesterase	1	IPR000070	1	Pectinesterase, catalytic	1	Pectinesterase, catalytic	2	PTHR31321;PTHR31321:SF62	2	ACYL-COA THIOESTER HYDROLASE YBHC-RELATED;PECTINESTERASE	jgi|FvanT343_1|410559|MIX4736_2_20	Fusarium_vanettenii_T343_v1.0	Sordariomycetes	Restricted	Fusarium vanettenii	Fusarium	Ascomycota	7	4
jgi|Ilyrob1|561647|MIX18899_6_38_Ilyonectria_robusta_PMI_751_v1.0_Sordariomycetes_Restricted	jgi	Ilyrob1	561647	75	MKLLPILNFVAAALAASRTSAPSGCLVVRKSPSSGQYGTVQAAVNALSTSSTSSQCIFIDQGTYTEQVLVPTRKAQLSIYGYTTDTTGYAQNKVTITGKKSQADGSNNDESAPLRVKSPNFKLYNVNVANTYGKGSQAVALSAYADSGYYGCAFTGFQDTVLSNVGYQLYSSCLIQGATDFIFGQQASSWFEKCDIRVVSNSIGYITANGRDSSSGVSYYVFNNCNIAAASGNSVTNGAYYLGRPWRAYARVVFQKTSMSSVINSAGWKIWNTDDPRTSNVLFGEYSNTGAGASGSRASFSTKLSSAVSISTILTSSYASKGYYDASYM	jgi|Ilyrob1|561647	1	PF01095	1	Pectinesterase	1	Pectinesterase	1	IPR000070	1	Pectinesterase, catalytic	1	Pectinesterase, catalytic	2	PTHR31321;PTHR31321:SF62	2	ACYL-COA THIOESTER HYDROLASE YBHC-RELATED;PECTINESTERASE	jgi|Ilyrob1|561647|MIX18899_6_38	Ilyonectria_robusta_PMI_751_v1.0	Sordariomycetes	Restricted	Ilyonectria robusta	Ilyonectria	Ascomycota	7	4
jgi|Magor1|9725|rna_MGG_00618T0_Pyricularia_oryzae_70-15_v3.0_Sordariomycetes_Free	jgi	Magor1	9725	75	MVSLTLAILSLAAGALGASRTSAPSGCITVKSGASIQQAVNSLSTTASGTQCIFLERGTYREQVLVPARKAQLTIYGYSTDTLSHNANGALITQRKSQKDGLSNDETATLRVKAANFRLYNVNVDNAYGEGSQAVALSAYADSGYYGCRFTGFQDTVLANQGKQLYARCLVQGATDFVFGQYAAAWFEKNDVRVLGKSLGYITANGRLDNSNPSYYVFNNCNVAAASGQSVPRGAYYLGRPWREFARVVFQNTAMTEVINSAGWKTWNTGDERISNVLFGEYANSGAGSQGQRASFSKKLGSAVGIDSILGSGHRSAAFYDGSYM	jgi|Magor1|9725	1	PF01095	1	Pectinesterase	1	Pectinesterase	1	IPR000070	1	Pectinesterase, catalytic	1	Pectinesterase, catalytic	2	PTHR31321;PTHR31321:SF62	2	ACYL-COA THIOESTER HYDROLASE YBHC-RELATED;PECTINESTERASE	jgi|Magor1|9725|rna_MGG_00618T0	Pyricularia_oryzae_70_15_v3.0	Sordariomycetes	Free	Pyricularia oryzae	Pyricularia	Ascomycota	7	4
jgi|Plecucu2|140280|e_gw1.14.101.1_Plectosphaerella_cucumerina_MPI-SDFR-AT-0117_v2.0_Sordariomycetes_Restricted	jgi	Plecucu2	140280	75	MKLLALLTTLVSVANAATRTSAPSGCITVSKSPSSGQFGTIQAAVNSLSTTSTAKQCIFINQGSYSEQVLVSARSAQLTIYGYSTDTSGYAGNKVTITAAKSQKDGLNNDQTGTLRVKAANFKLYNVNVANTYGKGSQAIALSAYADSGYYGCAFTGFQDTLLSNVGYQLYSKCLIQGATDFIFGQQASAWFEKCDIRVLAASQGWVTANGRDSSSNPSYYVFNSCNISAASGNSVPNGAYYLGRPWGQYARVVFQKTSMSAVINSAGWSVWNTGDTRTANTAFGEYQNSGTGASGSRAFSKSLSSAVSISTILTSSYASKGYYDASYM	jgi|Plecucu2|140280	1	PF01095	1	Pectinesterase	1	Pectinesterase	1	IPR000070	1	Pectinesterase, catalytic	1	Pectinesterase, catalytic	2	PTHR31321;PTHR31321:SF62	2	ACYL-COA THIOESTER HYDROLASE YBHC-RELATED;PECTINESTERASE	jgi|Plecucu2|140280|e_gw1.14.101.1	Plectosphaerella_cucumerina_MPI_SDFR_AT_0117_v2.0	Sordariomycetes	Restricted	Plectosphaerella cucumerina	Plectosphaerella	Ascomycota	7	4
jgi|ColoR110_1|72046|e_gw1.115.18.1_Coniochaeta_ligniaria_R110-5_v1.0_Sordariomycetes_Restricted	jgi	ColoR110_1	72046	75	MKSLLLLLALTTLTAAKGRTSPPPGCLSVGKSGGAYSTIQSAVNALDTSSSSPQCIFINPGVYAEQVLVPARRAQLSVYGYTTDVSGYAANTVTVTAAKSQELGISNDETATLRVKVVNFRLYNVNVNNSFGKGSQAVAVSAYADSGYYGCAFTGFQDTLLAQTGNQVYARTLIQGATDFVFGQHAPVWFEKCDVRVVASSLGYVTASGRASATDPNYYVFNNCTVATADGNTVANGAYYLGRPWSMYAKVVFQRSSLSAVINRAGWHIWNVGDERTSSVTFAEYGNTGAGAVGPRASFSTTLSKPVNIDSVLGSGYATAGYFDGSYM	jgi|ColoR110_1|72046	1	PF01095	1	Pectinesterase	1	Pectinesterase	1	IPR000070	1	Pectinesterase, catalytic	1	Pectinesterase, catalytic	2	PTHR31321;PTHR31321:SF62	2	ACYL-COA THIOESTER HYDROLASE YBHC-RELATED;PECTINESTERASE	jgi|ColoR110_1|72046|e_gw1.115.18.1	Coniochaeta_ligniaria_R110_5_v1.0	Sordariomycetes	Restricted	Coniochaeta ligniaria	Coniochaeta	Ascomycota	7	4
jgi|FoxF1003_1|726766|estExt_fgenesh1_pg.C_11_t10383_Fusarium_oxysporum_F10-03_v1.0_Sordariomycetes_Restricted	jgi	FoxF1003_1	726766	75	MKFLTTLSFATAAFAASRTTAPSGCITVKKSPGSGQFDTVQAAVNSLSTTASGKQCIFIDQGTYNEQVLVPSRSAQLSIYGYTTDTSGYSGNKVTITAKKSQADGLNNDGTATLRVKAANFKLYNVNVANTYGQGSQAVALSAYADSGYYGVALTGFQDTLLAQQGYQLYSKCLIQGATDFIFGQTASAWFEKIDLRVVAASVGYITANGRDSDSNMSYYVFNNCNIAAAAGNAVANGAYYLGRPWRQYARVVFQKTNMTSVINSKGWSIWNTGEENTAHVLFGEYGNTGAGSQGQRASFATKLSSAVSISTVLSGNYASKGFYDASYM	jgi|FoxF1003_1|726766	1	PF01095	1	Pectinesterase	1	Pectinesterase	1	IPR000070	1	Pectinesterase, catalytic	1	Pectinesterase, catalytic	2	PTHR31321;PTHR31321:SF62	2	ACYL-COA THIOESTER HYDROLASE YBHC-RELATED;PECTINESTERASE	jgi|FoxF1003_1|726766|estExt_fgenesh1_pg.C_11_t10383	Fusarium_oxysporum_F10_03_v1.0	Sordariomycetes	Restricted	Fusarium oxysporum	Fusarium	Ascomycota	7	4
jgi|FusspF11_1|967120|estExt_Genemark1.C_9_t10399_Fusarium_sp._FSSC_11_v1.0_Sordariomycetes_Restricted	jgi	FusspF11_1	967120	75	MKFLATLNFVTAAFAASRTSAPSGCLTVKKSPSSGQYGTIQAAVNALSTSASGSQCIFIDQGTYNEQVLVPKRSAQLTIYGYTADTSSYSGNKVTITAKKSQADGLNNDESATLRVKSPNFKLYNVNVANTYGKGSQAVALSAYADSGYYGCALTGYQDTLLSNEGYQLYSKCLIQGATDFIFGQKASSWFEKCDLRVVSASIGYITANGRDSSSNPSYYVFNNCNIAAASGNSVTNGAYYLGRPWREYARVVFQKTSMTSVINAAGWKIWNSGDERTGNVIFGEYSNTGAGASGKRASFYTKLSSAVSISTVLTGSYASKGYYDASYM	jgi|FusspF11_1|967120	1	PF01095	1	Pectinesterase	1	Pectinesterase	1	IPR000070	1	Pectinesterase, catalytic	1	Pectinesterase, catalytic	2	PTHR31321;PTHR31321:SF62	2	ACYL-COA THIOESTER HYDROLASE YBHC-RELATED;PECTINESTERASE	jgi|FusspF11_1|967120|estExt_Genemark1.C_9_t10399	Fusarium_sp._FSSC_11_v1.0	Sordariomycetes	Restricted	Fusarium sp.	Fusarium	Ascomycota	7	4
jgi|Ilysp1|1729450|gm1.11933_g_Ilyonectria_europaea_PMI82_v1.0_Sordariomycetes_Free	jgi	Ilysp1	1729450	75	MKLLPILNFVAAALAASRTSAPSGCLVVRKSPSSGQYGTVQAAVNALSTSSTSSQCIFIDQGTYTEQVLVPTRKAQLSIYGYTTDTTGYAQNKVTITGKKSQADGSNNDESAPLRVKSPNFKLYNVNVANTYGKGSQAVALSAYADSGYYGCAFTGFQDTVLSNVGYQLYSRCLIQGATDFIFGQQASSWFEKCDIRVVSNSIGYITANGRDSSSGVSYYVFNNCNIAAASGNSVTNGAFYLGRPWRAYARVVFQKTSMSSVINSAGWKIWNTDDPRTSNVLFGEYSNTGAGASGSRASFSTKLSSAVSISTILTSSYASKGYYDASYM	jgi|Ilysp1|1729450	1	PF01095	1	Pectinesterase	1	Pectinesterase	1	IPR000070	1	Pectinesterase, catalytic	1	Pectinesterase, catalytic	2	PTHR31321;PTHR31321:SF62	2	ACYL-COA THIOESTER HYDROLASE YBHC-RELATED;PECTINESTERASE	jgi|Ilysp1|1729450|gm1.11933_g	Ilyonectria_europaea_PMI82_v1.0	Sordariomycetes	Free	Ilyonectria europaea	Ilyonectria	Ascomycota	7	4
jgi|MagorFR13_1|984612|CE984611_6392_Pyricularia_oryzae_FR0013_v1.0_Sordariomycetes_Restricted	jgi	MagorFR13_1	984612	75	MVSLTLAILSLAAGALGASRTSAPSGCITVKSGASIQQAVNSLSTTASGTQCIFLERGTYREQVLVPARKAQLTIYGYSTDTLSHNANGALITQRKSQKDGLSNDETATLRVKAANFRLYNVNVDNAYGEGSQAVALSAYADSGYYGCRFTGFQDTVLANQGKQLYARCLVQGATDFVFGQYAAAWFEKNDVRVLGKSLGYITANGRLDNSNPSYYVFNNCNVAAASGQSVPRGAYYLGRPWREFARVVFQNTAMTEVINSAGWKTWNTGDERISNVLFGEYANSGAGSQGQRASFSKKLGSAVGIDSILGSGHRSAAFYDGSYM	jgi|MagorFR13_1|984612	1	PF01095	1	Pectinesterase	1	Pectinesterase	1	IPR000070	1	Pectinesterase, catalytic	1	Pectinesterase, catalytic	2	PTHR31321;PTHR31321:SF62	2	ACYL-COA THIOESTER HYDROLASE YBHC-RELATED;PECTINESTERASE	jgi|MagorFR13_1|984612|CE984611_6392	Pyricularia_oryzae_FR0013_v1.0	Sordariomycetes	Restricted	Pyricularia oryzae	Pyricularia	Ascomycota	7	4
jgi|Neute_mat_a1|152494|estExt_fgenesh2_pg.C_70206_Neurospora_tetrasperma_FGSC_2509_mat_a_v1.0_Sordariomycetes_Free	jgi	Neute_mat_a1	152494	75	MKSLLLPLLSLLSLSSSALAATRISPPSSACLRVGAGQPYSNIQSAVNALSTTASGSQCIFIYPGTYWEQVLIPARSAQLSIYGYTTNTLGYASNTVTIIANRSQADGLNNDQTATVRVKSSNTRLYNLNIENAHGQGSQAVALSVAADGVGVYGCQLKGFQDTLLAEDGAQLYARTLIQGATDFIFGQRAPAWFEKCDIKVMAANLGYITASGRDSSSNPANYVFNSCSIAAAAGNNVPSGAYYLGRPWRQFARVTFQKTSMTNVINPAGWQIWNNGDERTSNVEFGEYANTGAGASGTRASFGKKLDSPVKIESVLGSRYTRQGYYDSSYM	jgi|Neute_mat_a1|152494	1	PF01095	1	Pectinesterase	1	Pectinesterase	1	IPR000070	1	Pectinesterase, catalytic	1	Pectinesterase, catalytic	2	PTHR31321:SF62;PTHR31321	2	PECTINESTERASE;ACYL-COA THIOESTER HYDROLASE YBHC-RELATED	jgi|Neute_mat_a1|152494|estExt_fgenesh2_pg.C_70206	Neurospora_tetrasperma_FGSC_2509_mat_a_v1.0	Sordariomycetes	Free	Neurospora tetrasperma	Neurospora	Ascomycota	7	4
jgi|Veral1|9537|VDBG_06737T0_Verticillium_alfalfae_VaMs.102_Sordariomycetes_Free	jgi	Veral1	9537	75	MKTFAALCTLLASAQAATRTSAPSGCITVSKSPASGQFGTIQAAVNSLSTSSSGTQCIFINQGSYAEQVLVPSRSAQLTIYGYSTDTSGYAGNKVTITANKSQKDGLNNDETGTLRVKANNFKLYNVNVANTYGKGSQAIALSAYADSGYYGCAFTGFQDTLLSNTGYQLYSRSLIQGATDFIFGRQASAWFEKCDLRVLSASKGWITANGRDSSSNPSYYVFNNCNIAAASGNSVSAGAYYLGRPWGAYSRVAFQKTTMSSVINSAGWSVWNTGDERTSNVAYGEYQNTGAGASGTRASFSKALSSAVSISTILTSSYASKGYYDASYM	jgi|Veral1|9537	1	PF01095	1	Pectinesterase	1	Pectinesterase	1	IPR000070	1	Pectinesterase, catalytic	1	Pectinesterase, catalytic	2	PTHR31321:SF62;PTHR31321	2	PECTINESTERASE;ACYL-COA THIOESTER HYDROLASE YBHC-RELATED	jgi|Veral1|9537|VDBG_06737T0	Verticillium_alfalfae_VaMs.102	Sordariomycetes	Free	Verticillium alfalfae	Verticillium	Ascomycota	7	4
jgi|MagorGY11_1|69730|CE69729_2862_Pyricularia_oryzae_GY0011_v1.0_Sordariomycetes_Restricted	jgi	MagorGY11_1	69730	75	MVSLTLAILSLAAGALGASRTSAPSGCITVKSGASIQQAVNSLSTTASGTQCIFLERGTYREQVLVPARKAQLTIYGYSTDTLSHNANGALITQRKSQKDGLSNDETATLRVKAANFRLYNVNVDNAYGEGSQAVALSAYADSGYYGCRFTGFQDTVLANQGKQLYARCLVQGATDFVFGQYAAAWFEKNDVRVLGKSLGYITANGRLDNSNPSYYVFNNCNVAAASGQSVPRGAYYLGRPWREFARVVFQNTAMTEVINSAGWKTWNTGDERISNVLFGEYANSGAGSQGQRASFSKKLGSAVGIDSILGSGHRSAAFYDGSYM	jgi|MagorGY11_1|69730	1	PF01095	1	Pectinesterase	1	Pectinesterase	1	IPR000070	1	Pectinesterase, catalytic	1	Pectinesterase, catalytic	2	PTHR31321;PTHR31321:SF62	2	ACYL-COA THIOESTER HYDROLASE YBHC-RELATED;PECTINESTERASE	jgi|MagorGY11_1|69730|CE69729_2862	Pyricularia_oryzae_GY0011_v1.0	Sordariomycetes	Restricted	Pyricularia oryzae	Pyricularia	Ascomycota	7	4
jgi|Ncrass2|1510349|fgenesh1_kg.7_#_2032_#_TRINITY_DN240_c3_g2_i2_Neurospora_crassa_FGSC4200_(ORS6A)_v2.0_Sordariomycetes_Restricted	jgi	Ncrass2	1510349	75	MKSLLLPLLSLLSLSSSALAATRISPPSTACLRVGAGQPYSNIQSAVNALSTTASGSQCIFIYPGTYWEQVLIPARSAQLSIYGYTANSQGYASNTVTIIANKSQADGLSNDQTATVRVKSSNTRLYNLNIENAHGQGSQAVALSVAANGVGVYGCQLKGFQDTLLAEDGAQLYARTLIQGATDFIFGQRAPAWFEKCDIKVMAANLGYITALGRDSSSNPANYVFNSCSIAAAAGNNVPSGAYYLGRPWRQFARVTFQKTSMTNVINPAGWSIWQNGDARTSNVEFGEYANTGAGASGVRAWFGKLLGSPVKIESVLGSRYSRQGYYDASYM	jgi|Ncrass2|1510349	1	PF01095	1	Pectinesterase	1	Pectinesterase	1	IPR000070	1	Pectinesterase, catalytic	1	Pectinesterase, catalytic	2	PTHR31321;PTHR31321:SF62	2	ACYL-COA THIOESTER HYDROLASE YBHC-RELATED;PECTINESTERASE	jgi|Ncrass2|1510349|fgenesh1_kg.7_#_2032_#_TRINITY_DN240_c3_g2_i2	Neurospora_crassa_FGSC4200_(ORS6A)_v2.0	Sordariomycetes	Restricted	Neurospora crassa	Neurospora	Ascomycota	7	4
jgi|Verdah1|376783|estExt_Genewise1Plus.C_2_t20261_Verticillium_dahliae_MPI-CAGE-AT-0001_v1.0_Sordariomycetes_Free	jgi	Verdah1	376783	75	MKTFAALCTLLAAAQAATRTSAPSGCITVSKSPASGQFGTIQAAVNSLSTSASGTQCIFINQGSYAEQVLVPSRIAQLTIYGYSTDTSGYAGNKVTITANKSQKDGLNNDETGTLRVKANNFKLYNVNVANTYGKGSQAIALSAYADSGYYGCAFTGFQDTLLSNTGYQLYSRSLIQGATDFIFGRQASAWFEKCDLRVLSASKGWITANGRDSSSNPSYYVFNNCNIAAASGNSVSAGAYYLGRPWGTYSRVVFQKTTISSVINSAGWSVWNTGDERTSNVAYGEYQNTGAGASGTRASFSKALSSAVSISTILTSSYASKGYYDASYM	jgi|Verdah1|376783	1	PF01095	1	Pectinesterase	1	Pectinesterase	1	IPR000070	1	Pectinesterase, catalytic	1	Pectinesterase, catalytic	2	PTHR31321:SF62;PTHR31321	2	PECTINESTERASE;ACYL-COA THIOESTER HYDROLASE YBHC-RELATED	jgi|Verdah1|376783|estExt_Genewise1Plus.C_2_t20261	Verticillium_dahliae_MPI_CAGE_AT_0001_v1.0	Sordariomycetes	Free	Verticillium dahliae	Verticillium	Ascomycota	7	4
jgi|FoxF1004_1|995453|estExt_Genewise1Plus.C_10_t20394_Fusarium_oxysporum_F10-04_v1.0_Sordariomycetes_Restricted	jgi	FoxF1004_1	995453	75	MKFLTTLSFATAAFAASRTTAPSGCITVKKSPGSGQFDTVQAAVNSLSTTASGKQCIFIDQGTYNEQVLVPSRSAQLSIYGYTTDTSGYSGNKVTITAKKSQADGLNNDGTATLRVKAANFKLYNVNVANTYGQGSQAVALSAYADSGYYGVALTGFQDTLLAQQGYQLYSKCLIQGATDFIFGQTASAWFEKIDLRVVAASVGYITANGRDSDSNMSYYVFNNCNIAAAAGNAVANGAYYLGRPWRQYARVVFQKTNMTSVINSKGWSIWNTGEENTAHVLFGEYGNTGAGSQGQRASFATKLSSAVSISTVLSGNYASKGFYDASYM	jgi|FoxF1004_1|995453	1	PF01095	1	Pectinesterase	1	Pectinesterase	1	IPR000070	1	Pectinesterase, catalytic	1	Pectinesterase, catalytic	2	PTHR31321;PTHR31321:SF62	2	ACYL-COA THIOESTER HYDROLASE YBHC-RELATED;PECTINESTERASE	jgi|FoxF1004_1|995453|estExt_Genewise1Plus.C_10_t20394	Fusarium_oxysporum_F10_04_v1.0	Sordariomycetes	Restricted	Fusarium oxysporum	Fusarium	Ascomycota	7	4
jgi|FusspF23_1|279609|estExt_Genewise1Plus.C_9_t30065_Fusarium_bataticola_FSSC_23_v1.0_Sordariomycetes_Restricted	jgi	FusspF23_1	279609	75	MKFLATLSFVSAAFAASRTSAPSGCLTVKKSPSSGQYGTIQAAVNALSTTASGSQCIFIDQGTYNEQVLVPKRSAQLSIYGYTADTSSYSGNKVTITAKKSQADGLNNDESATLRVKSPNFKLYNVNVANTYGKGSQAVALSAYADSGYYGVALTGYQDTLLSNEGYQLYSKCLIQGATDFIFGQKASSWFEKCDLRVVSASIGYITANGRDSSSNPSYYVFNNCNIAAASGNSVSNGAYYLGRPWREYARVVFQKTSMTSVINAAGWKVWNTGDERTGNVIFGEYSNTGAGASGKRASFYTKLSSAVSISTVLTGSYSSKGYYDASYM	jgi|FusspF23_1|279609	1	PF01095	1	Pectinesterase	1	Pectinesterase	1	IPR000070	1	Pectinesterase, catalytic	1	Pectinesterase, catalytic	2	PTHR31321;PTHR31321:SF62	2	ACYL-COA THIOESTER HYDROLASE YBHC-RELATED;PECTINESTERASE	jgi|FusspF23_1|279609|estExt_Genewise1Plus.C_9_t30065	Fusarium_bataticola_FSSC_23_v1.0	Sordariomycetes	Restricted	Fusarium bataticola	Fusarium	Ascomycota	7	4
jgi|FvanT36_1|330956|MIX1754_2_19_Fusarium_vanettenii_T36_v1.0_Sordariomycetes_Restricted	jgi	FvanT36_1	330956	75	MKFLATLNFVTAAFAASRTSAPSGCLTVKKSPSSGQYGTIQAAVNALSTSASGSQCIFIDQGTYNEQVLVPKRSAQLTIYGYTADTSSYSGNKVTITAKKSQADGLNNDESATLRVKSPNFKLYNVNVANTYGKGSQAVALSAYADSGYYGCALTGYQDTLLSNEGYQLYSKCLIQGATDFIFGQKASSWFEKCDLRVVSASIGYITANGRDSSSNPSYYVFNNCNIAAASGNSVTNGAYYLGRPWREYARVVFQKTSMTSVINAAGWKIWNSGDERTGNVIFGEYSNTGAGASGKRASFYTKLSSAVSISTVLTGSYASKGYYDASYM	jgi|FvanT36_1|330956	1	PF01095	1	Pectinesterase	1	Pectinesterase	1	IPR000070	1	Pectinesterase, catalytic	1	Pectinesterase, catalytic	2	PTHR31321;PTHR31321:SF62	2	ACYL-COA THIOESTER HYDROLASE YBHC-RELATED;PECTINESTERASE	jgi|FvanT36_1|330956|MIX1754_2_19	Fusarium_vanettenii_T36_v1.0	Sordariomycetes	Restricted	Fusarium vanettenii	Fusarium	Ascomycota	7	4
jgi|MagorTH3_1|603074|CE603073_3333_Pyricularia_oryzae_TH0003_v1.0_Sordariomycetes_Restricted	jgi	MagorTH3_1	603074	75	MVSLTLAILSLAAGALGASRTSAPSGCITVKSGASIQQAVNSLSTTASGTQCIFLERGTYREQVLVPARKAQLTIYGYSTDTLSHNANGALITQRKSQKDGLSNDETATLRVKAANFRLYNVNVDNAYGEGSQAVALSAYADSGYYGCRFTGFQDTVLANQGKQLYARCLVQGATDFVFGQYAAAWFEKNDVRVLGKSLGYITANGRLDNSNPSYYVFNNCNVAAASGQSVPRGAYYLGRPWREFARVVFQNTAMTEVINSAGWKTWNTGDERISNVLFGEYANSGAGSQGQRASFSKKLGSAVGIDSILGSGHRSAAFYDGSYM	jgi|MagorTH3_1|603074	1	PF01095	1	Pectinesterase	1	Pectinesterase	1	IPR000070	1	Pectinesterase, catalytic	1	Pectinesterase, catalytic	2	PTHR31321;PTHR31321:SF62	2	ACYL-COA THIOESTER HYDROLASE YBHC-RELATED;PECTINESTERASE	jgi|MagorTH3_1|603074|CE603073_3333	Pyricularia_oryzae_TH0003_v1.0	Sordariomycetes	Restricted	Pyricularia oryzae	Pyricularia	Ascomycota	7	4
jgi|Necha2|106465|fgeneshN1_pm.sca_32_chr11_3_0000001_Fusarium_vanettenii_77-13-4_v2.0_Sordariomycetes_Free	jgi	Necha2	106465	75	MKFLATLNFVTAAFAASRTSAPSGCLTVKKSPSSGQYGTIQAAVNALSTSASGSQCIFIDQGTYNEQVLVPKRSAQLTIYGYTADTSSYSGNKVTITAKKSQADGLNNDESATLRVKSSNFKLYNVNVANTYGKGSQAVALSAYADSGYYGCALTGYQDTLLSNEGYQLYSKCLIQGATDFIFGQKASSWFEKCDLRVVSASIGYITANGRDSSSNPSYYVFNNCNIAAASGNSVTNGAYYLGRPWREYARVVFQKTSMTSVINAAGWKVWNSGDERTGNVIFGEYSNTGAGASGKRASFYTKLSSAVSISTVLTGSYASKGYYDASYM	jgi|Necha2|106465	1	PF01095	1	Pectinesterase	1	Pectinesterase	1	IPR000070	1	Pectinesterase, catalytic	1	Pectinesterase, catalytic	2	PTHR31321:SF62;PTHR31321	2	PECTINESTERASE;ACYL-COA THIOESTER HYDROLASE YBHC-RELATED	jgi|Necha2|106465|fgeneshN1_pm.sca_32_chr11_3_0000001	Fusarium_vanettenii_77_13_4_v2.0	Sordariomycetes	Free	Fusarium vanettenii	Fusarium	Ascomycota	7	4
jgi|Neute_matA2|88279|estExt_Genewise1Plus.C_61724_Neurospora_tetrasperma_FGSC_2508_mat_A_v2.0_Sordariomycetes_Free	jgi	Neute_matA2	88279	75	MKSLLLPLLSLLSLSSSALAATRISPPSSACLRVGAGQPYSNIQSAVNALSTTASGSQCIFIYPGTYWEQVLIPARSAQLSIYGYTTNTLGYASNTVTIIANRSQADGLNNDQTATVRVKSSNTRLYNLNIENAHGQGSQAVALSVAADGVGVYGCQLKGFQDTLLAEDGAQLYARTLIQGATDFIFGQRAPAWFEKCDIKVMAANLGYITASGRDSSSNPANYVFNSCSIAAAAGNNVPSGAYYLGRPWRQFARVTFQKTSMTNVINPAGWQIWNNGDERTSNVEFGEYANTGAGASGTRASFGKKLDSPVKIESVLGSRYTRQGYYDSSYM	jgi|Neute_matA2|88279	1	PF01095	1	Pectinesterase	1	Pectinesterase	1	IPR000070	1	Pectinesterase, catalytic	1	Pectinesterase, catalytic	2	PTHR31321:SF62;PTHR31321	2	PECTINESTERASE;ACYL-COA THIOESTER HYDROLASE YBHC-RELATED	jgi|Neute_matA2|88279|estExt_Genewise1Plus.C_61724	Neurospora_tetrasperma_FGSC_2508_mat_A_v2.0	Sordariomycetes	Free	Neurospora tetrasperma	Neurospora	Ascomycota	7	4
jgi|Fustr1|435101|estExt_Genewise1Plus.C_3_t20397_Fusarium_tricinctum_MPI-SDFR-AT-0068_v1.0_Sordariomycetes_Free	jgi	Fustr1	435101	75	MKLLATLNFITAALAASRTTAPSGCITVKKSPGNGQFGTIQAAVNSLSTSASGTQCIFIDQGTYNEQVLVSSRNAQLTIYGYTSDTSGYSGNKVTITAKKSQADGVNNDGSATLRVKAANFKLYNVNVANTYGKGSQAVALSAYADSGYYGCALTGFQDTVLANEGYQLYSRCLIQGATDFIFGQRASVWFEKNDLRVVTANVGYITANGRDSDSNMSYYVFNNCNIAAAAGNSVANGAYYLGRPWRQYARVVFQKTSMSSVINSKGWSIWNTGEENTAHVLFGEFGNTGAGSSGQRASFATKLSNAVSISTVLSGNYASKGFYDGSYM	jgi|Fustr1|435101	1	PF01095	1	Pectinesterase	1	Pectinesterase	1	IPR000070	1	Pectinesterase, catalytic	1	Pectinesterase, catalytic	2	PTHR31321;PTHR31321:SF62	2	ACYL-COA THIOESTER HYDROLASE YBHC-RELATED;PECTINESTERASE	jgi|Fustr1|435101|estExt_Genewise1Plus.C_3_t20397	Fusarium_tricinctum_MPI_SDFR_AT_0068_v1.0	Sordariomycetes	Free	Fusarium tricinctum	Fusarium	Ascomycota	7	4
jgi|FvanT77_1|317328|fgenesh1_pg.7_#_465_Fusarium_vanettenii_T77,_FSSC_11_v1.0_Sordariomycetes_Restricted	jgi	FvanT77_1	317328	75	MKFLATLNFVTAAFAASRTSAPSGCLTVKKSPSSGQYGTIQAAVNALSTSASGSQCIFIDQGTYNEQVLVPKRSAQLTIYGYTADTSSYSGNKVTITAKKSQADGLNNDESATLRVKSSNFKLYNVNVANTYGKGSQAVALSAYADSGYYGCALTGYQDTLLSNEGYQLYSKCLIQGATDFIFGQKASSWFEKCDLRVVSASIGYITANGRDSSSNPSYYVFNNCNIAAASGNSVTNGAYYLGRPWREYARVVFQKTSMTSVINAAGWKIWNSGDERTGNVIFGEYSNTGAGASGKRASFYTKLSSAVSISTVLTGSYASKGYYDASYM	jgi|FvanT77_1|317328	1	PF01095	1	Pectinesterase	1	Pectinesterase	1	IPR000070	1	Pectinesterase, catalytic	1	Pectinesterase, catalytic	2	PTHR31321:SF62;PTHR31321	2	PECTINESTERASE;ACYL-COA THIOESTER HYDROLASE YBHC-RELATED	jgi|FvanT77_1|317328|fgenesh1_pg.7_#_465	Fusarium_vanettenii_T77,_FSSC_11_v1.0	Sordariomycetes	Restricted	Fusarium vanettenii	Fusarium	Ascomycota	7	4
jgi|Colorb1|140700|mrna_7220_Colletotrichum_orbiculare_104-T_Sordariomycetes_Free	jgi	Colorb1	140700	75	MKSFFTALTFATAALAAGRTSAPEGCAVVKKSPGSGQFGTIQKAVDAGKPCVFVDQGTYTEQVLVPASAEGLVIYGYTADTAGYAGNKVTITGKKSQADGLSNDQTATLRVKAKNVRVYNVNVANTYGKGSQAVALSAYADSGYYGCQFTGYQDTVLSEKGSQLYAGCMIQGATDFIFGQNAMSWFEKTDIRVVAASKGYVTANGRKTTSDKSYYVFNNCDIAAASGQTVAEGAYYLGRPWGVAAQVAFQKTTMSGVINSAGWVVWNKGDERTASVSFGEFQNTGKGSLGTRAKFSKKLDAALKPEAILGGGYTSAGYFDASYM	jgi|Colorb1|140700	1	PF01095	1	Pectinesterase	1	Pectinesterase	1	IPR000070	1	Pectinesterase, catalytic	1	Pectinesterase, catalytic	2	PTHR31321;PTHR31321:SF62	2	ACYL-COA THIOESTER HYDROLASE YBHC-RELATED;PECTINESTERASE	jgi|Colorb1|140700|mrna_7220	Colletotrichum_orbiculare_104_T	Sordariomycetes	Free	Colletotrichum orbiculare	Colletotrichum	Ascomycota	7	4
jgi|FoxF1008_1|959092|estExt_Genewise1Plus.C_11_t20466_Fusarium_oxysporum_F10-08_v1.0_Sordariomycetes_Restricted	jgi	FoxF1008_1	959092	75	MKFLTTLSFVTAAFAASRTTAPSGCITVKKSPGSGQFGTVQAAVDSLSTTASGKQCIFIDQGTYNEQVLVPSRSAQLSIYGYTTDTSGYSGNKVTITAKKSQADGLNNDGTATLRVKAANFKLYNVNVANTYGQGSQAVALSAYADSGYYGVALTGFQDTLLAQQGYQLYSKCLIQGATDFIFGQTASAWFEKIDLRVVAASVGYITANGRDSDSNMSYYVFNNCNIAAAAGNAVANGAYYLGRPWRQYARVVFQKTNMTSVINSKGWSIWNTGEENTAHVLFGEYGNTGAGSQGQRASFATKLSSAVSISTVLSGNYASKGFYDASYM	jgi|FoxF1008_1|959092	1	PF01095	1	Pectinesterase	1	Pectinesterase	1	IPR000070	1	Pectinesterase, catalytic	1	Pectinesterase, catalytic	2	PTHR31321:SF62;PTHR31321	2	PECTINESTERASE;ACYL-COA THIOESTER HYDROLASE YBHC-RELATED	jgi|FoxF1008_1|959092|estExt_Genewise1Plus.C_11_t20466	Fusarium_oxysporum_F10_08_v1.0	Sordariomycetes	Restricted	Fusarium oxysporum	Fusarium	Ascomycota	7	4
jgi|Fusoxcub1|15776|rna-gnl|WGS:AGND|mrna_FOIG_14385T0_Fusarium_oxysporum_f._sp._cubense_tropical_race_4_54006_(II5)_Sordariomycetes_Free	jgi	Fusoxcub1	15776	75	MSDNITMKFLTTLSFVTAAFAASRTTAPSGCITVKKSPGSGQFGTVQAAVNSLSTTASGKQCIFIDQGTYNEQVLVPSRSAQLSIYGYTTDTSGYSGNKVTITAKKSQADGLNNDGTATLRVKAANFKLYNVNVANTYGQGSQAVALSAYADSGYYGVALTGFQDTLLAQQGYQLYSKCLIQGATDFIFGQTASAWFEKIDLRVVAASVGYITANGRDSDSNMSYYVFNNCNIAAAAGNAVANGAYYLGRPWRQYARVVFQKTNMTSVINSKGWSIWNTGEENTAHVLFGEYGNTGAGSQGQRASFATKLSSAVSISTVLSGNYASKGFYDASYM	jgi|Fusoxcub1|15776	1	PF01095	1	Pectinesterase	1	Pectinesterase	1	IPR000070	1	Pectinesterase, catalytic	1	Pectinesterase, catalytic	2	PTHR31321:SF62;PTHR31321	2	PECTINESTERASE;ACYL-COA THIOESTER HYDROLASE YBHC-RELATED	jgi|Fusoxcub1|15776|rna-gnl|WGS:AGND|mrna_FOIG_14385T0	Fusarium_oxysporum_f._sp._cubense_tropical_race_4_54006_(II5)	Sordariomycetes	Free	Fusarium oxysporum	Fusarium	Ascomycota	7	4
jgi|Fustri1|517478|estExt_Genewise1Plus.C_2_t20153_Fusarium_avenaceum_MPI-SDFR-AT-0044_v1.0_Sordariomycetes_Free	jgi	Fustri1	517478	75	MKLLATLNFITAALAASRTTAPSGCITVKKSPGSGQFGTIQAAVNSLSTSASGTQCIFIDQGTYNEQVLVSSRNAQLTIYGYTGDTSGYSGNKVTITAKKSQADGVNNDGSATLRVKAANFKLYNVNVANTYGKGSQAVALSAYADSGYYGCALTGFQDTLLANEGYQVYSRCLIQGATDFIFGQRASVWFEKNDLRVVTANVGYITANGRDSDSNMSYYVFNNCNIAAAAGNTVANGAYYLGRPWRQYARVVFQKTSMSSVINSKGWSIWNTGEENTSNVLFGEFGNTGAGSSGQRASFATKLSNAVSISTVLSGNYASKGFYDGSYM	jgi|Fustri1|517478	1	PF01095	1	Pectinesterase	1	Pectinesterase	1	IPR000070	1	Pectinesterase, catalytic	1	Pectinesterase, catalytic	2	PTHR31321;PTHR31321:SF62	2	ACYL-COA THIOESTER HYDROLASE YBHC-RELATED;PECTINESTERASE	jgi|Fustri1|517478|estExt_Genewise1Plus.C_2_t20153	Fusarium_avenaceum_MPI_SDFR_AT_0044_v1.0	Sordariomycetes	Free	Fusarium avenaceum	Fusarium	Ascomycota	7	4
jgi|Antav1|449426|fgenesh1_pm.5_#_190_Anthostoma_avocetta_NRRL_3190_v1.0_Sordariomycetes_Restricted	jgi	Antav1	449426	75	MYALLLSSLTLISVVLAESRTSPPAGCLTVAKSGGQYSTIQSAVNSLSTSSTSAQCIFISPGTYAEQVLVSARSAQLTFYGYTQDTSSYAGNQVTITSSLSQANGLSNDETGTLRVKAAGFKMYNINVNNGYGQGSQAVALSAYANSGYYGCAFTGFQDTLLANVGYQLYSKCLIQGATDYIFGQKGAAWFEKCDLRVLAKSLGYITANGRDSSSGIAFYVFNSCDVAAASGNSVPAGAYYLGRPWSKYAQVVFQNTSMSSVINKDGWHIWNTGDERTDSILFGEYDNSGDGAAGPRANFATMLDSPMEISDILTSSYSSANYYDASYM	jgi|Antav1|449426	1	PF01095	1	Pectinesterase	1	Pectinesterase	1	IPR000070	1	Pectinesterase, catalytic	1	Pectinesterase, catalytic	2	PTHR31321;PTHR31321:SF62	2	ACYL-COA THIOESTER HYDROLASE YBHC-RELATED;PECTINESTERASE	jgi|Antav1|449426|fgenesh1_pm.5_#_190	Anthostoma_avocetta_NRRL_3190_v1.0	Sordariomycetes	Restricted	Anthostoma avocetta	Anthostoma	Ascomycota	7	4
jgi|Crypa2|47383|Crypa1.e_gw1.7.458.1_Cryphonectria_parasitica_EP155_v2.0_Sordariomycetes_Free	jgi	Crypa2	47383	75	MSTLLTLATLFAAVLATSRTSAPSGCITAGSGGTYSTIQEAVDSLSTTSTTAQCIFIEAGSYNEQVTVSAREAELTFYGYTEDTSTYSSNVVTITNDLSAASGLSDEETGTLIVLATNFKMYNINVANTYGDGSQAIALSAYADSGYYACQFTGFQDTVLAEEGYQLYAGCLIEGATDFVFGQYSPAWFQSCDIRVLEASVGYVTANGRTSSTGTSYYVFNECDIAAADGESVASGAYYLGRPWSEYARVVFQDTTMSDVINSAGWAEWSSSEPNTEDVLFGEYDNTGDGAEGTRASFATKLSAAVSIETILGDDYTSAGYYDASYM	jgi|Crypa2|47383	1	PF01095	1	Pectinesterase	1	Pectinesterase	1	IPR000070	1	Pectinesterase, catalytic	1	Pectinesterase, catalytic	2	PTHR31321:SF62;PTHR31321	2	PECTINESTERASE;ACYL-COA THIOESTER HYDROLASE YBHC-RELATED	jgi|Crypa2|47383|Crypa1.e_gw1.7.458.1	Cryphonectria_parasitica_EP155_v2.0	Sordariomycetes	Free	Cryphonectria parasitica	Cryphonectria	Ascomycota	7	4
jgi|FusoxFo47_2|254541|estExt_fgenesh1_pm.C_Chromosome_12_t10330_Fusarium_oxysporum_Fo47_v2.0_Sordariomycetes_Free	jgi	FusoxFo47_2	254541	75	MKFLTTLSFVTAAFAASRTTAPSGCITVKKSPGSGQFGTVQAAVDSLSTTASGKQCIFIDQGTYNEQVLVPSRSAQLSIYGYTTDTSGYSGNKVTITAKKSQADGLNNDGTATLRVKAANFKLYNVNVANTYGKGSQAVALSAYADSGYYGVALTGFQDTLLAQQGYQLYSKCLIQGATDFIFGQTASAWFEKIDLRVVAASVGYITANGRDSDSNMSYYVFNNCNIAAAAGNTVANGAYYLGRPWRQYARVVFQKTNMTSVINSKGWSIWNTGEENTAHVLFGEYGNTGAGSQGQRASFATNLSSAVSISTVLSGNYASKGFYDASYM	jgi|FusoxFo47_2|254541	1	PF01095	1	Pectinesterase	1	Pectinesterase	1	IPR000070	1	Pectinesterase, catalytic	1	Pectinesterase, catalytic	2	PTHR31321;PTHR31321:SF62	2	ACYL-COA THIOESTER HYDROLASE YBHC-RELATED;PECTINESTERASE	jgi|FusoxFo47_2|254541|estExt_fgenesh1_pm.C_Chromosome_12_t10330	Fusarium_oxysporum_Fo47_v2.0	Sordariomycetes	Free	Fusarium oxysporum	Fusarium	Ascomycota	7	4
jgi|Fusva1|422046|estExt_Genewise1Plus.C_6_t20433_Fusarium_vanettenii_T161_v1.0_Sordariomycetes_Restricted	jgi	Fusva1	422046	75	MKFLATLNFVTAAFAASRTSAPSGCLTVKKSPSSGQYGTIQAAVNALSTSASGSQCIFIDQGTYNEQVLVPKRSAQLTIYGYTADTSSYSGNKVTITAKKSQADGLNNDESATLRVKSSNFKLYNVNVANTYGKGSQAVALSAYADSGYYGCALTGYQDTLLSNEGYQLYSKCLIQGATDFIFGQKASSWFEKCDLRVVSASIGYITANGRDSSSNPSYYVFNNCNIAAASGNSVTNGAYYLGRPWREYARVVFQKTSMTSVINAAGWKVWNSGDERTGNVIFGEYSNTGAGASGKRASFYTKLSSAVSISTVLTGSYASKGYYDASYM	jgi|Fusva1|422046	1	PF01095	1	Pectinesterase	1	Pectinesterase	1	IPR000070	1	Pectinesterase, catalytic	1	Pectinesterase, catalytic	2	PTHR31321:SF62;PTHR31321	2	PECTINESTERASE;ACYL-COA THIOESTER HYDROLASE YBHC-RELATED	jgi|Fusva1|422046|estExt_Genewise1Plus.C_6_t20433	Fusarium_vanettenii_T161_v1.0	Sordariomycetes	Restricted	Fusarium vanettenii	Fusarium	Ascomycota	7	4
jgi|Crypto1|493760|fgenesh1_pm.4_#_248_Cryptodiaporthe_sp._AZ0812_v1.0_Sordariomycetes_Restricted	jgi	Crypto1	493760	75	MKYAVSGLGLAATALAASRTSAPSGCSTVASSGGDYTTVQAAVDAASEGGCIFLSKGTYDEQVLVETASLTIYGYSTDTSSYSGNGATITAGKSQDDGLTDDETGTLRVHAADFKLYNVDVVNSRGEGSQAIALSAYDDSGYYGCSFQGYQDTILTEQGNQLYANCEIVGATDFIFGQKSMAWFEGCDLRVVEASLGYLTANGAASSGASKYVFNNCDVAADSGASVSSGAYYLGRPWGEDAYVVFQKSTISDVINSAGWSEWSTSEPNTSGVTFAVYDNSGAGAASNKYSASFASTLSSAISISSILGSSYTSAGYYDSSYM	jgi|Crypto1|493760	1	PF01095	1	Pectinesterase	1	Pectinesterase	1	IPR000070	1	Pectinesterase, catalytic	1	Pectinesterase, catalytic	2	PTHR31321:SF62;PTHR31321	2	PECTINESTERASE;ACYL-COA THIOESTER HYDROLASE YBHC-RELATED	jgi|Crypto1|493760|fgenesh1_pm.4_#_248	Cryptodiaporthe_sp._AZ0812_v1.0	Sordariomycetes	Restricted	Cryptodiaporthe sp.	Cryptodiaporthe	Ascomycota	7	4
jgi|FoxF1010_1|385360|estExt_fgenesh1_pg.C_9_t10372_Fusarium_oxysporum_F10-10_v1.0_Sordariomycetes_Restricted	jgi	FoxF1010_1	385360	75	MKFLTTLSFATAAFAASRTTAPSGCITVKKSPGSGQFDTVQAAVNSLSTTASGKQCIFIDQGTYNEQVLVPSRSAQLSIYGYTTDTSGYSGNKVTITAKKSQADGLNNDGTATLRVKAANFKLYNVNVANTYGQGSQAVALSAYADSGYYGVALTGFQDTLLAQQGYQLYSKCLIQGATDFIFGQTASAWFEKIDLRVVAASVGYITANGRDSDSNMSYYVFNNCNIAAAAGNAVANGAYYLGRPWRQYARVVFQKTNMTSVINSKGWSIWNTGEENTAHVLFGEYGNTGAGSQGQRASFATKLSSAVSISTVLSGNYASKGFYDASYM	jgi|FoxF1010_1|385360	1	PF01095	1	Pectinesterase	1	Pectinesterase	1	IPR000070	1	Pectinesterase, catalytic	1	Pectinesterase, catalytic	2	PTHR31321;PTHR31321:SF62	2	ACYL-COA THIOESTER HYDROLASE YBHC-RELATED;PECTINESTERASE	jgi|FoxF1010_1|385360|estExt_fgenesh1_pg.C_9_t10372	Fusarium_oxysporum_F10_10_v1.0	Sordariomycetes	Restricted	Fusarium oxysporum	Fusarium	Ascomycota	7	4
jgi|FusoxFo47|3812|rna-gnl|WGS:AFMM|mrna_FOZG_13120T0_Fusarium_oxysporum_Fo47_Sordariomycetes_Free	jgi	FusoxFo47	3812	75	MKFLTTLSFVTAAFAASRTTAPSGCITVKKSPGSGQFGTVQAAVDSLSTTASGKQCIFIDQGTYNEQVLVPSRSAQLSIYGYTTDTSGYSGNKVTITAKKSQADGLNNDGTATLRVKAANFKLYNVNVANTYGKGSQAVALSAYADSGYYGVALTGFQDTLLAQQGYQLYSKCLIQGATDFIFGQTASAWFEKIDLRVVAASVGYITANGRDSDSNMSYYVFNNCNIAAAAGNTVANGAYYLGRPWRQYARVVFQKTNMTSVINSKGWSIWNTGEENTAHVLFGEYGNTGAGSQGQRASFATNLSSAVSISTVLSGNYASKGFYDASYM	jgi|FusoxFo47|3812	1	PF01095	1	Pectinesterase	1	Pectinesterase	1	IPR000070	1	Pectinesterase, catalytic	1	Pectinesterase, catalytic	2	PTHR31321;PTHR31321:SF62	2	ACYL-COA THIOESTER HYDROLASE YBHC-RELATED;PECTINESTERASE	jgi|FusoxFo47|3812|rna-gnl|WGS:AFMM|mrna_FOZG_13120T0	Fusarium_oxysporum_Fo47	Sordariomycetes	Free	Fusarium oxysporum	Fusarium	Ascomycota	7	4
jgi|FvanT78_1|292486|MIX3205_2_18_Fusarium_vanettenii_T78_v1.0_Sordariomycetes_Restricted	jgi	FvanT78_1	292486	75	MKFLATLNFVTAAFAASRTSAPSGCLTVKKSPSSGQYGTIQAAVNALSTSASGSQCIFIDQGTYNEQVLVPKRSAQLTIYGYTADTSSYSGNKVTITAKKSQADGLNNDESATLRVKSSNFKLYNVNVANTYGKGSQAVALSAYADSGYYGCALTGYQDTLLSNEGYQLYSKCLIQGATDFIFGQKASSWFEKCDLRVVSASIGYITANGRDSSSNPSYYVFNNCNIAAASGNSVTNGAYYLGRPWREYARVVFQKTSMTSVINAAGWKIWNSGDERTGNVIFGEYSNTGAGASGKRASFYTKLSSAVSISTVLTGSYASKGYYDASYM	jgi|FvanT78_1|292486	1	PF01095	1	Pectinesterase	1	Pectinesterase	1	IPR000070	1	Pectinesterase, catalytic	1	Pectinesterase, catalytic	2	PTHR31321:SF62;PTHR31321	2	PECTINESTERASE;ACYL-COA THIOESTER HYDROLASE YBHC-RELATED	jgi|FvanT78_1|292486|MIX3205_2_18	Fusarium_vanettenii_T78_v1.0	Sordariomycetes	Restricted	Fusarium vanettenii	Fusarium	Ascomycota	7	4
jgi|Crypto1|507552|estExt_fgenesh1_pg.C_7_t10100_Cryptodiaporthe_sp._AZ0812_v1.0_Sordariomycetes_Restricted	jgi	Crypto1	507552	75	MKSIFSLAALVTTVLAASRTSAPSGCITAGSGGTYSTIQAAVNSLSTTSTTAQCIFIEPGTYKEQVVVSSRGAQLTFYGYTSDTSSYSSNEVTITNDLSAADGLTDDETGTLRVQATNFKAYNINIANTYGEGSQAIALSAYADSGYYACQITGYQDTVLAETGYQLYAQSYIEGATDFIFGQYSPAWFEECDIGVLAASEGTITANGRVGSSGTSYYVFNSCTIAAASGQTVADRAYYLGRPWTEYARVVFQYTTMTDVINSAGWIEWSSSEPNTEDVLFGEYGNAGAGASGTRASFAETLSSAISINTILGSSYASAGYYDASYM	jgi|Crypto1|507552	1	PF01095	1	Pectinesterase	1	Pectinesterase	1	IPR000070	1	Pectinesterase, catalytic	1	Pectinesterase, catalytic	2	PTHR31321;PTHR31321:SF62	2	ACYL-COA THIOESTER HYDROLASE YBHC-RELATED;PECTINESTERASE	jgi|Crypto1|507552|estExt_fgenesh1_pg.C_7_t10100	Cryptodiaporthe_sp._AZ0812_v1.0	Sordariomycetes	Restricted	Cryptodiaporthe sp.	Cryptodiaporthe	Ascomycota	7	4
jgi|Fusoxlyc1|12286|rna-gnl|WGS:AGBH|mrna_FOWG_15600T0_Fusarium_oxysporum_f._sp._lycopersici_MN25_(FoMN25)_NRRL_54003_Sordariomycetes_Free	jgi	Fusoxlyc1	12286	75	MKFLTTLSFVTAAFAASRTTAPSGCITVKKSPGSGQFGTVQAAVDSLSTTASGKQCIFIDQGTYNEQVLVPSRSAQLSIYGYTTDTSGYSGNKVTITAKKSQADGLNNDGTATLRVKAANFKLYNVNVANTYGKGSQAVALSAYADSGYYGVALTGFQDTLLAQQGYQLYSKCLIQGATDFIFGQTASAWFEKIDLRVVAASVGYITANGRDSDSNMSYYVFNNCNIAAAAGNTVANGAYYLGRPWRQYARVVFQKTNMTSVINSKGWSIWNTGEENTAHVLFGEYGNTGAGSQGQRASFATKLSSAVSISTVLSGNYASKGFYDASYM	jgi|Fusoxlyc1|12286	1	PF01095	1	Pectinesterase	1	Pectinesterase	1	IPR000070	1	Pectinesterase, catalytic	1	Pectinesterase, catalytic	2	PTHR31321;PTHR31321:SF62	2	ACYL-COA THIOESTER HYDROLASE YBHC-RELATED;PECTINESTERASE	jgi|Fusoxlyc1|12286|rna-gnl|WGS:AGBH|mrna_FOWG_15600T0	Fusarium_oxysporum_f._sp._lycopersici_MN25_(FoMN25)_NRRL_54003	Sordariomycetes	Free	Fusarium oxysporum	Fusarium	Ascomycota	7	4
jgi|Neobo1|725185|MIX23241_2_23_Neocosmospora_boninensis_NRRL_22470_v1.0_Sordariomycetes_Restricted	jgi	Neobo1	725185	75	MKFLATLSFVTAAFAASRTSAPSGCLVVRKSPSSGQYGTIQAAVNALSTSASGSQCIFIDQGTYNEQVLVPKRSAQLSIYGYTTDTSSYSGNKVTITAKKSQADGLNNDESATLRVKSPNFKLYNVNVANTYGKGSQAVALSAYADSGYYGCALTGYQDTLLSNEGYQLYSRCLIQGATDFIFGQRASSWFEKCDLRVVSASIGYITANGRDSSSGPSYYVFNNCNIAAASGNSVSNGAYYLGRPWREYARVVFQKTSMTSVINAAGWKVWNSGDERTSNVLFGEYSNTGAGASGKRASFYTKLSSPVSISTILTSSYASKGFYDASYM	jgi|Neobo1|725185	1	PF01095	1	Pectinesterase	1	Pectinesterase	1	IPR000070	1	Pectinesterase, catalytic	1	Pectinesterase, catalytic	2	PTHR31321;PTHR31321:SF62	2	ACYL-COA THIOESTER HYDROLASE YBHC-RELATED;PECTINESTERASE	jgi|Neobo1|725185|MIX23241_2_23	Neocosmospora_boninensis_NRRL_22470_v1.0	Sordariomycetes	Restricted	Neocosmospora boninensis	Neocosmospora	Ascomycota	7	4
jgi|FoxF201_1|804806|estExt_Genemark1.C_11_t20051_Fusarium_oxysporum_F2-01_v1.0_Sordariomycetes_Restricted	jgi	FoxF201_1	804806	75	MKFLTTLSFVTAAFAASRTTAPSGCITVKKSPGSGQFGTVQAAVDSLSTTASGKQCIFIDQGTYNEQVLVPSRSAQLSIYGYTTDTSGYSGNKVTITAKKSQADGLNNDGTATLRVKAANFKLYNVNVANTYGQGSQAVALSAYADSGYYGVALTGFQDTLLAQQGYQLYSKCLIQGATDFIFGQTASAWFEKIDLRVVAASVGYITANGRDSDSNMSYYVFNNCNIAAAAGNAVANGAYYLGRPWRQYARVVFQKTNMTSVINSKGWSIWNTGEENTAHVLFGEYGNTGAGSQGQRASFATKLSSAVSISTVLSGNYASKGFYDASYM	jgi|FoxF201_1|804806	1	PF01095	1	Pectinesterase	1	Pectinesterase	1	IPR000070	1	Pectinesterase, catalytic	1	Pectinesterase, catalytic	2	PTHR31321:SF62;PTHR31321	2	PECTINESTERASE;ACYL-COA THIOESTER HYDROLASE YBHC-RELATED	jgi|FoxF201_1|804806|estExt_Genemark1.C_11_t20051	Fusarium_oxysporum_F2_01_v1.0	Sordariomycetes	Restricted	Fusarium oxysporum	Fusarium	Ascomycota	7	4
jgi|Neodi1|11371|AK830_g5713T0_Neonectria_ditissima_R09_05_Sordariomycetes_Free	jgi	Neodi1	11371	75	MKLLAALSFVTTALAVGRTTAPSGCLVVSKSASSGQYGTVQAAVNALSTTSTSAQCIFIDQGTYTEQVLVPTRKAQLSIYGYTADISGYAGNKVTITGKKSQADGSTNDESAPLRVKAPNFKLYNVNVSNTYGKGSQAVALSAYADSGYYGCAFTGYQDTLLSSVGYQLYSKCLIQGATDFIFGQQAASWFESCDIRLVSASLGYITANGRDSSSGISYYVFNNCNIAAASGNSVSSGAYYLGRPWRAYARVVFQKTSMSAVINSAGWKIWNTGDERTSNVLFGEYANTGTGASGTRASFATKLSSAVSISTVLTSSYASKGYYDASYM	jgi|Neodi1|11371	1	PF01095	1	Pectinesterase	1	Pectinesterase	1	IPR000070	1	Pectinesterase, catalytic	1	Pectinesterase, catalytic	2	PTHR31321:SF62;PTHR31321	2	PECTINESTERASE;ACYL-COA THIOESTER HYDROLASE YBHC-RELATED	jgi|Neodi1|11371|AK830_g5713T0	Neonectria_ditissima_R09_05	Sordariomycetes	Free	Neonectria ditissima	Neonectria	Ascomycota	7	4
jgi|Whamic1|565902|fgenesh1_kg.81_#_120_#_TRINITY_DN2555_c0_g1_i1_Whalleya_microplaca_YMJ1829_v1.0_Sordariomycetes_Free	jgi	Whamic1	565902	75	MMNSLLVGLAFAATALAEGRTSAPSGCVTVASSGGDFKTIQAAVDSTPDCIFITAGTYKEQVVIKSKTTLYGYTSDISSYAGNKVTITASKSQADGSTNDESGTVRVLASNVKLYNINVENSYGEGSQAVALSAQADSGYYGCSFTGFQDTVLSNKGSQLFSKSLIQGATDFIFGQQAATWFEGCDLRVPAKSLGYITANGREDASSSSYYVFNNCDIAGVSGSSVPEGAYYLGRPWRAYARVVFQNTAMTNVINSKGWSIWNTGDERTGNVLFGEYKNSGDGASGTRASFATTLSSAVSIASILGSSYSSAGYYDASYM	jgi|Whamic1|565902	1	PF01095	1	Pectinesterase	1	Pectinesterase	1	IPR000070	1	Pectinesterase, catalytic	1	Pectinesterase, catalytic	2	PTHR31321:SF62;PTHR31321	2	PECTINESTERASE;ACYL-COA THIOESTER HYDROLASE YBHC-RELATED	jgi|Whamic1|565902|fgenesh1_kg.81_#_120_#_TRINITY_DN2555_c0_g1_i1	Whalleya_microplaca_YMJ1829_v1.0	Sordariomycetes	Free	Whalleya microplaca	Whalleya	Ascomycota	7	4
jgi|Anttom1|381573|fgenesh1_kg.40_#_76_#_TRINITY_DN15746_c0_g1_i1_Anthostomella_tomicoides_1013_v1.0_Sordariomycetes_Restricted	jgi	Anttom1	381573	75	MYALLLSSLTLISVVLAESRTSPPAGCLTVAKSGGQYSTIQSAVNSLSTSSTSAQCIFISPGTYAEQVLVSARSAQLTFYGYTQDTSSYAGNQVTITSSLSQANGLSNDETGTLRVKAAGFKMYNINVNNGYGQGSQAVALSAYANSGYYGCAFTGFQDTLLANVGYQLYSKCLIQGATDYIFGQKGAAWFEKCDLRVLAKSLGYITANGRDSSSGISFYVFNNCDVAAASGNSVPAGAYYLGRPWSKYAQVVFQNTSMSSVINKDGWHIWNTGDERTDSILFGEYDNSGDGAAGPRASFATMLDSPMDISDILTSSYSSANYYDASYM	jgi|Anttom1|381573	1	PF01095	1	Pectinesterase	1	Pectinesterase	1	IPR000070	1	Pectinesterase, catalytic	1	Pectinesterase, catalytic	2	PTHR31321:SF62;PTHR31321	2	PECTINESTERASE;ACYL-COA THIOESTER HYDROLASE YBHC-RELATED	jgi|Anttom1|381573|fgenesh1_kg.40_#_76_#_TRINITY_DN15746_c0_g1_i1	Anthostomella_tomicoides_1013_v1.0	Sordariomycetes	Restricted	Anthostomella tomicoides	Anthostomella	Ascomycota	7	4
jgi|FoxF202_1|689823|estExt_Genewise1Plus.C_8_t20362_Fusarium_oxysporum_F2-02_v1.0_Sordariomycetes_Restricted	jgi	FoxF202_1	689823	75	MKFLTTLSFVTAAFAASRTTAPSGCITVKKSPGSGQFGTVQAAVDSLSTTASGKQCIFIDQGTYNEQVLVPSRSAQLSIYGYTTDTSGYSGNKVTITAKKSQADGLNNDGTATLRVKAANFKLYNVNVANTYGQGSQAVALSAYADSGYYGVALTGFQDTLLAQQGYQLYSKCLIQGATDFIFGQTASAWFEKIDLRVVAASVGYITANGRDSDSNMSYYVFNNCNIAAAAGNAVANGAYYLGRPWRQYARVVFQKTNMTSVINSKGWSIWNTGEENTAHVLFGEYGNTGAGSQGQRASFATKLSSAVSISTVLSGNYASKGFYDASYM	jgi|FoxF202_1|689823	1	PF01095	1	Pectinesterase	1	Pectinesterase	1	IPR000070	1	Pectinesterase, catalytic	1	Pectinesterase, catalytic	2	PTHR31321:SF62;PTHR31321	2	PECTINESTERASE;ACYL-COA THIOESTER HYDROLASE YBHC-RELATED	jgi|FoxF202_1|689823|estExt_Genewise1Plus.C_8_t20362	Fusarium_oxysporum_F2_02_v1.0	Sordariomycetes	Restricted	Fusarium oxysporum	Fusarium	Ascomycota	7	4
jgi|Fusvan1|626624|estExt_Genemark1.C_13_t10007_Fusarium_vanettenii_T2_v1.0_Sordariomycetes_Restricted	jgi	Fusvan1	626624	75	MKFLATLNFVTAAFAASRTSAPSGCLTVKKSPSSGQYGTIQAAVNALSTSASGSQCIFIDQGTYNEQVLVPKRSAQLTIYGYTADTSSYSGNKVTITAKKSQADGLNNDESATLRVKSPNFKLYNVNVANTYGKGSQAVALSAYADSGYYGCALTGYQDTLLSNEGYQLYSKCLIQGATDFIFGQKASSWFEKCDLRVVSASIGYITANGRDSSSNPSYYVFNNCNIAAASGNSVTNGAYYLGRPWREYARVVFQKTSMTSVINAAGWKIWNSGDERTGNVIFGEYSNTGAGASGKRASFYTKLSSAVSISTVLTGSYASKGYYDASYM	jgi|Fusvan1|626624	1	PF01095	1	Pectinesterase	1	Pectinesterase	1	IPR000070	1	Pectinesterase, catalytic	1	Pectinesterase, catalytic	2	PTHR31321;PTHR31321:SF62	2	ACYL-COA THIOESTER HYDROLASE YBHC-RELATED;PECTINESTERASE	jgi|Fusvan1|626624|estExt_Genemark1.C_13_t10007	Fusarium_vanettenii_T2_v1.0	Sordariomycetes	Restricted	Fusarium vanettenii	Fusarium	Ascomycota	7	4
jgi|FvanT95_1|311119|MIX5484_6_62_Fusarium_vanettenii_T95_v1.0_Sordariomycetes_Restricted	jgi	FvanT95_1	311119	75	MKFLATLNFVAAAFAASRTSAPSGCLTVKKSPSSGQYGTIQAAVNALSTSASGSQCIFIDQGTYNEQVLVPKRSAQLTIYGYTADTSSYSGNKVTITAKKSQADGLNNDESATLRVKSPNFKLYNVNVANTYGKGSQAVALSAYADSGYYGCALTGYQDTLLSNEGYQLYSKCLIQGATDFIFGQKASSWFEKCDLRVVSASIGYITANGRDSSSNPSYYVFNNCNIAAASGNSVTNGAYYLGRPWREYARVVFQKTSMTSVINAAGWKIWNSGDERTGNVIFGEYSNTGAGASGKRASFYTKLSSAVSISTVLTGSYASKGYYDASYM	jgi|FvanT95_1|311119	1	PF01095	1	Pectinesterase	1	Pectinesterase	1	IPR000070	1	Pectinesterase, catalytic	1	Pectinesterase, catalytic	2	PTHR31321:SF62;PTHR31321	2	PECTINESTERASE;ACYL-COA THIOESTER HYDROLASE YBHC-RELATED	jgi|FvanT95_1|311119|MIX5484_6_62	Fusarium_vanettenii_T95_v1.0	Sordariomycetes	Restricted	Fusarium vanettenii	Fusarium	Ascomycota	7	4
jgi|CtCBS203_1|602994|CE602993_810_Camillea_tinctor_CBS_203.56_v1.0_Sordariomycetes_Free	jgi	CtCBS203_1	602994	75	MNSLLVGFTAFAATALAAGRTSAPAGCLNVAKSGGDYSTIQSAVNSLSTSSSEDQCIFINPGTYSEQVLVSARTAQLTLYGYTDDTSSYSGNQVTITSSLSQANGLSNDETATLRVKAVDFKMYNINVENGYGEGSQAVALSAYADSGYYGCAFYGFQDTLLSNVGHQVYAKSLISGATDFIFGQQAAAWFEQCDIRVLGKSLGYITANGRESSSDVSFYVFNNCDVAAGSGESVPDGAYYLGRPWREYARVVFQNTAMSAVINKAGWSIWNSGDERTSGVLFGEYDNSGTGAAGPRASFATTLSAPETISGILTSSYSSAGYYDDSYM	jgi|CtCBS203_1|602994	1	PF01095	1	Pectinesterase	1	Pectinesterase	1	IPR000070	1	Pectinesterase, catalytic	1	Pectinesterase, catalytic	2	PTHR31321:SF62;PTHR31321	2	PECTINESTERASE;ACYL-COA THIOESTER HYDROLASE YBHC-RELATED	jgi|CtCBS203_1|602994|CE602993_810	Camillea_tinctor_CBS_203.56_v1.0	Sordariomycetes	Free	Camillea tinctor	Camillea	Ascomycota	7	4
jgi|Fusven1|171574|CE171573_65_Fusarium_venenatum_MPI-CAGE-CH-0201_v1.0_Sordariomycetes_Free	jgi	Fusven1	171574	75	MKLFATLNFVTAALAASRTTAPSGCITVKKGGQFGTIQSAVNSLSTTAPGTQCIFIDQGTYNEQVLVPARSAQLTMYGYTTDTSGYAGNKVTITAKKSQADGLNNDGSATLRVKATNFKLYNVNVANTYGQGSQAVALSAYADSGYYGVALTGFQDTLLANEGYQLYSKCMIAGATDFIFGQRASVWFEKNDLRVVSASVGYITANGRDSDSNMSNYVFNNCNIAAAAGNNVANGAYYLGRPWRQYARVTFQKTSMSAVIHPAGWSIWNKGEENTAHVQFNEFGNTGAGSTGARASFSKKLSSAVPISTVLTSSYASKGFYDASYM	jgi|Fusven1|171574	1	PF01095	1	Pectinesterase	1	Pectinesterase	1	IPR000070	1	Pectinesterase, catalytic	1	Pectinesterase, catalytic	2	PTHR31321;PTHR31321:SF62	2	ACYL-COA THIOESTER HYDROLASE YBHC-RELATED;PECTINESTERASE	jgi|Fusven1|171574|CE171573_65	Fusarium_venenatum_MPI_CAGE_CH_0201_v1.0	Sordariomycetes	Free	Fusarium venenatum	Fusarium	Ascomycota	7	4
jgi|Pesfi1|10202|transcript:ETS78140_Pestalotiopsis_fici_W106-1_Sordariomycetes_Free	jgi	Pesfi1	10202	75	MKSVLASLGLVGLAVAESRTSAPSGCVTVSSSGGDYTTIQDAVDSFSTSSSEAQCIFINAGTYSEQVLVSARSAQMTIYGYTSDTSSYSGNKVTITSSLSQADGLSNDETATLRVKADNFKLYNVNVNNGYGSGSQAVALSAYAASGYYGVQLTGFQDTLLAQTGNQIYANSLIQGGTDFIFGQNAPAWFENVDLRVLTASSGYVTANGRSSSSGTSYYVFNNCDIAAASGNTVSSGAYYLGRPWGAYARVTFQNTAMSSVINSAGWAIWNTDDERTSNVEFDEYNNSGTGSEGTRASFATKLSSAVSISTVLGSSYSSAGYYDSSYM	jgi|Pesfi1|10202	1	PF01095	1	Pectinesterase	1	Pectinesterase	1	IPR000070	1	Pectinesterase, catalytic	1	Pectinesterase, catalytic	2	PTHR31321;PTHR31321:SF62	2	ACYL-COA THIOESTER HYDROLASE YBHC-RELATED;PECTINESTERASE	jgi|Pesfi1|10202|transcript:ETS78140	Pestalotiopsis_fici_W106_1	Sordariomycetes	Free	Pestalotiopsis fici	Pestalotiopsis	Ascomycota	7	4
jgi|Fusoxmel1|8030|rna-gnl|WGS:AGNE|mrna_FOMG_14868T0_Fusarium_oxysporum_f._sp._melonis_(FoMelon)_NRRL_26406_Sordariomycetes_Free	jgi	Fusoxmel1	8030	75	MKFLTTLSFVTAAFAASRTTAPSGCITVKKSPGSGQFGTVQAAVNSLSTTASGKQCIFIDQGTYNEQVLVPSRSAQLSIYGYTTDTSGYSGNKVTITAKKSQADGLNNDGTATLRVKAANFKLYNVNVANTYGQGSQAVALSAYADSGYYGVALTGFQDTLLAQQGYQLYSKCLIQGATDFIFGQTASAWFEKIDLRVVAASVGYITANGRDSDSNMSYYVFNNCNIAAAAGNAVANGAYYLGRPWRQYARVVFQKTNMTSVINSKGWSIWNTGEENTAHVLFGEYGNTGAGSQGQRASFATNLSSAVSISTVLSGNYASKGFYDASYM	jgi|Fusoxmel1|8030	1	PF01095	1	Pectinesterase	1	Pectinesterase	1	IPR000070	1	Pectinesterase, catalytic	1	Pectinesterase, catalytic	2	PTHR31321:SF62;PTHR31321	2	PECTINESTERASE;ACYL-COA THIOESTER HYDROLASE YBHC-RELATED	jgi|Fusoxmel1|8030|rna-gnl|WGS:AGNE|mrna_FOMG_14868T0	Fusarium_oxysporum_f._sp._melonis_(FoMelon)_NRRL_26406	Sordariomycetes	Free	Fusarium oxysporum	Fusarium	Ascomycota	7	4
jgi|Pestal1|513038|fgenesh1_kg.2_#_2998_#_TRINITY_DN14434_c0_g1_i1_Pestalotiopsis_sp._NC0098_v1.0_Sordariomycetes_Free	jgi	Pestal1	513038	75	MKSFGACLGLVGLAFAASRTSAPSGCVTVASSGGDYTTIQAAVDSFSTTSTTAQCIFIEAGTYSEQVLVSARSAQMTIYGYTADTSSYADNKVTITSSLSQASGLSNDETATLRVKATNFKLYNVNVNNGYGSGSQAVALSAYAASGYYGVQITGFQDTVLAQTGEQLYANSLIQGATDFIFGQNAPAWFENVDLRVLTASLGYVTANGRSSSTGTSIYVFNNCDIAAASGNTVTAGAYYLGRPWGAYARVTFQDTSMSSVINSAGWSIWSTTDERTSDVEFDEYDNSGTGSEGTRASFATKLSSAVSISSVLGSDYASAGYYDASYM	jgi|Pestal1|513038	1	PF01095	1	Pectinesterase	1	Pectinesterase	1	IPR000070	1	Pectinesterase, catalytic	1	Pectinesterase, catalytic	2	PTHR31321:SF62;PTHR31321	2	PECTINESTERASE;ACYL-COA THIOESTER HYDROLASE YBHC-RELATED	jgi|Pestal1|513038|fgenesh1_kg.2_#_2998_#_TRINITY_DN14434_c0_g1_i1	Pestalotiopsis_sp._NC0098_v1.0	Sordariomycetes	Free	Pestalotiopsis sp.	Pestalotiopsis	Ascomycota	7	4
jgi|FoxF204_1|531655|estExt_Genemark1.C_11_t10408_Fusarium_oxysporum_F2-04_v1.0_Sordariomycetes_Restricted	jgi	FoxF204_1	531655	75	MKFLTTLSFVTAAFAASRTTAPSGCITVKKSPGSGQFGTVQAAVDSLSTTASGKQCIFIDQGTYNEQVLVPSRSAQLSIYGYTTDTSGYSGNKVTITAKKSQADGLNNDGTATLRVKAANFKLYNVNVANTYGQGSQAVALSAYADSGYYGVALTGFQDTLLAQQGYQLYSKCLIQGATDFIFGQTASAWFEKIDLRVVAASVGYITANGRDSDSNMSYYVFNNCNIAAAAGNAVANGAYYLGRPWRQYARVVFQKTNMTSVINSKGWSIWNTGEENTAHVLFGEYGNTGAGSQGQRASFATKLSSAVSISTVLSGNYASKGFYDASYM	jgi|FoxF204_1|531655	1	PF01095	1	Pectinesterase	1	Pectinesterase	1	IPR000070	1	Pectinesterase, catalytic	1	Pectinesterase, catalytic	2	PTHR31321:SF62;PTHR31321	2	PECTINESTERASE;ACYL-COA THIOESTER HYDROLASE YBHC-RELATED	jgi|FoxF204_1|531655|estExt_Genemark1.C_11_t10408	Fusarium_oxysporum_F2_04_v1.0	Sordariomycetes	Restricted	Fusarium oxysporum	Fusarium	Ascomycota	7	4
jgi|FoxF206_1|570163|estExt_Genewise1.C_10_t20373_Fusarium_oxysporum_F2-06_v1.0_Sordariomycetes_Restricted	jgi	FoxF206_1	570163	75	MKFLTTLSFVTAAFAASRTTAPSGCITVKKSPGSGQFGTVQAAVDSLSTTASGKQCIFIDQGTYNEQVLVPSRSAQLSIYGYTTDTSGYSGNKVTITAKKSQADGLNNDGTATLRVKAANFKLYNVNVANTYGQGSQAVALSAYADSGYYGVALTGFQDTLLAQQGYQLYSKCLIQGATDFIFGQTASAWFEKIDLRVVAASVGYITANGRDSDSNMSYYVFNNCNIAAAAGNAVANGAYYLGRPWRQYARVVFQKTNMTSVINSKGWSIWNTGEENTAHVLFGEYGNTGAGSQGQRASFATKLSSAVSISTVLSGNYASKGFYDASYM	jgi|FoxF206_1|570163	1	PF01095	1	Pectinesterase	1	Pectinesterase	1	IPR000070	1	Pectinesterase, catalytic	1	Pectinesterase, catalytic	2	PTHR31321:SF62;PTHR31321	2	PECTINESTERASE;ACYL-COA THIOESTER HYDROLASE YBHC-RELATED	jgi|FoxF206_1|570163|estExt_Genewise1.C_10_t20373	Fusarium_oxysporum_F2_06_v1.0	Sordariomycetes	Restricted	Fusarium oxysporum	Fusarium	Ascomycota	7	4
jgi|Fusoxpis1|4306|rna-gnl|WGS:AGBI|mrna_FOVG_13455T0_Fusarium_oxysporum_f._sp._pisi_HDV247_Sordariomycetes_Free	jgi	Fusoxpis1	4306	75	MKFLTTLSFVTAAFAASRTTAPSGCITVKKSPGSGQFGTVQAAVDSLSTTASGKQCIFIDQGTYNEQVLVPSRSAQLSIYGYTTDTSGYSGNKVTITAKKSQADGLNNDGTATLRVKAANFKLYNVNVANTYGKGSQAVALSAYADSGYYGVALTGFQDTLLAQQGYQLYSKCLIQGATDFIFGQTASAWFEKIDLRVVAASVGYITANGRDSDSNMSYYVFNNCNIAAAAGNTVANGAYYLGRPWRQYARVVFQKTNMTSVINSKGWSIWNTGEENTAHVLFGEYGNTGAGSQGQRASFATKLSSAVSISTVLSGNYASKGFYDASYM	jgi|Fusoxpis1|4306	1	PF01095	1	Pectinesterase	1	Pectinesterase	1	IPR000070	1	Pectinesterase, catalytic	1	Pectinesterase, catalytic	2	PTHR31321;PTHR31321:SF62	2	ACYL-COA THIOESTER HYDROLASE YBHC-RELATED;PECTINESTERASE	jgi|Fusoxpis1|4306|rna-gnl|WGS:AGBI|mrna_FOVG_13455T0	Fusarium_oxysporum_f._sp._pisi_HDV247	Sordariomycetes	Free	Fusarium oxysporum	Fusarium	Ascomycota	7	4
jgi|FvanT110_1|549477|MIX8530_8_56_Fusarium_vanettenii_T110_v1.0_Sordariomycetes_Restricted	jgi	FvanT110_1	549477	75	MKFLATLNFVTAAFAASRTSAPSGCLTVKKSPSSGQYGTIQAAVNALSTSASGSQCIFIDQGTYNEQVLVPKRSAQLTIYGYTADTSSYSGNKVTITAKKSQADGLNNDESATLRVKSSNFKLYNVNVANTYGKGSQAVALSAYADSGYYGCALTGYQDTLLSNEGYQLYSKCLIQGATDFIFGQKASSWFEKCDLRVVSASIGYITANGRDSSSNPSYYVFNNCNIAAASGNSVTNGAYYLGRPWREYARVVFQKTSMTSVINAAGWKVWNSGDERTGNVIFGEYSNTGAGASGKRASFYTKLSSAVSISTVLTGSYASKGYYDASYM	jgi|FvanT110_1|549477	1	PF01095	1	Pectinesterase	1	Pectinesterase	1	IPR000070	1	Pectinesterase, catalytic	1	Pectinesterase, catalytic	2	PTHR31321:SF62;PTHR31321	2	PECTINESTERASE;ACYL-COA THIOESTER HYDROLASE YBHC-RELATED	jgi|FvanT110_1|549477|MIX8530_8_56	Fusarium_vanettenii_T110_v1.0	Sordariomycetes	Restricted	Fusarium vanettenii	Fusarium	Ascomycota	7	4
jgi|Apope1|286037|CE286036_612_Apodospora_peruviana_CBS_118394_v1.0_Sordariomycetes_Restricted	jgi	Apope1	286037	75	MKSLLLLLLIANSSLSGAIPATGANGGRSAPPSGCLTVSRSAGSGSGQYTTIQAAVDALSTTSTAAQCIFINPGTYKEQVLINARQAQLTIYGSTTDTSGYGKNTVTITGNKSQADGLNNDQTATLRIKAKGFRLYNVDVENTYGKGSQAVAMSVGADSGYYGCSFRGYQDTLLADNGTQIYARCLIQGVTDFIFGMHAPAWFERCDIRVLTSSIGYITASGRQSSTDPNYYLFNNCTVAAASGNSVANGAFYLGRPWREYSRVVFQRTSMTAVINPAGWRVWNTGDERTSNVFYGEYGNTGAGASGTRAPFATRLSSAVSMATVLGSGYASGGVYDSSYM	jgi|Apope1|286037	1	PF01095	1	Pectinesterase	1	Pectinesterase	1	IPR000070	1	Pectinesterase, catalytic	1	Pectinesterase, catalytic	2	PTHR31321;PTHR31321:SF62	2	ACYL-COA THIOESTER HYDROLASE YBHC-RELATED;PECTINESTERASE	jgi|Apope1|286037|CE286036_612	Apodospora_peruviana_CBS_118394_v1.0	Sordariomycetes	Restricted	Apodospora peruviana	Apodospora	Ascomycota	7	4
jgi|Cytch1|445540|fgenesh1_pg.7_#_297_Cytospora_chrysosperma_CFL2056_v1.0_Sordariomycetes_Restricted	jgi	Cytch1	445540	75	MKYLLAFLTTIAAALADGRTSAPSGCITVGSGGKFDTIQSAVDSLSTSSSDAQCIFIQPGTYSEQVLVSARKAQLTVYGYTKDTSSYSANQVTITGSLSQANGLSNDETATLRVKATNFKLYNVNVANTYGKGSQAVALSAYADSGYYACAFTGYQDTLLAQTGNQLYSGCMISGVTDFIFGQNAPAWFENCDIRVLSAKMGYITANGRSSSSGASYYVFNKCDIAAASGNSVDDGAFYLGRPWGEYARVVFQQTSMSSVINSAGWRPWNTGDERTDNVLFGEYKNKGSGASGQRASFATSLKSAVAIKEILGSSYSKAGYYDSSYM	jgi|Cytch1|445540	1	PF01095	1	Pectinesterase	1	Pectinesterase	1	IPR000070	1	Pectinesterase, catalytic	1	Pectinesterase, catalytic	2	PTHR31321:SF62;PTHR31321	2	PECTINESTERASE;ACYL-COA THIOESTER HYDROLASE YBHC-RELATED	jgi|Cytch1|445540|fgenesh1_pg.7_#_297	Cytospora_chrysosperma_CFL2056_v1.0	Sordariomycetes	Restricted	Cytospora chrysosperma	Cytospora	Ascomycota	7	4
jgi|Eutla1|7247|UCREL1_11727m.01_Eutypa_lata_UCREL1_Sordariomycetes_Free	jgi	Eutla1	7247	75	MKSIISSLALAAAVAAESRTSAPEGCLNVAKSGGDYSTVQAAVDSLSTSDAADQCIFLDAGTYSEQVLVSARAAQLTIYGYTPDTTGYAGNEATITSSLSQNDGLSNDETATLRVKAADFKLYNVNVENGYGEGSQAVALSAYADSGYYASQFLGFQDTVLSNEGYQLFAQSLIQGATDFIFGQEAASWFEGCDIRVLARSIGYITANGREDEDGASYYVFNNCDVAAASGNSVTDGAYYLGRPWREYARVVFQNSALSAVINDEGWRIWNDDDPRTDGVLFGEYNNSGEGASTSRADFATMLDSAVGISSILGSSYASAGYYDASYM	jgi|Eutla1|7247	1	PF01095	1	Pectinesterase	1	Pectinesterase	1	IPR000070	1	Pectinesterase, catalytic	1	Pectinesterase, catalytic	2	PTHR31321;PTHR31321:SF62	2	ACYL-COA THIOESTER HYDROLASE YBHC-RELATED;PECTINESTERASE	jgi|Eutla1|7247|UCREL1_11727m.01	Eutypa_lata_UCREL1	Sordariomycetes	Free	Eutypa lata	Eutypa	Ascomycota	7	4
jgi|Fusoxrad1|8839|rna-gnl|WGS:AGNB|mrna_FOCG_15692T0_Fusarium_oxysporum_f._sp._radicis-lycopersici_26381_(CL57)_Sordariomycetes_Free	jgi	Fusoxrad1	8839	75	MKFLTTLSFVTAAFAASRTTAPSGCITVKKSPGSGQFGTVQAAVDSLSTTASGKQCIFIDQGTYNEQVLVPSRSAQLSIYGYTTDTSGYSGNKVTITAKKSQADGLNNDGTATLRVKAANFKLYNVNVANTYGKGSQAVALSAYADSGYYGVALTGFQDTLLAQQGYQLYSKCLIQGATDFIFGQTASAWFEKIDLRVVAASVGYITANGRDSDSNMSYYVFNNCNIAAAAGNTVANGAYYLGRPWRQYARVVFQKTNMTSVINSKGWSIWNTGEENTAHVLFGEYGNTGAGSQGQRASFATNLSSAVSISTVLSGNYASKGFYDASYM	jgi|Fusoxrad1|8839	1	PF01095	1	Pectinesterase	1	Pectinesterase	1	IPR000070	1	Pectinesterase, catalytic	1	Pectinesterase, catalytic	2	PTHR31321;PTHR31321:SF62	2	ACYL-COA THIOESTER HYDROLASE YBHC-RELATED;PECTINESTERASE	jgi|Fusoxrad1|8839|rna-gnl|WGS:AGNB|mrna_FOCG_15692T0	Fusarium_oxysporum_f._sp._radicis_lycopersici_26381_(CL57)	Sordariomycetes	Free	Fusarium oxysporum	Fusarium	Ascomycota	7	4
jgi|Conli1|6537|NODE_3172_length_285832_cov_22.g4580.t1_Coniochaeta_ligniaria_CBS_111746_Sordariomycetes_Restricted	jgi	Conli1	6537	75	MKALLLLASLAGLARAKSRTSPPPGCLSVGPSTGDFSTIQAAVNALDTTTSDPQCIFINPGTYVEQVLVPARQAQLSVYGYTADTSGYAANTVTVTGNKSQKLNISNDETATLRVKSADFRLYNVNVENSFGKGSQAVAVSAYADSGYYGCAFRGFQDTLLAQTGRQVYARTLIQGATDFVFGQHAPAWFEKCDVRVLAAGIGYVTASGRASASDPNYYVFNECTVAAADGNVVTDGAYYLGRPWSMYAKVVFQRSTLSAVINAAGWHIWNVGDERTSNVTFAEFGNTGAGAVGSRANFSTALDRPVKIQSVLGCGYAKAGYFDASYM	jgi|Conli1|6537	1	PF01095	1	Pectinesterase	1	Pectinesterase	1	IPR000070	1	Pectinesterase, catalytic	1	Pectinesterase, catalytic	2	PTHR31321:SF62;PTHR31321	2	PECTINESTERASE;ACYL-COA THIOESTER HYDROLASE YBHC-RELATED	jgi|Conli1|6537|NODE_3172_length_285832_cov_22.g4580.t1	Coniochaeta_ligniaria_CBS_111746	Sordariomycetes	Restricted	Coniochaeta ligniaria	Coniochaeta	Ascomycota	7	4
jgi|FoxF207_1|617168|estExt_Genewise1.C_11_t30141_Fusarium_oxysporum_F2-07_v1.0_Sordariomycetes_Restricted	jgi	FoxF207_1	617168	75	MKFLTTLSFVTAAFAASRTTAPSGCITVKKSPGSGQFGTVQAAVDSLSTTASGKQCIFIDQGTYNEQVLVPSRSAQLSIYGYTTDTSGYSGNKVTITAKKSQADGLNNDGTATLRVKAANFKLYNVNVANTYGQGSQAVALSAYADSGYYGVALTGFQDTLLAQQGYQLYSKCLIQGATDFIFGQTASAWFEKIDLRVVAASVGYITANGRDSDSNMSYYVFNNCNIAAAAGNAVANGAYYLGRPWRQYARVVFQKTNMTSVINSKGWSIWNTGEENTAHVLFGEYGNTGAGSQGQRASFATKLSSAVSISTVLSGNYASKGFYDASYM	jgi|FoxF207_1|617168	1	PF01095	1	Pectinesterase	1	Pectinesterase	1	IPR000070	1	Pectinesterase, catalytic	1	Pectinesterase, catalytic	2	PTHR31321:SF62;PTHR31321	2	PECTINESTERASE;ACYL-COA THIOESTER HYDROLASE YBHC-RELATED	jgi|FoxF207_1|617168|estExt_Genewise1.C_11_t30141	Fusarium_oxysporum_F2_07_v1.0	Sordariomycetes	Restricted	Fusarium oxysporum	Fusarium	Ascomycota	7	4
jgi|FvanT126_1|463483|MIX6921_6_39_Fusarium_vanettenii_T126_v1.0_Sordariomycetes_Restricted	jgi	FvanT126_1	463483	75	MKFLATLNFVTAAFAASRTSAPSGCLTVKKSPSSGQYGTIQAAVNALSTSASGSQCIFIDQGTYNEQVLVPKRSAQLTIYGYTADTSSYSGNKVTITAKKSQADGLNNDESATLRVKSPNFKLYNVNVANTYGKGSQAVALSAYADSGYYGCALTGYQDTLLSNEGYQLYSKCLIQGATDFIFGQKASSWFEKCDLRVVSASIGYITANGRDSSSNPSYYVFNNCNIAAASGNSVTNGAYYLGRPWREYARVVFQKTSMTSVINAAGWKIWNSGDERTGNVIFGEYSNTGAGASGKRASFYTKLSSAVSISTVLTGSYASKGYYDASYM	jgi|FvanT126_1|463483	1	PF01095	1	Pectinesterase	1	Pectinesterase	1	IPR000070	1	Pectinesterase, catalytic	1	Pectinesterase, catalytic	2	PTHR31321;PTHR31321:SF62	2	ACYL-COA THIOESTER HYDROLASE YBHC-RELATED;PECTINESTERASE	jgi|FvanT126_1|463483|MIX6921_6_39	Fusarium_vanettenii_T126_v1.0	Sordariomycetes	Restricted	Fusarium vanettenii	Fusarium	Ascomycota	7	4
jgi|XyAK1471_1|62812|CE62811_1531_Xylariaceae_sp._AK1471_v1.0_Sordariomycetes_Free	jgi	XyAK1471_1	62812	75	MYALLLSSLTLISVVLAESRTSPPAGCLTVAKSGGQYSTIQSAVNSLSTSSTSAQCIFISPGTYAEQVLVSARSAQLTFYGYTQDTSSYAGNQVTITSSLSQANGLSNDETGTLRVKAAGFKMYNINVNNGYGQGSQAVALSAYANSGYYGCAFTGFQDTLLANVGYQLYSKCLIQGATDYIFGQKGAAWFEKCDLRVLAKSLGYITANGRDSSSGIAFYVFNSCDVAAASGNSVPAGAYYLGRPWSKYAQVVFQNTSMSSVINKDGWHIWNTGDERTDSILFGEYDNSGDGAAGPRANFATMLDSPMEISDILTSSYSSANYYDASYM	jgi|XyAK1471_1|62812	1	PF01095	1	Pectinesterase	1	Pectinesterase	1	IPR000070	1	Pectinesterase, catalytic	1	Pectinesterase, catalytic	2	PTHR31321;PTHR31321:SF62	2	ACYL-COA THIOESTER HYDROLASE YBHC-RELATED;PECTINESTERASE	jgi|XyAK1471_1|62812|CE62811_1531	Xylariaceae_sp._AK1471_v1.0	Sordariomycetes	Free	Xylariaceae sp.	Xylariaceae	Ascomycota	7	4
jgi|FusoxT415|586254|estExt_fgenesh1_pg.C_9_t10498_Fusarium_oxysporum_f._sp._pisi_T415_v1.0_Sordariomycetes_Restricted	jgi	FusoxT415	586254	75	MKFLTTLSFVTAAFAASRTTAPSGCITVKKSPGSGQFGTVQAAVDSLSTTASGKQCIFIDQGTYNEQVLVPSRSAQLSIYGYTTDTSGYSGNKVTITAKKSQADGLNNDGTATLRVKAANFKLYNVNVANTYGKGSQAVALSAYADSGYYGVALTGFQDTLLAQQGYQLYSKCLIQGATDFIFGQTASAWFEKIDLRVVAASVGYITANGRDSDSNMSYYVFNNCNIAAAAGNTVANGAYYLGRPWRQYARVVFQKTNMTSVINSKGWSIWNTGEENTAHVLFGEYGNTGAGSQGQRASFATKLSSAVSISTVLSGNYASKGFYDASYM	jgi|FusoxT415|586254	1	PF01095	1	Pectinesterase	1	Pectinesterase	1	IPR000070	1	Pectinesterase, catalytic	1	Pectinesterase, catalytic	2	PTHR31321;PTHR31321:SF62	2	ACYL-COA THIOESTER HYDROLASE YBHC-RELATED;PECTINESTERASE	jgi|FusoxT415|586254|estExt_fgenesh1_pg.C_9_t10498	Fusarium_oxysporum_f._sp._pisi_T415_v1.0	Sordariomycetes	Restricted	Fusarium oxysporum	Fusarium	Ascomycota	7	4
jgi|Conlig1|96449|CE96448_112_Coniochaeta_ligniaria_NRRL_30616_v1.0_Sordariomycetes_Free	jgi	Conlig1	96449	75	MKSPLLLLSLAGLARAKTRTSPPPECLSVGPSTGDFSTIQAAVNALDTTSADQQCIFINPGTYTEQVLVPARQAQLSVYGYTPDTSGYAANTVTITGNKSQKLNISNDETATLRVKSAGFRLYNVNVENSFGKGSQAVAVSAYADSGYYGCAFRGFQDTLLAQMGRQLYARTLIQGATDFIFGQHAPAWFEKCDVRVLAASVGYVTASGRASATDPNYYVFNECTVAAADGNVVTDGAYYLGRPWSMYAKVVFQRSALSAVINPAGWHIWNVGDERTSNVTFAEFGNTGAGAAGPRANFSTALDRPVKIQSVLGCGYAKSGCFDASYM	jgi|Conlig1|96449	1	PF01095	1	Pectinesterase	1	Pectinesterase	1	IPR000070	1	Pectinesterase, catalytic	1	Pectinesterase, catalytic	2	PTHR31321;PTHR31321:SF62	2	ACYL-COA THIOESTER HYDROLASE YBHC-RELATED;PECTINESTERASE	jgi|Conlig1|96449|CE96448_112	Coniochaeta_ligniaria_NRRL_30616_v1.0	Sordariomycetes	Free	Coniochaeta ligniaria	Coniochaeta	Ascomycota	7	4
jgi|FoxII5|15776|Fusoxcub1.rna-gnl|WGS:AGND|mrna_FOIG_14385T0_Fusarium_oxysporum_f.sp._cubense_II5_v2.0_Sordariomycetes_Restricted	jgi	FoxII5	15776	75	MSDNITMKFLTTLSFVTAAFAASRTTAPSGCITVKKSPGSGQFGTVQAAVNSLSTTASGKQCIFIDQGTYNEQVLVPSRSAQLSIYGYTTDTSGYSGNKVTITAKKSQADGLNNDGTATLRVKAANFKLYNVNVANTYGQGSQAVALSAYADSGYYGVALTGFQDTLLAQQGYQLYSKCLIQGATDFIFGQTASAWFEKIDLRVVAASVGYITANGRDSDSNMSYYVFNNCNIAAAAGNAVANGAYYLGRPWRQYARVVFQKTNMTSVINSKGWSIWNTGEENTAHVLFGEYGNTGAGSQGQRASFATKLSSAVSISTVLSGNYASKGFYDASYM	jgi|FoxII5|15776	1	PF01095	1	Pectinesterase	1	Pectinesterase	1	IPR000070	1	Pectinesterase, catalytic	1	Pectinesterase, catalytic	2	PTHR31321:SF62;PTHR31321	2	PECTINESTERASE;ACYL-COA THIOESTER HYDROLASE YBHC-RELATED	jgi|FoxII5|15776|Fusoxcub1.rna-gnl|WGS:AGND|mrna_FOIG_14385T0	Fusarium_oxysporum_f.sp._cubense_II5_v2.0	Sordariomycetes	Restricted	Fusarium oxysporum	Fusarium	Ascomycota	7	4
jgi|Fusoxvas1|24062|rna-gnl|WGS:AGNC|mrna_FOTG_15008T0_Fusarium_oxysporum_f._sp._vasinfectum_25433_(Cotton)_Sordariomycetes_Free	jgi	Fusoxvas1	24062	75	MKFLTTLSFVTAAFAASRTTAPSGCITVKKSPGSGQFGTVQAAVDSLSTTASGKQCIFIDQGTYNEQVLVPSRSAQLSIYGYTTDTSGYSGNKVTITAKKSQADGLNNDGTATLRVKAANFKLYNVNVANTYGKGSQAVALSAYADSGYYGVALTGFQDTLLAQQGYQLYSKCLIQGATDFIFGQTASAWFEKIDLRVVAASVGYITANGRDSDSNMSYYVFNNCNIAAAAGNTVADGAYYLGRPWRQYARVVFQKTNMTSVINSKGWSIWNTGEENTAHVLFGEYGNTGAGSQGQRASFATKLSSAVSISTVLSGNYASKGFYDASYM	jgi|Fusoxvas1|24062	1	PF01095	1	Pectinesterase	1	Pectinesterase	1	IPR000070	1	Pectinesterase, catalytic	1	Pectinesterase, catalytic	2	PTHR31321;PTHR31321:SF62	2	ACYL-COA THIOESTER HYDROLASE YBHC-RELATED;PECTINESTERASE	jgi|Fusoxvas1|24062|rna-gnl|WGS:AGNC|mrna_FOTG_15008T0	Fusarium_oxysporum_f._sp._vasinfectum_25433_(Cotton)	Sordariomycetes	Free	Fusarium oxysporum	Fusarium	Ascomycota	7	4
jgi|FvanT159_1|496783|MIX2599_6_23_Fusarium_vanettenii_T159_v1.0_Sordariomycetes_Restricted	jgi	FvanT159_1	496783	75	MKFLATLNFVTAAFAAGRTTAPSGCLTVKKSPSSGQYGTIQAAVNALSTSASGSQCIFIDQGTYNEQVLVPKRSAQLTIYGYTADTSSYSGNKVTITAKKSQADGLNNDESATLRVKSSNFKLYNVNVANTYGKGSQAVALSAYADSGYYGCALTGYQDTLLSNEGYQLYSKCLIQGATDFIFGQKASSWFEKCDLRVVSASIGYITANGRDSSSNPSYYVFNNCNIAAASGNSVTNGAYYLGRPWREYARVVFQKTSMTSVINAAGWKVWNSGDERTGNVIFGEYSNTGAGASGKRASFYTKLSSAVSISTVLTGSYASKGYYDASYM	jgi|FvanT159_1|496783	1	PF01095	1	Pectinesterase	1	Pectinesterase	1	IPR000070	1	Pectinesterase, catalytic	1	Pectinesterase, catalytic	2	PTHR31321;PTHR31321:SF62	2	ACYL-COA THIOESTER HYDROLASE YBHC-RELATED;PECTINESTERASE	jgi|FvanT159_1|496783|MIX2599_6_23	Fusarium_vanettenii_T159_v1.0	Sordariomycetes	Restricted	Fusarium vanettenii	Fusarium	Ascomycota	7	4
jgi|XyFL0641_1|718957|fgenesh1_kg.1_#_1083_#_TRINITY_DN5471_c0_g1_i4_Xylariomycetidae_sp._FL0641_v1.0_Sordariomycetes_Free	jgi	XyFL0641_1	718957	75	MNRLALGLALAASVVAESRTSAPDGCLTVSSNGGDFSSVQDAVDSLSTDSTDAQCIFLDAGTYNEQVLVDERAAQLTFYGYTDDTSSYKGNQATIVFDASQDDGLSNDETGTLRVKADNFKMYNVNVDNSFGEGSQAIALSAYADSGYYGCAFTGYQDTVLSNVGYQMYAQCLIQGATDYIFGMEASSWFEQCDIRVLDASTGYITANGRESEDGMSIYVFNNCNIAAADNNDVADGAFFLGRPWREYAQVVFQNTEMSSVINSAGWSNWHDDEPRTDNVLFAEFGNTGAGSGSSDTRASFTTMLDAPYDISDILTSIYADAGYFDASYM	jgi|XyFL0641_1|718957	1	PF01095	1	Pectinesterase	1	Pectinesterase	1	IPR000070	1	Pectinesterase, catalytic	1	Pectinesterase, catalytic	2	PTHR31321;PTHR31321:SF62	2	ACYL-COA THIOESTER HYDROLASE YBHC-RELATED;PECTINESTERASE	jgi|XyFL0641_1|718957|fgenesh1_kg.1_#_1083_#_TRINITY_DN5471_c0_g1_i4	Xylariomycetidae_sp._FL0641_v1.0	Sordariomycetes	Free	Xylariomycetidae sp.	Xylariomycetidae	Ascomycota	7	4
jgi|ConPMI546|952852|estExt_fgenesh1_pm.C_100173_Coniochaeta_sp._PMI_546_v1.0_Sordariomycetes_Restricted	jgi	ConPMI546	952852	75	MKCLLLAILAGFALATSRTSPPAGCLSVGQSTGDYSTIQAAVNALDTTSANPQCIFINPGTYVEQVLVPARKAQLSVYGYTLDTSGYAANTVTITGNKSQKLNISNDETATLRVKSVNFRLYNVNVNNSFGKGSQAVAVSAYADSGYYGCAFTGFQDTLLAQTGNQVYARTLIQGATDFIFGQHAPAWFEKCDVRVLTASIGYVTASGRASATDPNYYVFNDCNVAAADGNVVTDGAYYLGRPWSMYAKVVFQRSALSAVINPAGWHIWNVGDERTSNVTFAEFGNTGAGSVGPRANFSTALSKPVKIQSVLGCGYAKAGYFDASYM	jgi|ConPMI546|952852	1	PF01095	1	Pectinesterase	1	Pectinesterase	1	IPR000070	1	Pectinesterase, catalytic	1	Pectinesterase, catalytic	2	PTHR31321;PTHR31321:SF62	2	ACYL-COA THIOESTER HYDROLASE YBHC-RELATED;PECTINESTERASE	jgi|ConPMI546|952852|estExt_fgenesh1_pm.C_100173	Coniochaeta_sp._PMI_546_v1.0	Sordariomycetes	Restricted	Coniochaeta sp.	Coniochaeta	Ascomycota	7	4
jgi|FoxMRL8996|420324|fgenesh1_kg.C_10134_#_87_#_TRINITY_DN13931_c0_g1_i1_Fusarium_oxysporum_MRL8996_v1.0_Sordariomycetes_Restricted	jgi	FoxMRL8996	420324	75	MKFLTTLSFVTAAFAASRTTAPSGCITVKKSPGSGQFGTVQAAVNSLSTTASGKQCIFIDQGTYNEQVLVPSRSAQLSIYGYTTDTSGYSGNKVTITAKKSQADGLNNDGTATLRVKAANFKLYNVNVANTYGQGSQAVALSAYADSGYYGVALTGFQDTLLAQQGYQLYSKCLIQGATDFIFGQTASAWFEKIDLRVVAASVGYITANGRDSDSNMSYYVFNNCNIAAAAGNAVANGAYYLGRPWRQYARVVFQKTNMTSVINSKGWSIWNTGEENTAHVLFGEYGNTGAGSQGQRASFATKLSSAVSISTVLSGNYASKGFYDASYM	jgi|FoxMRL8996|420324	1	PF01095	1	Pectinesterase	1	Pectinesterase	1	IPR000070	1	Pectinesterase, catalytic	1	Pectinesterase, catalytic	2	PTHR31321;PTHR31321:SF62	2	ACYL-COA THIOESTER HYDROLASE YBHC-RELATED;PECTINESTERASE	jgi|FoxMRL8996|420324|fgenesh1_kg.C_10134_#_87_#_TRINITY_DN13931_c0_g1_i1	Fusarium_oxysporum_MRL8996_v1.0	Sordariomycetes	Restricted	Fusarium oxysporum	Fusarium	Ascomycota	7	4
jgi|Fusoxy1|523823|estExt_Genewise1Plus.C_17_t10143_Fusarium_oxysporum_MPI-SDFR-AT-0094_v1.0_Sordariomycetes_Free	jgi	Fusoxy1	523823	75	MKFLTTLSFVTAAFAASRTTAPSGCITVKKSPGSGQFGTVQAAVDSLSTTASGKQCIFIDQGTYNEQVLVPSRSAQLSIYGYTTDTSGYSGNKVTITAKKSQADGLNNDGTATLRVKAANFKLYNVNVANTYGKGSQAVALSAYADSGYYGVALTGFQDTLLAQQGYQLYSKCLIQGATDFIFGQTASAWFEKIDLRVVAASVGYITANGRDSDSNMSYYVFNNCNIAAAAGNTVADGAYYLGRPWRQYARVVFQKTNMTSVINSKGWSIWNTGEENTAHVLFGEYGNTGAGSQGQRASFATKLSSAVSISTVLSGNYASKGFYDSSYM	jgi|Fusoxy1|523823	1	PF01095	1	Pectinesterase	1	Pectinesterase	1	IPR000070	1	Pectinesterase, catalytic	1	Pectinesterase, catalytic	2	PTHR31321;PTHR31321:SF62	2	ACYL-COA THIOESTER HYDROLASE YBHC-RELATED;PECTINESTERASE	jgi|Fusoxy1|523823|estExt_Genewise1Plus.C_17_t10143	Fusarium_oxysporum_MPI_SDFR_AT_0094_v1.0	Sordariomycetes	Free	Fusarium oxysporum	Fusarium	Ascomycota	7	4
jgi|XyFL0804_2|431376|CE431375_3728_Xylariaceae_sp._FL0804_v2.0_Sordariomycetes_Free	jgi	XyFL0804_2	431376	75	MKPLYANLAFAASVLAESRTSAPSGCLTVAASGGDYSTVQEAVDSLSTTSTDAQCVFLDAGTYTEQVLVDERSAELTFYGYTEDTSSYDGNQATITYDASQADGLDDDETGTLRIKATNFKMYNVNVANSYGEGSQAIALSAYADSGYYGCAFTGYQDTLLADEGYQLYAKCMVEGATDFIFGQYALAWFEQVDLRVLAASEGFCTANGRTSADSDCIYVFNNCDIAAADGQTVADGAYYLGRPWSEYAQVVFQNTEMSAVINSAGWSVWNTDEPNTEDVLFGEYDNSGEGSEGTRASFATMLDSAYDISSVLGSDYTSAGYYDASYM	jgi|XyFL0804_2|431376	1	PF01095	1	Pectinesterase	1	Pectinesterase	1	IPR000070	1	Pectinesterase, catalytic	1	Pectinesterase, catalytic	2	PTHR31321;PTHR31321:SF62	2	ACYL-COA THIOESTER HYDROLASE YBHC-RELATED;PECTINESTERASE	jgi|XyFL0804_2|431376|CE431375_3728	Xylariaceae_sp._FL0804_v2.0	Sordariomycetes	Free	Xylariaceae sp.	Xylariaceae	Ascomycota	7	4
jgi|Gelte1|428527|e_gw1.5.1106.1_Gelasinospora_tetrasperma_v1.0_Sordariomycetes_Restricted	jgi	Gelte1	428527	75	MKLLLPLLSLFSSSALAASRTSPPSPSCLTVGPSGRQYSTIQSAVNALSTTSPGSQCIFIYPGTYHEQVLIPARTAQLSIYGSTTSTLSYTSNTVTIIASKSQADGLSNDETATVRVKSKNARLYNLNIENAHGKGSQAVALSVMSPGDGVGVYGCSLKGFQDTLLAQEGAQLYARTLIQGATDFIFGQRAPAWFEKCDIRVVAASVGYITASGRDSSSNPNNYVFNSCTIAAAAGNSVPSGAYYLGRPWREYARVTFQKTSMTNVINPAGWSIWNTGDEKTSHVSYGEYANTGAGASGNRAWFGKKLGAAVKIETVLGSGYASQGYYDSSYM	jgi|Gelte1|428527	1	PF01095	1	Pectinesterase	1	Pectinesterase	1	IPR000070	1	Pectinesterase, catalytic	1	Pectinesterase, catalytic	2	PTHR31321;PTHR31321:SF62	2	ACYL-COA THIOESTER HYDROLASE YBHC-RELATED;PECTINESTERASE	jgi|Gelte1|428527|e_gw1.5.1106.1	Gelasinospora_tetrasperma_v1.0	Sordariomycetes	Restricted	Gelasinospora tetrasperma	Gelasinospora	Ascomycota	7	4
jgi|Lolmi1|256285|estExt_Genewise1Plus.C_210043_Lollipopaia_minuta_P26;_CBS_116597_v1.0_Sordariomycetes_Restricted	jgi	Lolmi1	256285	75	MRSALSVFTSISVALAASRTSAPSGCITVGSSGTYKTIQSAVSSLSTSSSAAQCIFIQPGTYNEQVLVPARSAQLTIYGYTKDTTSYSSNQVTITGRKSQADGLSNDETATLRVKAANFKMYNVNVANTHGQGSQAVALSAYADSGYYACQFTGFQDTLLAQTGDQLYSKCLIQGATDFIFGQSAAAWFEDCDIRVLSASIGYVTANGRSSSSDPSYYVFNNCDIAAASGNSVTAGAYYLGRPWRKYARVVFQKTSMSAVINSAGWHIWNTNDARTDGVVFGEYGNTGAGASGTRASFATKLSSAVSISNILGSSYKSKGYYDSSYM	jgi|Lolmi1|256285	1	PF01095	1	Pectinesterase	1	Pectinesterase	1	IPR000070	1	Pectinesterase, catalytic	1	Pectinesterase, catalytic	2	PTHR31321;PTHR31321:SF62	2	ACYL-COA THIOESTER HYDROLASE YBHC-RELATED;PECTINESTERASE	jgi|Lolmi1|256285|estExt_Genewise1Plus.C_210043	Lollipopaia_minuta_P26;_CBS_116597_v1.0	Sordariomycetes	Restricted	Lollipopaia minuta	Lollipopaia	Ascomycota	7	4
jgi|Neora1|839534|MIX34235_6_60_Ilyonectria_sp._MPI-CAGE-AT-0134_v1.0_Sordariomycetes_Free	jgi	Neora1	839534	75	MKLLPVLNFVATALAASRTSAPSGCLVVRKSPSSGQYGTVQAAVNALSTSSTSSQCIFIDQGTYTEQVLVPTRKAQLSIYGYTTDTTGYAQNKVTITGKKSQADGSNNDESAPLRVKSPNFKLYNVNVANTYGKGSQAVALSAYADSGYYGCAFTGFQDTVLSNVGYQLYSSCLIQGATDFIFGQQASSWFEKCDIRVVSNSVGYITANGRDSSSGISYYVFNNCNISAASGNSVTNGAYYLGRPWREYARVVFQKTSMSSVINSAGWKVWNTDDTRTSNVLFGEYSNTGAGASGSRATFSTKLSSAVSISTILTSSYASKGYYDASYM	jgi|Neora1|839534	1	PF01095	1	Pectinesterase	1	Pectinesterase	1	IPR000070	1	Pectinesterase, catalytic	1	Pectinesterase, catalytic	2	PTHR31321;PTHR31321:SF62	2	ACYL-COA THIOESTER HYDROLASE YBHC-RELATED;PECTINESTERASE	jgi|Neora1|839534|MIX34235_6_60	Ilyonectria_sp._MPI_CAGE_AT_0134_v1.0	Sordariomycetes	Free	Ilyonectria sp.	Ilyonectria	Ascomycota	7	4
jgi|Phaal1|3600|UCRPA7_4717m.01_Phaeoacremonium_aleophilum_UCRPA7_Sordariomycetes_Free	jgi	Phaal1	3600	75	MKSFATFLTLITSALAASRTSAPSGCLVVSKSASSGQYSTIQAAVNALSTSSTSDQCIFVNPGTYSEQVLVSSRSAKLTIYGYTSDTSSYSGNQVTITSSKSQADGLSNDETATLRVKATNFKLYNINVNNGYGKGSQAVALSAYADSGYYACKFTGYQDTLLAQQGYQLYSKCLIQGVTDFIFGQNGLAWFEKCDIRVLAASLGYITANGRSSSSGVSYYVFNNCDIAAASGNSVTAGAFYLGRPWGAYARVVFQNTSMSAVINSAGWRIWNTGDERTSNVLFGEYNNSGKGSQGTRASFATKLSSAVPITTILTSSYASKGYYDASYM	jgi|Phaal1|3600	1	PF01095	1	Pectinesterase	1	Pectinesterase	1	IPR000070	1	Pectinesterase, catalytic	1	Pectinesterase, catalytic	2	PTHR31321;PTHR31321:SF62	2	ACYL-COA THIOESTER HYDROLASE YBHC-RELATED;PECTINESTERASE	jgi|Phaal1|3600|UCRPA7_4717m.01	Phaeoacremonium_aleophilum_UCRPA7	Sordariomycetes	Free	Phaeoacremonium aleophilum	Phaeoacremonium	Ascomycota	7	4
jgi|Fusco1|671654|MIX3583_6_47_Fusarium_commune_MPI-SDFR-AT-0072_v1.0_Sordariomycetes_Free	jgi	Fusco1	671654	75	MKFLTTLSFVTAAFAASRTTAPSGCITVKKSPGSGQFGTVQAAVDSLSTTASGKQCIFIDQGTYNEQVLVPSRSAQLSIYGYTTDTSGYSGNKVTITAKKSQADGLNNDGTATLRVKAANFKLYNVNVANTYGQGSQAVALSAYADSGYYGVALTGFQDTLLAQQGYQLYSKCLIQGATDFIFGQTASAWFEKIDLRVVAASVGYITANGRDSDSNMSYYVFNNCNIAAAAGNAVANGAYYLGRPWRQYARVVFQKTSMSSVINSKGWSIWNTGEENTAHVLFGEYGNTGAGSQGQRASFATKLSSAVSISTVLSGNYASKGFYDASYM	jgi|Fusco1|671654	1	PF01095	1	Pectinesterase	1	Pectinesterase	1	IPR000070	1	Pectinesterase, catalytic	1	Pectinesterase, catalytic	2	PTHR31321;PTHR31321:SF62	2	ACYL-COA THIOESTER HYDROLASE YBHC-RELATED;PECTINESTERASE	jgi|Fusco1|671654|MIX3583_6_47	Fusarium_commune_MPI_SDFR_AT_0072_v1.0	Sordariomycetes	Free	Fusarium commune	Fusarium	Ascomycota	7	4
jgi|Fusoxys1|837362|estExt_fgenesh1_pm.C_2_t30270_Fusarium_oxysporum_MPI-CAGE-CH-0212_v1.0_Sordariomycetes_Free	jgi	Fusoxys1	837362	75	MKFLTTLSFVTAAFAASRTTAPSGCITVKKSPGSGQFGTVQAAVNSLSTTASGKQCIFIDQGTYNEQVLVPSRSAQLSIYGYTTDTSGYSGNKVTITAKKSQADGLNNDGTATLRVKAANFKLYNVNVANTYGQGSQAVALSAYADSGYYGVALTGFQDTLLAQQGYQLYSKCLIQGATDFIFGQTASAWFEKIDLRVVAASVGYITANGRDSDSNMSYYVFNNCNIAAAAGNAVANGAYYLGRPWRQYARVVFQKTNMTSVINSKGWSIWNTGEENTAHVLFGEYGNTGAGSQGQRASFATKLSSAVSISTVLSGNYASKGFYDASYM	jgi|Fusoxys1|837362	1	PF01095	1	Pectinesterase	1	Pectinesterase	1	IPR000070	1	Pectinesterase, catalytic	1	Pectinesterase, catalytic	2	PTHR31321;PTHR31321:SF62	2	ACYL-COA THIOESTER HYDROLASE YBHC-RELATED;PECTINESTERASE	jgi|Fusoxys1|837362|estExt_fgenesh1_pm.C_2_t30270	Fusarium_oxysporum_MPI_CAGE_CH_0212_v1.0	Sordariomycetes	Free	Fusarium oxysporum	Fusarium	Ascomycota	7	4
jgi|FvanT219_1|349397|MIX1097_10_64_Fusarium_vanettenii_T219_v1.0_Sordariomycetes_Restricted	jgi	FvanT219_1	349397	75	MKFLATLNFVTAAFAASRTSAPSGCLTVKKSPSSGQYGTIQAAVNALSTSASGSQCIFIDQGTYNEQVLVPKRSAQLTIYGYTADTSSYSGNKVTITAKKSQADGLNNDESATLRVKSSNFKLYNVNVANTYGKGSQAVALSAYADSGYYGCALTGYQDTLLSNEGYQLYSKCLIQGATDFIFGQKASSWFEKCDLRVVSASIGYITANGRDSSSNPSYYVFNNCNIAAASGNSVTNGAYYLGRPWREYARVVFQKTSMTSVINAAGWKVWNSGDERTGNVIFGEYSNTGAGASGKRASFYTKLSSAVSISTVLTGSYASKGYYDASYM	jgi|FvanT219_1|349397	1	PF01095	1	Pectinesterase	1	Pectinesterase	1	IPR000070	1	Pectinesterase, catalytic	1	Pectinesterase, catalytic	2	PTHR31321:SF62;PTHR31321	2	PECTINESTERASE;ACYL-COA THIOESTER HYDROLASE YBHC-RELATED	jgi|FvanT219_1|349397|MIX1097_10_64	Fusarium_vanettenii_T219_v1.0	Sordariomycetes	Restricted	Fusarium vanettenii	Fusarium	Ascomycota	7	4
jgi|XylFL0016|25728|CE25727_914_Xylariaceae_sp._FL0016_v1.0_Sordariomycetes_Free	jgi	XylFL0016	25728	75	MKPTLTGLALATLVLAENRTSAPDGCLTVSSSGGDYTTIQDAVNSLSTSSSDAQCIFITAGTYQEQVLVSERSAQLTFYGYTEDTSSYSGNQATITYNLSQDDGLSNDETATLRVKATNFKMYNVNVDNSFGEGSQAVALSAYADSGYYGCAFTGFQDTLLANVGYQLYSKCMVEGATDFIFGQEAAVWFEQSDIRVLDKSLGYITANGRESPDGMSIYVFNSCDVAAADGNSVTAGAYYLGRPWREFAQVVFQNTAMSAVINEDGWHDWGSGDERTDDVLFGEYNNSGDGAAGPRADFTTMLDSAYDIATILTSGYLSAGYYDASYM	jgi|XylFL0016|25728	1	PF01095	1	Pectinesterase	1	Pectinesterase	1	IPR000070	1	Pectinesterase, catalytic	1	Pectinesterase, catalytic	2	PTHR31321;PTHR31321:SF62	2	ACYL-COA THIOESTER HYDROLASE YBHC-RELATED;PECTINESTERASE	jgi|XylFL0016|25728|CE25727_914	Xylariaceae_sp._FL0016_v1.0	Sordariomycetes	Free	Xylariaceae sp.	Xylariaceae	Ascomycota	7	4
jgi|Fobas23_1|517293|fgenesh1_kg.10_#_825_#_TRINITY_DN26200_c0_g1_i1_Fusarium_oxysporum_f.sp._basilici_Amherst-23_v1.0_Sordariomycetes_Restricted	jgi	Fobas23_1	517293	75	MKFLTTLSFVTAAFAASRTTAPSGCITVKKSPGSGQFGTVQAAVDSLSTTASGKQCIFIDQGTYNEQVLVPSRSAQLSIYGYTTDTSGYSGNKVTITAKKSQADGLNNDGTATLRVKAANFKLYNVNVANTYGKGSQAVALSAYADSGYYGVALTGFQDTLLAQQGYQLYSKCLIQGATDFIFGQTASAWFEKIDLRVVAASVGYITANGRDSDSNMSYYVFNNCNIAAAAGNTVADGAYYLGRPWRQYARVVFQKTNMTSVINSKGWSIWNTGEENTAHVLFGEYGNTGAGSQGQRASFATKLSSAVSISTVLSGNYASKGFYDASYM	jgi|Fobas23_1|517293	1	PF01095	1	Pectinesterase	1	Pectinesterase	1	IPR000070	1	Pectinesterase, catalytic	1	Pectinesterase, catalytic	2	PTHR31321;PTHR31321:SF62	2	ACYL-COA THIOESTER HYDROLASE YBHC-RELATED;PECTINESTERASE	jgi|Fobas23_1|517293|fgenesh1_kg.10_#_825_#_TRINITY_DN26200_c0_g1_i1	Fusarium_oxysporum_f.sp._basilici_Amherst_23_v1.0	Sordariomycetes	Restricted	Fusarium oxysporum	Fusarium	Ascomycota	7	4
jgi|Fuscu1|5461|transcript:FCUL_05502.1-mRNA-1_Fusarium_culmorum_UK99_Sordariomycetes_Free	jgi	Fuscu1	5461	75	MKIFATLNFVTAVLAASRTTAPSGCITVKKGGQFGTIQSAVNSLSTTASGSQCIFIDQGTYNEQVLVSARKAQLTIYGYTTDTSGYAGNKVTITAKKSQADGLNNDGTATLRVKAANFKLYNVNVANTYGQGSQAVALSAYADSGYYGVALTGFQDTLLAQEGYQLYSKCMIAGATDFILVSAHLPVRQQKASETSLTNVANGRDSDSNPSNYVFNNCNIAAAAGNNVANGAYYLGRPWREYARVTFQKTSMSAVIHPAGWSIWNKGEENTGHVQFNEFGNTGAGSTGARASFSKKLSSAVSISTVLTSSYASKGFYDASYM	jgi|Fuscu1|5461	1	PF01095	1	Pectinesterase	1	Pectinesterase	1	IPR000070	1	Pectinesterase, catalytic	1	Pectinesterase, catalytic	2	PTHR31321:SF62;PTHR31321	2	PECTINESTERASE;ACYL-COA THIOESTER HYDROLASE YBHC-RELATED	jgi|Fuscu1|5461|transcript:FCUL_05502.1-mRNA-1	Fusarium_culmorum_UK99	Sordariomycetes	Free	Fusarium culmorum	Fusarium	Ascomycota	7	4
jgi|Fuspo1|5283|transcript:OBS24714_Fusarium_poae_2516_Sordariomycetes_Free	jgi	Fuspo1	5283	75	MKLFATLNFVTAALAASRTTAPSGCITVKKGGQFGTIQSAVNSLSTTASGTQCIFIDQGTYNEQVLVPARSAQLTMYGYTTDTSGYAGNKVTITARKSQADGLNNDGTATLRVKATNFKLYNVNVANTYGKGSQAVALSAYADSGYYGVALTGFQDTLLANEGYQLYSKCMIAGATDFIFGQRASVWFEKNDLRVVSASVGYITANGRDSDSNMSNYVFNNCNIAAAAGNNVANGAYYLGRPWRQYARVTFQKTSMSAVIHPAGWSIWNKGEENTAHVQFNEFGNTGAGSTGARASFSKKLNSAVPISTVLTSSYASKGFYDASYM	jgi|Fuspo1|5283	1	PF01095	1	Pectinesterase	1	Pectinesterase	1	IPR000070	1	Pectinesterase, catalytic	1	Pectinesterase, catalytic	2	PTHR31321:SF62;PTHR31321	2	PECTINESTERASE;ACYL-COA THIOESTER HYDROLASE YBHC-RELATED	jgi|Fuspo1|5283|transcript:OBS24714	Fusarium_poae_2516	Sordariomycetes	Free	Fusarium poae	Fusarium	Ascomycota	7	4
jgi|XylFL0662B|630403|fgenesh1_pm.125_#_11_Xylariaceae_sp._FL0662B_v1.0_Sordariomycetes_Free	jgi	XylFL0662B	630403	75	MMHLLLVGLAFAGTILAEGRTSAPDGCVTVSTSEGDFSTIQAAVDSAPDCIFIDAGTYKEQVVIESQMTLYGYTSDISSYSDNEVTVTASKSQADGSSNDESGTVRVLASNVKLYNINVENSYGEGSQAVALSAQADSGYYGCAFTGFQDTILSNKGSQLFSKSMIQGATDFIFGQQASSWFEECDLRVPAKSIGYITANGREESSDTSYYVFNSCDIAAADGDSVQEGAYYLGRPWREYARVVFQNTAMTDVVNSAGWHVWNDGDERTDNVLFGEYRNSGDGASGPRADFATVLNSAVAIESILGSGYSSAGYYDASYM	jgi|XylFL0662B|630403	1	PF01095	1	Pectinesterase	1	Pectinesterase	1	IPR000070	1	Pectinesterase, catalytic	1	Pectinesterase, catalytic	2	PTHR31321;PTHR31321:SF62	2	ACYL-COA THIOESTER HYDROLASE YBHC-RELATED;PECTINESTERASE	jgi|XylFL0662B|630403|fgenesh1_pm.125_#_11	Xylariaceae_sp._FL0662B_v1.0	Sordariomycetes	Free	Xylariaceae sp.	Xylariaceae	Ascomycota	7	4
jgi|Fuseq1|414256|estExt_Genemark1.C_4_t10309_Fusarium_sp._FIESC_12_MPI-CAGE-AA-0113_v1.0_Sordariomycetes_Free	jgi	Fuseq1	414256	75	MKLLATLNFVAAALAASRTTAPAGCITVKKGGQFGTIQSAVNSLSTTATGTQCIFIDQGTYNEQVLVPARKAQLTVYGYTTDTSGYAGNKVTITERKSQADGLNNDGSATLRVKAANFKLYNVNVANTYGKGSQAVALSAYADSGYYGVALTGFQDTLLANEGYQLYSKCMIAGATDFIFGQRASVWFEKTDLRVVSASVGYITANGRDSDSNMSNYVFNNCNIAAAAGNNVANGAYYLGRPWREYARVTFQKTSMSAVIHPAGWSIWNKGEENTGHVQFNEFGNTGAGSTGQRASFSKKLGSAVSISSVLTGSYTSKGFYDGSYM	jgi|Fuseq1|414256	1	PF01095	1	Pectinesterase	1	Pectinesterase	1	IPR000070	1	Pectinesterase, catalytic	1	Pectinesterase, catalytic	2	PTHR31321:SF62;PTHR31321	2	PECTINESTERASE;ACYL-COA THIOESTER HYDROLASE YBHC-RELATED	jgi|Fuseq1|414256|estExt_Genemark1.C_4_t10309	Fusarium_sp._FIESC_12_MPI_CAGE_AA_0113_v1.0	Sordariomycetes	Free	Fusarium sp.	Fusarium	Ascomycota	7	4
jgi|XylFL1651|236325|CE236324_147_Xylariaceae_sp._FL1651_v1.0_Sordariomycetes_Free	jgi	XylFL1651	236325	75	MKLLLINSLTFLSSVLATSRTTAPSGCLNVAKRGGDYSTIQSAVNSLSTSSTTAQCIFVNPGTYNEQVLVSSRKAQLTFYGYTDDTSGYSGNQVTITSNLSQADGLSNDETATLRVKATNFKMYNININNGYGEGSQAVALSAYANSGYYGCAFTGFQDTLLANIGYQIYSKCLIQGATDYIFGQEGAAWFEQCDLRVLARPLGYITANGRDSSNGISFYVFNNCDVAAASGNSVPQGAYYLGRPWSEYAQVVFQNTTMSSVINEDGWHIWNTGDERTDDVLFGEYNNSGDGAAGPRVDFATMLDSAVAISNILTSSYSSAGYYDASYM	jgi|XylFL1651|236325	1	PF01095	1	Pectinesterase	1	Pectinesterase	1	IPR000070	1	Pectinesterase, catalytic	1	Pectinesterase, catalytic	2	PTHR31321:SF62;PTHR31321	2	PECTINESTERASE;ACYL-COA THIOESTER HYDROLASE YBHC-RELATED	jgi|XylFL1651|236325|CE236324_147	Xylariaceae_sp._FL1651_v1.0	Sordariomycetes	Free	Xylariaceae sp.	Xylariaceae	Ascomycota	7	4
jgi|Fusfu1|14160|FFUJ_11632m.01_Fusarium_fujikuroi_IMI_58289_Sordariomycetes_Free	jgi	Fusfu1	14160	75	MKFLTTLSFVTAAFAASRTTAPSGCITVKKSPGSGQFGTVQAAVDSLSTTASGKQCIFIDQGTYNEQVLVPSRSAQLSIYGYTTDTSGYSGNKVTITAKKSQADGLNNDGTATLRVKAANFKLYNVNVANTYGQGSQAVALSAYADSGYYGVALTGFQDTLLAQQGYQLYSKCLIQGATDFIFGQTASAWFEKIDLRVVAASVGYITANGRDSDSNMSYYVFNNCNIAAAAGNAVANGAYYLGRPWRQYARVVFQKTSMSSVINSKGWSIWNTGEENTAHVLFGEYGNTGTGSQGQRASFATKLSNAVSISTVLSGNYASKGFYDASYM	jgi|Fusfu1|14160	1	PF01095	1	Pectinesterase	1	Pectinesterase	1	IPR000070	1	Pectinesterase, catalytic	1	Pectinesterase, catalytic	2	PTHR31321;PTHR31321:SF62	2	ACYL-COA THIOESTER HYDROLASE YBHC-RELATED;PECTINESTERASE	jgi|Fusfu1|14160|FFUJ_11632m.01	Fusarium_fujikuroi_IMI_58289	Sordariomycetes	Free	Fusarium fujikuroi	Fusarium	Ascomycota	7	4
jgi|Fuspr1|7005|transcript:CVL09087_Fusarium_proliferatum_NRRL_62905_Sordariomycetes_Free	jgi	Fuspr1	7005	75	MKFLTTLSFVTAAFAASRTTAPSGCITVKKSPGSGQFGTVQAAVNSLSTTASGKQCIFIDQGTYNEQVLVPSRSAQLSIYGYTTDTSGYSGNKVTITAKKSQADGLNNDGTATLRVKAANFKLYNVNVANTYGQGSQAVALSAYADSGYYGVALTGFQDTLLAQQGYQLYSKCLIQGATDFIFGQTASAWFEKIDLRVVAASVGYVTANGRDSDSNMSYYVFNNCNIAAAAGNAVANGAYYLGRPWRQYARVVFQKTNMSSVINSKGWSIWNTGEENTAHVLFGEYGNTGAGSQGQRASFATKLSNAVSISTVLSGNYASKGFYDASYM	jgi|Fuspr1|7005	1	PF01095	1	Pectinesterase	1	Pectinesterase	1	IPR000070	1	Pectinesterase, catalytic	1	Pectinesterase, catalytic	2	PTHR31321;PTHR31321:SF62	2	ACYL-COA THIOESTER HYDROLASE YBHC-RELATED;PECTINESTERASE	jgi|Fuspr1|7005|transcript:CVL09087	Fusarium_proliferatum_NRRL_62905	Sordariomycetes	Free	Fusarium proliferatum	Fusarium	Ascomycota	7	4
jgi|FvanT23_1|414554|MIX922_6_28_Fusarium_vanettenii_T23_v1.0_Sordariomycetes_Restricted	jgi	FvanT23_1	414554	75	MKFLATLNFVTAAFAASRTSAPSGCLTVKKSPSSGQYGTIQAAVNALSTSASGSQCIFIDQGTYNEQVLVPKRSAQLTIYGYTADTSSYSGNKVTITAKKSQADGLNNDESATLRVKSPNFKLYNVNVANTYGKGSQAVALSAYADSGYYGCALTGYQDTLLSNEGYQLYSKCLIQGATDFIFGQKASSWFEKCDLRVVSASIGYITANGRDSSSNPSYYVFNNCNIAAASGNSVTNGAYYLGRPWREYARVVFQKTSMTSVINAAGWKIWNSGDERTGNVIFGEYSNTGAGASGKRASFYTKLSSAVSISTVLTGSYASKGYYDASYM	jgi|FvanT23_1|414554	1	PF01095	1	Pectinesterase	1	Pectinesterase	1	IPR000070	1	Pectinesterase, catalytic	1	Pectinesterase, catalytic	2	PTHR31321;PTHR31321:SF62	2	ACYL-COA THIOESTER HYDROLASE YBHC-RELATED;PECTINESTERASE	jgi|FvanT23_1|414554|MIX922_6_28	Fusarium_vanettenii_T23_v1.0	Sordariomycetes	Restricted	Fusarium vanettenii	Fusarium	Ascomycota	7	4
jgi|Gloci1|1762349|estExt_fgenesh1_pg.C_10_t20022_Glomerella_cingulata_23_(Colletotrichum_gloeosporoides_23)_v1.0_Sordariomycetes_Restricted	jgi	Gloci1	1762349	75	MKSFFTVLTFVTAALAASRTSAPSGCVVVKKSPSSGQFSTIQKAVDSLSTTSSSKQCIFIDQGTYSEQVLVPARTAQLTIYGYTADTSSYSGNKVTITAKKSQADGLTDDETGTLRVKAKNFKLYNVNVVNAYGQGSQAIALSSYADSGFYGCQFTGFQDTILTQQGNQLYSKCLIQGATDVIFGQKSMAWFEKCDLRAVSAKLGYFTANGAASSSAKSEYVFNSCTVAAASGATVPDGAFYLGRPWGAYAQVVYQKTTMTGIINSKGWSVWSTSDARTGNVLFGEYSDTGIGSQGSRATFSKKLSSAVAISSILGSSYASAGYYDASYM	jgi|Gloci1|1762349	1	PF01095	1	Pectinesterase	1	Pectinesterase	1	IPR000070	1	Pectinesterase, catalytic	1	Pectinesterase, catalytic	2	PTHR31321:SF62;PTHR31321	2	PECTINESTERASE;ACYL-COA THIOESTER HYDROLASE YBHC-RELATED	jgi|Gloci1|1762349|estExt_fgenesh1_pg.C_10_t20022	Glomerella_cingulata_23_(Colletotrichum_gloeosporoides_23)_v1.0	Sordariomycetes	Restricted	Glomerella cingulata	Glomerella	Ascomycota	7	4
jgi|Fuspro1|15707|transcript:CZR45488_Fusarium_proliferatum_ET1_Sordariomycetes_Free	jgi	Fuspro1	15707	75	MKFLTTLSFVTAAFAASRTTAPSGCITVKKSPGSGQFGTVQAAVNSLSTTASGKQCIFIDQGTYNEQVLVPSRSAQLSIYGYTTDTSGYSGNKVTITAKKSQADGLNNDGTATLRVKAANFKLYNVNVANTYGQGSQAVALSAYADSGYYGVALTGFQDTLLAQQGYQLYSKCLIQGATDFIFGQTASAWFEKIDLRVVAASVGYVTANGRDSDSNMSYYVFNNCNIAAAAGNAVANGAYYLGRPWRQYARVVFQKTNMSSVINSKGWSIWNTGEENTAHVLFGEYGNTGAGSQGQRASFATKLSNAVSISTVLSGNYASKGFYDASYM	jgi|Fuspro1|15707	1	PF01095	1	Pectinesterase	1	Pectinesterase	1	IPR000070	1	Pectinesterase, catalytic	1	Pectinesterase, catalytic	2	PTHR31321;PTHR31321:SF62	2	ACYL-COA THIOESTER HYDROLASE YBHC-RELATED;PECTINESTERASE	jgi|Fuspro1|15707|transcript:CZR45488	Fusarium_proliferatum_ET1	Sordariomycetes	Free	Fusarium proliferatum	Fusarium	Ascomycota	7	4
jgi|Neucr_trp3_1|9375|Neucr2.NCU10045T1_Neurospora_crassa_FGSC_73_trp-3_v1.0_Sordariomycetes_Free	jgi	Neucr_trp3_1	9375	75	MKSLLLPLLSLLSLSSSALAATRISPPSTACLRVGAGQPYSNIQSAVNALSTTASGSQCIFIYPGTYWEQVLIPARSAQLSIYGYTANSQGYASNTVTIIANKSQADGLSNDQTATVRVKSSNTRLYNLNIENAHGQGSQAVALSVAANGVGVYGCQLKGFQDTLLAEDGAQLYARTLIQGATDFIFGQRAPAWFEKCDIKVMAANLGYITALGRDSSSNPANYVFNSCSIAAAAGNNVPSGAYYLGRPWRQFARVTFQKTSMTNVINPAGWSIWQNGDARTSNVEFGEYANTGAGASGVRAWFGKLLGSPVKIESVLGSRYSRQGYYDASYM	jgi|Neucr_trp3_1|9375	1	PF01095	1	Pectinesterase	1	Pectinesterase	1	IPR000070	1	Pectinesterase, catalytic	1	Pectinesterase, catalytic	2	PTHR31321;PTHR31321:SF62	2	ACYL-COA THIOESTER HYDROLASE YBHC-RELATED;PECTINESTERASE	jgi|Neucr_trp3_1|9375|Neucr2.NCU10045T1	Neurospora_crassa_FGSC_73_trp_3_v1.0	Sordariomycetes	Free	Neurospora crassa	Neurospora	Ascomycota	7	4
jgi|PhaeoFL0889_1|578314|estExt_Genemark1.C_5_t20235_Phaeoacremonium_sp._FL0889_v1.0_Sordariomycetes_Restricted	jgi	PhaeoFL0889_1	578314	75	MKSLASFLTLVSSALAASRTSVPSGCLVVSKSASSGQYSTIQSAVDALSTSSTSDQCIFINPGTYSEQVLVSSRSAKLTIYGYTSDTSSYSGNQVTITSSKSQADGLSNDETATLRVKATNFKLYNINVNNGYGKGSQAVALSAYANSGYYACQFTGYQDTLLAQQGYQLYSKCLIQGVTDFIFGQNGLAWFEKCDIRVLAASLGYITANGRSSSSGVSYYVFNSCDVAAASGNSVTAGAFYLGRPWGAYARVVFQNTAMSAVINSAGWRIWNTGDERTSNVLFGEYNNSGTGSQGTRASFATKLSSAVSISTILTSSYASQGYYDSSYM	jgi|PhaeoFL0889_1|578314	1	PF01095	1	Pectinesterase	1	Pectinesterase	1	IPR000070	1	Pectinesterase, catalytic	1	Pectinesterase, catalytic	2	PTHR31321;PTHR31321:SF62	2	ACYL-COA THIOESTER HYDROLASE YBHC-RELATED;PECTINESTERASE	jgi|PhaeoFL0889_1|578314|estExt_Genemark1.C_5_t20235	Phaeoacremonium_sp._FL0889_v1.0	Sordariomycetes	Restricted	Phaeoacremonium sp.	Phaeoacremonium	Ascomycota	7	4
jgi|XylFL2044|380341|CE380340_6497_Xylariomycetidae_sp._FL2044_v1.0_Sordariomycetes_Free	jgi	XylFL2044	380341	75	MNALLLGLAIASSAYAESRTSAPDGCLNVALSGGDYSSIQDAVDSLSTSSSAAQCIFVNPGTYNEQVLVSSRSAQLTFYGYTQDTSSYGGNQVTITSSRSQADGLSNDETGTLRVKAADFKMYNINVNNGYGEGSQAVALSAYADSGYYGCAFTGFQDTLLANVGYQLYSNCMVEGATDFIFGMDAAAWFEQSDIRVLDRSIGYVTANGREDDTGMSYYVFNGCDVAAADGNSVTSGAYYLGRPWREYARVVFQSTSMSAVINQDGWHIWNVGEENTEAVLFGEYDNSGDGASGPRADFATLLDAPVSIDEVLASGYSSAGYYDASYM	jgi|XylFL2044|380341	1	PF01095	1	Pectinesterase	1	Pectinesterase	1	IPR000070	1	Pectinesterase, catalytic	1	Pectinesterase, catalytic	2	PTHR31321:SF62;PTHR31321	2	PECTINESTERASE;ACYL-COA THIOESTER HYDROLASE YBHC-RELATED	jgi|XylFL2044|380341|CE380340_6497	Xylariomycetidae_sp._FL2044_v1.0	Sordariomycetes	Free	Xylariomycetidae sp.	Xylariomycetidae	Ascomycota	7	4
jgi|FopisF105_1|316303|fgenesh1_kg.63_#_141_#_TRINITY_DN25788_c0_g1_i5_Fusarium_oxysporum_f._sp._pisi_F105_v1.0_Sordariomycetes_Restricted	jgi	FopisF105_1	316303	75	MKFLTTLSFVTAAFAASRTTAPSGCITVKKSPGSGQFGTVQAAVDSLSTTASGKQCIFIDQGTYNEQVLVPSRSAQLSIYGYTTDTSGYSGNKVTITAKKSQADGLNNDGTATLRVKAANFKLYNVNVANTYGKGSQAVALSAYADSGYYGVALTGFQDTLLAQQGYQLYSKCLIQGATDFIFGQTASAWFEKIDLRVVAASVGYITANGRDSDSNMSYYVFNNCNIAAAAGNTVADGAYYLGRPWRQYARVVFQKTNMTSVINSKGWSIWNTGEENTAHVLFGEYGNTGAGSQGQRASFATKLSSAVSISTVLSGNYASKGFYDASYM	jgi|FopisF105_1|316303	1	PF01095	1	Pectinesterase	1	Pectinesterase	1	IPR000070	1	Pectinesterase, catalytic	1	Pectinesterase, catalytic	2	PTHR31321;PTHR31321:SF62	2	ACYL-COA THIOESTER HYDROLASE YBHC-RELATED;PECTINESTERASE	jgi|FopisF105_1|316303|fgenesh1_kg.63_#_141_#_TRINITY_DN25788_c0_g1_i5	Fusarium_oxysporum_f._sp._pisi_F105_v1.0	Sordariomycetes	Restricted	Fusarium oxysporum	Fusarium	Ascomycota	7	4
jgi|Fusgra3|1243195|fgenesh1_kg.2_#_3312_#_TRINITY_DN15291_c0_g1_i1_Fusarium_graminearum_Z3639_v3.0_Sordariomycetes_Restricted	jgi	Fusgra3	1243195	75	MKIFATLNFVTAVLAASRTTAPSGCITVKKGGQFGTIQSAVNSLSTTASGSQCIFIDQGTYNEQVLVSARNAQLTIYGYTTDTSGYAGNKVTITAKKSQADGLNNDGTATLRVKAANFKLYNVNVANTYGQGSQAVALSAYADSGYYGVALTGFQDTLLAQEGYQLYSKCMIAGATDFIFGQRASAWFEKNDLRVVSASVGYITANGRDSDSNPSNYVFNNCNIAAAAGNNVANGAYYLGRPWREYSRVTFQKTSMSAVIHPAGWSIWNKGEENTGHVQFSEFSNTGAGSTGARASFSKKLGSAVSISTVLTSSYASKGFYDASYM	jgi|Fusgra3|1243195	1	PF01095	1	Pectinesterase	1	Pectinesterase	1	IPR000070	1	Pectinesterase, catalytic	1	Pectinesterase, catalytic	2	PTHR31321;PTHR31321:SF62	2	ACYL-COA THIOESTER HYDROLASE YBHC-RELATED;PECTINESTERASE	jgi|Fusgra3|1243195|fgenesh1_kg.2_#_3312_#_TRINITY_DN15291_c0_g1_i1	Fusarium_graminearum_Z3639_v3.0	Sordariomycetes	Restricted	Fusarium graminearum	Fusarium	Ascomycota	7	4
jgi|FvanT299_1|445985|MIX10276_2_26_Fusarium_vanettenii_T299,_FSSC_11_v1.0_Sordariomycetes_Restricted	jgi	FvanT299_1	445985	75	MKFLATLNFVTAAFAASRTSAPSGCLTVKKSPSSGQYGTIQAAVNALSTSASGSQCIFIDQGTYNEQVLVPKRSAQLTIYGYTADTSSYSGNKVTITAKKSQADGLNNDESATLRVKSSNFKLYNVNVANTYGKGSQAVALSAYADSGYYGCALTGYQDTLLSNEGYQLYSKCLIQGATDFIFGQKASSWFEKCDLRVVSASIGYITANGRDSSSNPSYYVFNNCNIAAASGNSVTNGAYYLGRPWREYARVVFQKTSMTSVINAAGWKVWNSGDERTGNVIFGEYSNTGAGASGKRASFYTKLSSAVSISTVLTGSYASKGYYDASYM	jgi|FvanT299_1|445985	1	PF01095	1	Pectinesterase	1	Pectinesterase	1	IPR000070	1	Pectinesterase, catalytic	1	Pectinesterase, catalytic	2	PTHR31321:SF62;PTHR31321	2	PECTINESTERASE;ACYL-COA THIOESTER HYDROLASE YBHC-RELATED	jgi|FvanT299_1|445985|MIX10276_2_26	Fusarium_vanettenii_T299,_FSSC_11_v1.0	Sordariomycetes	Restricted	Fusarium vanettenii	Fusarium	Ascomycota	7	4
jgi|Neucr2|9375|NCU10045T1_Neurospora_crassa_OR74A_v2.0_Sordariomycetes_Free	jgi	Neucr2	9375	75	MKSLLLPLLSLLSLSSSALAATRISPPSTACLRVGAGQPYSNIQSAVNALSTTASGSQCIFIYPGTYWEQVLIPARSAQLSIYGYTANSQGYASNTVTIIANKSQADGLSNDQTATVRVKSSNTRLYNLNIENAHGQGSQAVALSVAANGVGVYGCQLKGFQDTLLAEDGAQLYARTLIQGATDFIFGQRAPAWFEKCDIKVMAANLGYITALGRDSSSNPANYVFNSCSIAAAAGNNVPSGAYYLGRPWRQFARVTFQKTSMTNVINPAGWSIWQNGDARTSNVEFGEYANTGAGASGVRAWFGKLLGSPVKIESVLGSRYSRQGYYDASYM	jgi|Neucr2|9375	1	PF01095	1	Pectinesterase	1	Pectinesterase	1	IPR000070	1	Pectinesterase, catalytic	1	Pectinesterase, catalytic	2	PTHR31321;PTHR31321:SF62	2	ACYL-COA THIOESTER HYDROLASE YBHC-RELATED;PECTINESTERASE	jgi|Neucr2|9375|NCU10045T1	Neurospora_crassa_OR74A_v2.0	Sordariomycetes	Free	Neurospora crassa	Neurospora	Ascomycota	7	4
jgi|Bissp1|598528|fgenesh1_pg.48_#_54_Bisporella_sp._PMI_857_v1.0_Leotiomycetes_Restricted	jgi	Bissp1	598528	75	MKSLVPGLAFVASALAASRTSAPSGCLNVQKSGGTYSTIQAAVNALSTTSTAAQCIFIGAGTFNEQVLVPARSAQLTIYGYSTDTSSYSGNGATITASKSQADGLSNDATATLRVKAANFKLYNVNVNNGYGQGSQAVALSAYATSGYYGCKFTGFQDTVLSNVGYHLFAKCLIQGATDFIFGQTSYAWFEKSDIRVLAASLGFITANGASSSGASMYVFNNCNVAAASGNTVPAGAYYLGRPWGAYAKVVFQNTNLSAVINSAGWRIWNTGDERTSNVLFGEYGNSGTGASGTRASFATKLSSAVTISSILTSSYASQAYYDASYM	jgi|Bissp1|598528	1	PF01095	1	Pectinesterase	1	Pectinesterase	1	IPR000070	1	Pectinesterase, catalytic	1	Pectinesterase, catalytic	2	PTHR31321;PTHR31321:SF62	2	ACYL-COA THIOESTER HYDROLASE YBHC-RELATED;PECTINESTERASE	jgi|Bissp1|598528|fgenesh1_pg.48_#_54	Bisporella_sp._PMI_857_v1.0	Leotiomycetes	Restricted	Bisporella sp.	Bisporella	Ascomycota	6	5
jgi|FopisF109_1|884407|MIX4381_26_89_Fusarium_oxysporum_f._sp._pisi_F109_v1.0_Sordariomycetes_Restricted	jgi	FopisF109_1	884407	75	MKFLTTLSFVTAAFAASRTTAPSGCITVKKSPGSGQFGTVQAAVDSLSTTASGKQCIFIDQGTYNEQVLVPSRSAQLSIYGYTTDTSGYSGNKVTITAKKSQADGLNNDGTATLRVKAANFKLYNVNVANTYGKGSQAVALSAYADSGYYGVALTGFQDTLLAQQGYQLYSKCLIQGATDFIFGQTASAWFEKIDLRVVAASVGYITANGRDSDSNMSYYVFNNCNIAAAAGNTVADGAYYLGRPWRQYARVVFQKTNMTSVINSKGWSIWNTGEENTAHVLFGEYGNTGAGSQGQRASFATKLSSAVSISTVLSGNYASKGFYDASYM	jgi|FopisF109_1|884407	1	PF01095	1	Pectinesterase	1	Pectinesterase	1	IPR000070	1	Pectinesterase, catalytic	1	Pectinesterase, catalytic	2	PTHR31321;PTHR31321:SF62	2	ACYL-COA THIOESTER HYDROLASE YBHC-RELATED;PECTINESTERASE	jgi|FopisF109_1|884407|MIX4381_26_89	Fusarium_oxysporum_f._sp._pisi_F109_v1.0	Sordariomycetes	Restricted	Fusarium oxysporum	Fusarium	Ascomycota	7	4
jgi|Fusla1|4711|transcript:KPA38795_Fusarium_langsethiae_Fl201059_Sordariomycetes_Free	jgi	Fusla1	4711	75	MKLFATLNFVTAALAASRTTAPSGCITVKKGGQFGTIQSAVNSLSTTASGTQCIFIDQGTYNEQVLVPARSAQLTMYGYTTDTSGYAGNKVTITAKKSQADGLNNDGTATLRVKAANFKLYNVNVANTYGQGSQAVALSAYADSGYYGVALTGFQDTLLANEGYQLYSKCMIAGATDFIFGQRASVWFEKNDLRVVSASVGYITGKLSNSKFQKASLTNVANGRDSDSNMSNYVFNNCNIAAAAGNNVANGAYYLGRPWRQYARVTFQKTSMSAVIHPAGWSIWNKGEENTAHVQFNEFANTGAGASGNRASFSKKLSSAVPISTVLTSSYASKGFYDASYM	jgi|Fusla1|4711	1	PF01095	1	Pectinesterase	1	Pectinesterase	1	IPR000070	1	Pectinesterase, catalytic	1	Pectinesterase, catalytic	2	PTHR31321;PTHR31321:SF62	2	ACYL-COA THIOESTER HYDROLASE YBHC-RELATED;PECTINESTERASE	jgi|Fusla1|4711|transcript:KPA38795	Fusarium_langsethiae_Fl201059	Sordariomycetes	Free	Fusarium langsethiae	Fusarium	Ascomycota	7	4
jgi|Fusps1|5627|FPSE_08397T0_Fusarium_pseudograminearum_CS3096_Sordariomycetes_Free	jgi	Fusps1	5627	75	MKIFATLNFITAVLAASRTTAPSGCITVKKGGQFGTIQSAVNSLSTTASGSQCIFIDQGTYNEQVLVSARNAQLTIYGYTTDTSGYAGNKVTITAKKSQADGLNNDGTATLRVKAANFKLYNVNVANTYGKGSQAVALSAYADSGYYGVALTGFQDTLLANEGYQLYSKCMIAGATDFIFGQRASVWFEKNDLRVVSASVGYITANGRDSDSNPSNYVFNNCNIAAAAGNNVANGAYYLGRPWRQYARVTFQKTSMSAVIHPAGWSIWNKGEENTGHVQFNEFGNTGAGSTGARASFSKKLSSAVSISTVLTSSYASKGFYDASYM	jgi|Fusps1|5627	1	PF01095	1	Pectinesterase	1	Pectinesterase	1	IPR000070	1	Pectinesterase, catalytic	1	Pectinesterase, catalytic	2	PTHR31321;PTHR31321:SF62	2	ACYL-COA THIOESTER HYDROLASE YBHC-RELATED;PECTINESTERASE	jgi|Fusps1|5627|FPSE_08397T0	Fusarium_pseudograminearum_CS3096	Sordariomycetes	Free	Fusarium pseudograminearum	Fusarium	Ascomycota	7	4
jgi|FvanT31_1|209765|e_gw1.7.1338.1_Fusarium_vanettenii_T31_FSSC_11_v1.0_Sordariomycetes_Restricted	jgi	FvanT31_1	209765	75	MKFLATLNFVTAAFAASRTSAPSGCLTVKKSPSSGQYGTIQAAVNALSTSASGSQCIFIDQGTYNEQVLVPKRSAQLTIYGYTADTSSYSGNKVTITAKKSQADGLNNDESATLRVKSSNFKLYNVNVANTYGKGSQAVALSAYADSGYYGCALTGYQDTLLSNEGYQLYSKCLIQGATDFIFGQKASSWFEKCDLRVVSASIGYITANGRDSSSNPSYYVFNNCNIAAASGNSVTNGAYYLGRPWREYARVVFQKTSMTSVINAAGWKVWNSGDERTGNVIFGEYSNTGAGASGKRASFYTKLSSAVSISTVLTGSYASKGYYDASYM	jgi|FvanT31_1|209765	1	PF01095	1	Pectinesterase	1	Pectinesterase	1	IPR000070	1	Pectinesterase, catalytic	1	Pectinesterase, catalytic	2	PTHR31321:SF62;PTHR31321	2	PECTINESTERASE;ACYL-COA THIOESTER HYDROLASE YBHC-RELATED	jgi|FvanT31_1|209765|e_gw1.7.1338.1	Fusarium_vanettenii_T31_FSSC_11_v1.0	Sordariomycetes	Restricted	Fusarium vanettenii	Fusarium	Ascomycota	7	4
jgi|Neucr2|9376|NCU10045T0_Neurospora_crassa_OR74A_v2.0_Sordariomycetes_Free	jgi	Neucr2	9376	75	MKSLLLPLLSLLSLSSSALAATRISPPSTACLRVGAGQPYSNIQSAVNALSTTASGSQCIFIYPGTYWEQVLIPARSAQLSIYGYTANSQGYASNTVTIIANKSQADGLSNDQTATVRVKSSNTRLYNLNIENAHGQGSQAVALSVAANGVGVYGCQLKGFQDTLLAEDGAQLYARTLIQGATDFIFGQRAPAWFEKCDIKVMAANLGYITALGRDSSSNPANYVFNSCSIAAAAGNNVPSGAYYLGRPWRQFARVTFQKTSMTNVINPAGWSIWQNGDARTSNVEFGEYANTGAGASGVRAWFGKLLGSPVKIESVLGSRYSRQGYYDASYM	jgi|Neucr2|9376	1	PF01095	1	Pectinesterase	1	Pectinesterase	1	IPR000070	1	Pectinesterase, catalytic	1	Pectinesterase, catalytic	2	PTHR31321;PTHR31321:SF62	2	ACYL-COA THIOESTER HYDROLASE YBHC-RELATED;PECTINESTERASE	jgi|Neucr2|9376|NCU10045T0	Neurospora_crassa_OR74A_v2.0	Sordariomycetes	Free	Neurospora crassa	Neurospora	Ascomycota	7	4
jgi|Diadis1|694331|estExt_Genewise1.C_6_t10309_Diatrype_disciformis_NRRL_26140_v1.0_Sordariomycetes_Restricted	jgi	Diadis1	694331	75	MKSIISSLALMALAAAESRTSAPEGCLNVAQSGGDYNTVQAAVNSLSTTDKAAQCIFINPGTYKEQVLVSSRAAQLTIYGYTSNTASYASNQVTITSSLSQKDGLSNDETATLRVKAANFKLYNVNVKNGYGEGSQAVALSAYADSGYYASQFLGFQDTVLSNKGYNLFAGSLIQGATDFIFGQEAASWFEGCDIRVLARSIGYITANGRESDDGSSYYVFNNCDVAAASGNSVPDGAYYLGRPWREYARVVFQNTALSAVINKAGWRIWNDDDPRTDGVLFGEYGNSGTGASTSRADFATILSSPVGIASILGSGYASAGYYDASYM	jgi|Diadis1|694331	1	PF01095	1	Pectinesterase	1	Pectinesterase	1	IPR000070	1	Pectinesterase, catalytic	1	Pectinesterase, catalytic	2	PTHR31321;PTHR31321:SF62	2	ACYL-COA THIOESTER HYDROLASE YBHC-RELATED;PECTINESTERASE	jgi|Diadis1|694331|estExt_Genewise1.C_6_t10309	Diatrype_disciformis_NRRL_26140_v1.0	Sordariomycetes	Restricted	Diatrype disciformis	Diatrype	Ascomycota	7	4
jgi|FopisF23_1|276619|fgenesh1_kg.5_#_588_#_TRINITY_DN27424_c0_g1_i1_Fusarium_oxysporum_f._sp._pisi_F23_v1.0_Sordariomycetes_Restricted	jgi	FopisF23_1	276619	75	MKFLTTLSFVTAAFAASRTTAPSGCITVKKSPGSGQFGTVQAAVDSLSTTASGKQCIFIDQGTYNEQVLVPSRSAQLSIYGYTTDTSGYSGNKVTITAKKSQADGLNNDGTATLRVKAANFKLYNVNVANTYGKGSQAVALSAYADSGYYGVALTGFQDTLLAQQGYQLYSKCLIQGATDFIFGQTASAWFEKIDLRVVAASVGYITANGRDSDSNMSYYVFNNCNIAAAAGNTVADGAYYLGRPWRQYARVVFQKTNMTSVINSKGWSIWNTGEENTAHVLFGEYGNTGAGSQGQRASFATKLSSAVSISTVLSGNYASKGFYDASYM	jgi|FopisF23_1|276619	1	PF01095	1	Pectinesterase	1	Pectinesterase	1	IPR000070	1	Pectinesterase, catalytic	1	Pectinesterase, catalytic	2	PTHR31321;PTHR31321:SF62	2	ACYL-COA THIOESTER HYDROLASE YBHC-RELATED;PECTINESTERASE	jgi|FopisF23_1|276619|fgenesh1_kg.5_#_588_#_TRINITY_DN27424_c0_g1_i1	Fusarium_oxysporum_f._sp._pisi_F23_v1.0	Sordariomycetes	Restricted	Fusarium oxysporum	Fusarium	Ascomycota	7	4
jgi|Fusma1|4573|transcript:CVL04128_Fusarium_mangiferae_MRC7560_Sordariomycetes_Free	jgi	Fusma1	4573	75	MKFLTTLSFVTAAFAASRTTAPSGCITVKKSPGSGQFGTVQAAVDSLSTTASGKQCIFIDQGTYNEQVLVPSRSAQLSIYGYTTDTSGYSGNKVTITAKKSQADGLNNDGTATLRVKAANFKLYNVNVANTYGKGSQAVALSAYADSGYYGVALTGFQDTLLAQQGYQLYSKCLIQGATDFIFGQTASAWFEKIDLRVVAASVGYITANGRDSDSNMSYYVFNNCNVAAAAGNAVANGTYYLGRPWRQYARVVFQKTNMSSVINSKGWSIWNTGEENTAHVLFGEYGNTGAGSQGQRASFATKLSSAVSISTVLSGNYASKGFYDASYM	jgi|Fusma1|4573	1	PF01095	1	Pectinesterase	1	Pectinesterase	1	IPR000070	1	Pectinesterase, catalytic	1	Pectinesterase, catalytic	2	PTHR31321;PTHR31321:SF62	2	ACYL-COA THIOESTER HYDROLASE YBHC-RELATED;PECTINESTERASE	jgi|Fusma1|4573|transcript:CVL04128	Fusarium_mangiferae_MRC7560	Sordariomycetes	Free	Fusarium mangiferae	Fusarium	Ascomycota	7	4
jgi|Fusre1|652558|estExt_Genewise1Plus.C_17_t20079_Fusarium_redolens_MPI-CAGE-AT-0023_v1.0_Sordariomycetes_Free	jgi	Fusre1	652558	75	MKFLTTLSFVTAAFAASRTTAPSGCITVKKSPGSGQFGTIQAAVDSLSTTAFGKQCIFIDQGTYNEQVLVPSRSAQLSIYGYTTDTSGYSGNKATITAKKSQADGLNNDASATLRVKAANFKLYNVNVANTYGKGSQAVALSAYADSGYYGVALTGFQDTLLAQQGYQLYSKCLIQGATDFIFGQTASAWFENIDLRVVAASVGYITANGRDSDSNMSYYVFNNCNIVAAAGNAVANGAYYLGRPWRQYARVVFQKTSMSSVINSKGWSIWNTGEENTAHVLFGEFDNTGAGSQGQRASFATKLSSAVSISTVLSGNYASKGFYDASYM	jgi|Fusre1|652558	1	PF01095	1	Pectinesterase	1	Pectinesterase	1	IPR000070	1	Pectinesterase, catalytic	1	Pectinesterase, catalytic	2	PTHR31321;PTHR31321:SF62	2	ACYL-COA THIOESTER HYDROLASE YBHC-RELATED;PECTINESTERASE	jgi|Fusre1|652558|estExt_Genewise1Plus.C_17_t20079	Fusarium_redolens_MPI_CAGE_AT_0023_v1.0	Sordariomycetes	Free	Fusarium redolens	Fusarium	Ascomycota	7	4
jgi|Neucr4830_1|393470|e_gw1.2.1094.1_Neurospora_crassa_clade_B_FGSC_4830_v1.0_Sordariomycetes_Restricted	jgi	Neucr4830_1	393470	75	MKSLLLPLLSLLSLSSSALAATRISPPSTACLRVGAGQPYSNIQSAVNALSTTASGSQCIFIYPGTYWEQVLIPARSAQLSIYGYTANSQGYASNTVTIIANRSQADGLSNDQTATVRVKSSNTRLYNLNIENAHGQGSQAVALSVAANGVGVYGCQLKGFQDTLLAEDGAQLYARTLIQGATDFIFGQRALAWFEKCDIKVMAANLGYITASGRDSSSNPANYVFNSCSVAAAAGHNVRSGAYYLGRPWRQFARVTFQKTSMTNVINPAGWSIWQNGDARTSNVEFGEYANTGAGASGVRAWFGKLLGAPVKIEWVLGSRYSRQGYYDASYM	jgi|Neucr4830_1|393470	1	PF01095	1	Pectinesterase	1	Pectinesterase	1	IPR000070	1	Pectinesterase, catalytic	1	Pectinesterase, catalytic	2	PTHR31321:SF62;PTHR31321	2	PECTINESTERASE;ACYL-COA THIOESTER HYDROLASE YBHC-RELATED	jgi|Neucr4830_1|393470|e_gw1.2.1094.1	Neurospora_crassa_clade_B_FGSC_4830_v1.0	Sordariomycetes	Restricted	Neurospora crassa	Neurospora	Ascomycota	7	4
jgi|Plecto1|574634|e_gw1.2.455.1_Xylariales_sp._AK1849_v1.0_Sordariomycetes_Free	jgi	Plecto1	574634	75	MKSVVAGLTLVASALAASRTSAPSGCITVSSSGGDYATIQAAVNSLSTSSSTAQCIFIDAGTYNEQVLVSARSAQLTIYGYTSDTSSYGSNEVTITSSLSQADGLDDDGTATLRVKAANFKLYNVNVNNGYGSGSQAVALSAYADSGYYGVQLTGFQDTLLAQSGYQLYANTLIQGATDFVFGQTGLAWFENVDIRVLSASYGTVTASGRSSDSNPSYYVFNNCDIAAADGNSVTSGAYYLGRPWGAYARVVFQETTMSDVINAAGWVIWNTGDERTSDVLFGEYDNSGSGASGTRASFATKLSSAVSIATILGSSYSSAGYYDSSYM	jgi|Plecto1|574634	1	PF01095	1	Pectinesterase	1	Pectinesterase	1	IPR000070	1	Pectinesterase, catalytic	1	Pectinesterase, catalytic	2	PTHR31321;PTHR31321:SF62	2	ACYL-COA THIOESTER HYDROLASE YBHC-RELATED;PECTINESTERASE	jgi|Plecto1|574634|e_gw1.2.455.1	Xylariales_sp._AK1849_v1.0	Sordariomycetes	Free	Xylariales sp.	Xylariales	Ascomycota	7	4
jgi|Sorbr1|344959|e_gw1.2.2195.1_Sordaria_brevicollis_FGSC1904_v1.0_Sordariomycetes_Restricted	jgi	Sorbr1	344959	75	MKSSLLLSLLSLFSSTLAASRTFPPSSSCLTVGSGRQYTTIQSAINALSTTSSGSQCIFIYPGTYREQVLIPSRSAQLSIYGSTTSTLTYSSNSVTIISSKSQADGLSNDETATLRVKAKGTKLYNLNVENGYGKGSQAVALSVYAEGVGVYGCALKGFQDTVLAQEGAQLYARTLIQGATDFIFGQRAPAWFEKCDIKVVANSIGYITASGRDSSSNPNNYVFNSCTISAAAGQSVSAGAYYLGRPWREYARVTFQKTSMTNVINPAGWKIWNTGDERTSNVQFTEYANTGAGASGTRASFSKKLGSAVQIQSVLGSSYASQAYYDASYM	jgi|Sorbr1|344959	1	PF01095	1	Pectinesterase	1	Pectinesterase	1	IPR000070	1	Pectinesterase, catalytic	1	Pectinesterase, catalytic	2	PTHR31321;PTHR31321:SF62	2	ACYL-COA THIOESTER HYDROLASE YBHC-RELATED;PECTINESTERASE	jgi|Sorbr1|344959|e_gw1.2.2195.1	Sordaria_brevicollis_FGSC1904_v1.0	Sordariomycetes	Restricted	Sordaria brevicollis	Sordaria	Ascomycota	7	4
jgi|Amyenc1|417542|estExt_Genewise1Plus.C_260015_Amylocarpus_encephaloides_TRa018bII_v1.0_Leotiomycetes_Free	jgi	Amyenc1	417542	75	MKLSLLLAAFCSVVLANPPPSLPTRQEVVRTTPEQGSLIVSHNGTLGIYKTLQAAVNALSKTTTTAQSIFIYPGTYKEQVYIPALKGPVTIQGSTADARSYKNNTAELTYNLALKDVTSNDLTATLRNWSPNTKIYNLNIVNTFGHIATNGQNLAISAQATNQGYYGCQFRGYQDTILTNKGKQIYSNSLITGAVDFIYGSAGVAWFEEVDIRTIAQGAITASGRDSTANPSYFVINNSTVDGIDSTIAKASTFLGRPWRAFARVVFQHSYIGAIVKPAGWSVWSSTETRTSNVEFGEFNNTGPGASGPRASFGKRLGKGVGFAEVIGNSGGQWWIDASYM	jgi|Amyenc1|417542	1	PF01095	1	Pectinesterase	1	Pectinesterase	1	IPR000070	1	Pectinesterase, catalytic	1	Pectinesterase, catalytic	2	PTHR31321:SF62;PTHR31321	2	PECTINESTERASE;ACYL-COA THIOESTER HYDROLASE YBHC-RELATED	jgi|Amyenc1|417542|estExt_Genewise1Plus.C_260015	Amylocarpus_encephaloides_TRa018bII_v1.0	Leotiomycetes	Free	Amylocarpus encephaloides	Amylocarpus	Ascomycota	6	5
jgi|Rhesp1|607008|estExt_fgenesh1_pm.C_9_t20002_Rhexocercosporidium_sp._MPI-PUGE-AT-0058_v1.0_Leotiomycetes_Free	jgi	Rhesp1	607008	75	MRSFFSVALLISLVTASPLASKNENAVNAMPVARAVDQTKPPAGAVVVDASGSISGSFKTVQAGVNALSTTSTKSQTLFIMGGTYKEQVFIQALKSPLVVMGQTSNPSSYASNKVTIINNISRNTVANNDLTATVRNWTPNSKFYNINIENNFGHTSTNGQNLAISAQATNQGYYGCSFIGYQDTILAQTGTQLYAKCKIVGVVDFIFGQKARAWFEAVDIRTFDRGYITASGRDTESNDSWYVINKSTVAARDSGVAAGSTVLGRPWKEYARVVFQNSNLSNVVNATGWSKWNDATPNTANSYLAEYGNTGAGASKSGRASFAKQLSAPVTIESILGSSWASASYVDTSYM	jgi|Rhesp1|607008	1	PF01095	1	Pectinesterase	1	Pectinesterase	1	IPR000070	1	Pectinesterase, catalytic	1	Pectinesterase, catalytic	2	PTHR31321:SF62;PTHR31321	2	PECTINESTERASE;ACYL-COA THIOESTER HYDROLASE YBHC-RELATED	jgi|Rhesp1|607008|estExt_fgenesh1_pm.C_9_t20002	Rhexocercosporidium_sp._MPI_PUGE_AT_0058_v1.0	Leotiomycetes	Free	Rhexocercosporidium sp.	Rhexocercosporidium	Ascomycota	6	5
jgi|Botcin1|4660|BofuT4P10000088001-1_Botrytis_cinerea_T4_Leotiomycetes_Free	jgi	Botcin1	4660	75	MRSFALLSLTASLLGSVSASPALVNRAVAFNRTVAPAGAIVVDETCEIAGSYTTFQEGIDALSTTTTDAQYIFVAPGTYFEQVYLPPLASNLTIQGYTTDARTYENNEATLTYNLALINTTSDDLTATFRAHNTNTKVYNLIIENTFGHINSNGQNLALSSYASNVGYYATQFWGYQDTVLAEAGYQLYAKCLIVGAIDFIFGEKALAWFENNDIRTIANGAITASGRTSAAVDSWYVINNSNIANLNSSLTPYNNYLGRPWRDYARVVFQNSYLGDNIKAAGWQEWSTSTPNTDGVTFGEYNNYGPGSVLEEGPRANFSSQFTAPVDITTVLGTSYTSEFYYDASYM	jgi|Botcin1|4660	1	PF01095	1	Pectinesterase	1	Pectinesterase	1	IPR000070	1	Pectinesterase, catalytic	1	Pectinesterase, catalytic	2	PTHR31321;PTHR31321:SF62	2	ACYL-COA THIOESTER HYDROLASE YBHC-RELATED;PECTINESTERASE	jgi|Botcin1|4660|BofuT4P10000088001-1	Botrytis_cinerea_T4	Leotiomycetes	Free	Botrytis cinerea	Botrytis	Ascomycota	6	5
jgi|Sclbo1|169|transcript:ESZ99407_Sclerotinia_borealis_F4128_Leotiomycetes_Free	jgi	Sclbo1	169	75	MRSFAILSLVASMLGSVSASPTLVNRAVSFNRTIAPAGAIVVDETGEVAGSYTTFQAGVDALSANTIDDQYLFVAPGTYFEQVYLPALASNLTIQGYTPDARTYRDNQATLTYNLALINTTSDDLTATFRAHNTNTKVYNLIIKNTFGHINSNGQNLALSSYATNVGFYATQFWGYQDTVLAEAGYQLYAKCLIVGAIDFIFGEKALAWFEKNDIRTIANGAITASGRTNAEVDSWYVINNSNIANLNSSLKSYNNYLGRPWRDYARVVFQNSYLGDNIVAAGWQEWSTSAPQTDEVFFGEYNNYGPGSVLQEGPRANFSSQLTASIDITTVLGTSHTNEFYYDASYM	jgi|Sclbo1|169	1	PF01095	1	Pectinesterase	1	Pectinesterase	1	IPR000070	1	Pectinesterase, catalytic	1	Pectinesterase, catalytic	2	PTHR31321;PTHR31321:SF62	2	ACYL-COA THIOESTER HYDROLASE YBHC-RELATED;PECTINESTERASE	jgi|Sclbo1|169|transcript:ESZ99407	Sclerotinia_borealis_F4128	Leotiomycetes	Free	Sclerotinia borealis	Sclerotinia	Ascomycota	6	5
jgi|Colfa1|637364|estExt_Genewise1Plus.C_1650020_Colletotrichum_falcatum_MAFF306170_v1.0_Sordariomycetes_Restricted	jgi	Colfa1	637364	75	MLALLRVVALAALAVLAAAVPARDAPKCCGRFARTRPPAKALVVDASGKHPNSFARLGQAVLALRNTTEEQTIFIMPGTYAEQVRIPNHAGPLTIQGHTCDARSYEGNAATLTNGLSRTMPDMLENDQTATLRLWGDNIKVYNLDVANTFGRAKKNGQALAVSAQGTNLGFYGCRLTGYQDTVYANEGRQVYARSLISGAVDFVFGQRASAWFESCDIRTVGKGFITANGRDAAANPSFYVFNGANVTGTSGPASVALGRPWRPFSRVVFQNSALGDVVKPAGWATWNNSSDTQNVYYREYGNTGPGSEGVRANFSSRLDAPIEPAAILGEGFEREWWVDMSYM	jgi|Colfa1|637364	1	PF01095	1	Pectinesterase	1	Pectinesterase	1	IPR000070	1	Pectinesterase, catalytic	1	Pectinesterase, catalytic	2	PTHR31321;PTHR31321:SF62	2	ACYL-COA THIOESTER HYDROLASE YBHC-RELATED;PECTINESTERASE	jgi|Colfa1|637364|estExt_Genewise1Plus.C_1650020	Colletotrichum_falcatum_MAFF306170_v1.0	Sordariomycetes	Restricted	Colletotrichum falcatum	Colletotrichum	Ascomycota	7	4
jgi|Cersp423_1|1899949|fgenesh1_pm.61_#_8_Ceratobasidium_sp._423_v1.0_Agaricomycetes_Restricted	jgi	Cersp423_1	1899949	75	MRSLSFVAVLATASSPPSGSITVGSGGKYATLAEALADTSSDVYFVYSGTYTGQTSIGRANIKIYGQTSNALDYSSNTVTFTDNVPASTAGSDAKSATIRVLATGVSLYNLNIANTYGKPVQQSQAIALSVEEGQFGAYACKLTGYQDTLLAETGTQFYGKSYIEGAVDFIFGQHASIWITKSTINSVGNGAITASGRSSSDSNYYVIDSSTVEGTGTVYLGRPWSDYARVIFQNSNIGSQVQAAGWEIWTTATPNTDHVYFGEYNNSGAGAWRTGRASFATKMSAGISINTVLGSTSWIDSSYM	jgi|Cersp423_1|1899949	1	PF01095	1	Pectinesterase	1	Pectinesterase	1	IPR000070	1	Pectinesterase, catalytic	1	Pectinesterase, catalytic	2	PTHR31321;PTHR31321:SF62	2	ACYL-COA THIOESTER HYDROLASE YBHC-RELATED;PECTINESTERASE	jgi|Cersp423_1|1899949|fgenesh1_pm.61_#_8	Ceratobasidium_sp._423_v1.0	Agaricomycetes	Restricted	Ceratobasidium sp.	Ceratobasidium	Basidiomycota	3	3
jgi|Cersp423_1|29703|CE29702_2952_Ceratobasidium_sp._423_v1.0_Agaricomycetes_Restricted	jgi	Cersp423_1	29703	75	MRSLSFVAVLAGGLFSVVLAASSPPSGSITVGSGGKYATLAEALADTSSDVYFVYSGTYTGQTSISRANIKIYGQTSNALDYSSNTVTFTDNVPASTAGSDAKSATIRVLATGVSLYNLNIANTYGKPVDQSQAIALSVEEGQFGAYACKLTGYQDTLLAETGTQFYGKSYIEGAIDFIFGQHASIWITKSTINSVGNGAITASGRSSSDSNYYVIDNSTVEGTGTVYLGRPWRDYARVIFQNSNIGSQVQAAGWETWSTATPNTDNVFFGEYNNSGAGAWRTGRASFATNMSAGISINTVLGSTSWIDSSYM	jgi|Cersp423_1|29703	1	PF01095	1	Pectinesterase	1	Pectinesterase	1	IPR000070	1	Pectinesterase, catalytic	1	Pectinesterase, catalytic	2	PTHR31321:SF62;PTHR31321	2	PECTINESTERASE;ACYL-COA THIOESTER HYDROLASE YBHC-RELATED	jgi|Cersp423_1|29703|CE29702_2952	Ceratobasidium_sp._423_v1.0	Agaricomycetes	Restricted	Ceratobasidium sp.	Ceratobasidium	Basidiomycota	3	3
jgi|ClaPMI390|2049089|e_gw1.1.487.1_Sistotrema_sp._PMI_390_v1.0_Agaricomycetes_Free	jgi	ClaPMI390	2049089	75	MWGFFGIISALAGVSNVLAASSPPSGAITIGSGGKYSTIAAGLADTSSNVYFIYAGTYHEQIYINRANVKIYGQTSNALTYKSNTVNIWNSLVASAAGSDDLSGTVRIGTSGTGVSLYNLNIANTYGHPVTQSQAIALSVYGANFGGYGLNLTSYQDTLLAQYGPEFFSQSLIVGATDYIFGQHASLWITKSVLHSVASGYMTASGRSSADSYYYVINDSTIEGASGVTSYLGRPWSDYARVIYQSCSLSSVVPAAGWSVWSSSTPNTDHVTFAEYGNTGAGASGTRASFATKLSSPLSITTVLGSTSWIDSSYM	jgi|ClaPMI390|2049089	1	PF01095	1	Pectinesterase	1	Pectinesterase	1	IPR000070	1	Pectinesterase, catalytic	1	Pectinesterase, catalytic	2	PTHR31321;PTHR31321:SF62	2	ACYL-COA THIOESTER HYDROLASE YBHC-RELATED;PECTINESTERASE	jgi|ClaPMI390|2049089|e_gw1.1.487.1	Sistotrema_sp._PMI_390_v1.0	Agaricomycetes	Free	Sistotrema sp.	Sistotrema	Basidiomycota	3	3
jgi|ClaPMI390|2062078|e_gw1.60.68.1_Sistotrema_sp._PMI_390_v1.0_Agaricomycetes_Free	jgi	ClaPMI390	2062078	75	MWGFIGVISALAGATYVLAASSPPSGAITIGSGGKYSTISAGLADTSSNVYFIYAGTYHEQVYINRANVKIYGQTSNALTYTSNTVNIWNSLVASAAGSDDASGTVRIGTSGTGVSLYNLNIANTYGHPVEQSQAIALSVYGANFGGYGLNLTSYQDTLLAEYGPEFISQSLIVGAVDYIFGQHASLWITKSVLYSVGSGDITASGRSSDDAYYYVINDSTIEGASGVTSYLGRPWADYARVIFQSCSLSSVVPAAGWSEWSSTTPNTDHVTFAEYGNSGAGATGPRASFATTLSSPLSITTVLGSTSWIDSSYM	jgi|ClaPMI390|2062078	1	PF01095	1	Pectinesterase	1	Pectinesterase	1	IPR000070	1	Pectinesterase, catalytic	1	Pectinesterase, catalytic	2	PTHR31321;PTHR31321:SF62	2	ACYL-COA THIOESTER HYDROLASE YBHC-RELATED;PECTINESTERASE	jgi|ClaPMI390|2062078|e_gw1.60.68.1	Sistotrema_sp._PMI_390_v1.0	Agaricomycetes	Free	Sistotrema sp.	Sistotrema	Basidiomycota	3	3
jgi|Thacu1|612036|estExt_Genewise1Plus.C_4_t20235_Thanatephorus_cucumeris_MPI-SDFR-AT-0096_v1.0_Agaricomycetes_Free	jgi	Thacu1	612036	75	MRSLLFVVALAGGLCSFVLAASSPPSGAITVGKGGKYATLAQALADTSSNVYFVYAGTYTGQNSISRANIKIYGQTSNDLSYTSNTVTFTDNVPASTAGSDAKSATIRILASGVSLYNLNIANTYGKPAQQSQAIALSVEQGQFGAYGCKLTGYQDTLLAQSGAQFYGKSYIEGAVDFIFGQHASIWITQSTINSVGNGAITASGRSSSDSNYYVIDKSTIQGTGTVYLGRPWSDYARVIFQNNEIGSQVQAAGWEVWSTTTANTDHVFFGEYTNRGPGAWRNGRVKFATNMTEGISIDKVLGSTYTSWVDKSYM	jgi|Thacu1|612036	1	PF01095	1	Pectinesterase	1	Pectinesterase	1	IPR000070	1	Pectinesterase, catalytic	1	Pectinesterase, catalytic	2	PTHR31321:SF62;PTHR31321	2	PECTINESTERASE;ACYL-COA THIOESTER HYDROLASE YBHC-RELATED	jgi|Thacu1|612036|estExt_Genewise1Plus.C_4_t20235	Thanatephorus_cucumeris_MPI_SDFR_AT_0096_v1.0	Agaricomycetes	Free	Thanatephorus cucumeris	Thanatephorus	Basidiomycota	3	3
jgi|ClaPMI390|2162121|gm1.308_g_Sistotrema_sp._PMI_390_v1.0_Agaricomycetes_Free	jgi	ClaPMI390	2162121	75	MWSALSIFSALAGVASVFAASSPPSGAITIGSGGKYSTIAAGLADTSSNVYYIYPGSYHEQIYINRANVKIYGQTSNALTYTSNTVTIWNSLSATAAGSDDASGTVRIGTSGTGVSFYNLNIANTYGVGVSSQAIALSVYGANFGGYGLNLTGYQDTLLAQYGPEFISQSLIVGATDYIFGQHASLWITKSVLYSVASGYMTASGRSSADAYYYVINDSTIEGASGVTSYLGRPWADYARVIFQSCSLSSVVPAAGWSQWSSSTPNTDHVTFAEYGNTGSGASGTRASFATKLSSPVSITTVLGSTSWIDSSYM	jgi|ClaPMI390|2162121	1	PF01095	1	Pectinesterase	1	Pectinesterase	1	IPR000070	1	Pectinesterase, catalytic	1	Pectinesterase, catalytic	2	PTHR31321;PTHR31321:SF62	2	ACYL-COA THIOESTER HYDROLASE YBHC-RELATED;PECTINESTERASE	jgi|ClaPMI390|2162121|gm1.308_g	Sistotrema_sp._PMI_390_v1.0	Agaricomycetes	Free	Sistotrema sp.	Sistotrema	Basidiomycota	3	3
jgi|Pirin1|80841|mRNA:PIIN_10025_Piriformospora_indica_DSM_11827_from_MPI_Agaricomycetes_Free	jgi	Pirin1	80841	75	MGLLQALGVVAIPTGAITVGSGGKYSTLAAALKDTSSNVYYIYAGTFTGQVAISRANVAIYGETTSSGTYTGNKVTLTAAVPASSAGSNDASGTVRVLASGVKLYNLNIANTYGKPVSQSQAIALSVQAGNFGCYGCKITGTQDTLLANVGTQIYAKSYISGYVDFIFGQTASIWVTKTVIETTGSGYITASGRSSADSNYYVFNQCTIQGSGSSYLGRPWRNYARVIVQNSSIGSNVRKEGWSVWSSSDPRTDHVTFGEYNNSGSGAWSSSRPSFATKLSSGVSISTVLGSGYTSWVDTSYM	jgi|Pirin1|80841	1	PF01095	1	Pectinesterase	1	Pectinesterase	1	IPR000070	1	Pectinesterase, catalytic	1	Pectinesterase, catalytic	2	PTHR31321:SF62;PTHR31321	2	PECTINESTERASE;ACYL-COA THIOESTER HYDROLASE YBHC-RELATED	jgi|Pirin1|80841|mRNA:PIIN_10025	Piriformospora_indica_DSM_11827_from_MPI	Agaricomycetes	Free	Piriformospora indica	Piriformospora	Basidiomycota	3	3
jgi|Licra1|4227|LRAMOSA01195-1_Lichtheimia_ramosa_JMRC_FSU_6197_Mucoromycotina_Free	jgi	Licra1	4227	76	MPAVAFDILGTLFSFDKVIVRLQETFEELTPDKAAHLFADWLLSGTRDFFGSSHAGRYKPIMTVLKSTLTRTMLIAGYNAPSQEQIEFIMKAFQELEPTDSAFDALTLLHKKGWDVWIVTNGSYDTTCSMLERAGLLDFFRQGPEQELNVMSCDDLGISKPHPKVYSELMRIAVHRTQRIETFYLISSHAWDLAGAKNVCFRTAFLTTEEKVYPKDLYDDIGPDIQGDTILSCVKTMVELESNKKSYM	jgi|Licra1|4227	1	PF13419	1	Haloacid dehalogenase-like hydrolase	0		1	IPR041492	1	Haloacid dehalogenase-like hydrolase	1	Haloacid dehalogenase-like hydrolase	2	PTHR43316;PTHR43316:SF4	2	HYDROLASE, HALOACID DELAHOGENASE-RELATED;ACID DEHALOGENASE, PUTATIVE (AFU_ORTHOLOGUE AFUA_8G05870)-RELATED	jgi|Licra1|4227|LRAMOSA01195-1	Lichtheimia_ramosa_JMRC_FSU_6197	Mucoromycotina	Free	Lichtheimia ramosa	Lichtheimia	Mucoromycota	3	1
jgi|Liccor1|11721|LCOR_10722.1_Lichtheimia_corymbifera_JMRC:FSU:9682_Mucoromycotina_Free	jgi	Liccor1	11721	76	MPAVAFDILGTLFTFDKVVACLQETFNELASEQAAKHLFRDWFSSGTRDFFGTSHAGRYIPLLKVLKSTLTRAMLIAGYDAPSLEQIEAVMKTFNELEPAVSALDALALFQEKGWDIWIVTNGSHDTISRLLERAGLFHFFRQGSDKEINVMSCDDLGISKPHPKVYSELMRIAVHRTQRIENFYLISSHAWDLAGAKNVCFRTAFLTTEEKIYPKDLYDGTGPDIKGDTMLSCAKAMVELESNKKSYM	jgi|Liccor1|11721	1	PF00702	1	haloacid dehalogenase-like hydrolase	1	haloacid dehalogenase-like hydrolase	0		0		0		2	PTHR43316:SF4;PTHR43316	2	ACID DEHALOGENASE, PUTATIVE (AFU_ORTHOLOGUE AFUA_8G05870)-RELATED;HYDROLASE, HALOACID DELAHOGENASE-RELATED	jgi|Liccor1|11721|LCOR_10722.1	Lichtheimia_corymbifera_JMRC:FSU:9682	Mucoromycotina	Free	Lichtheimia corymbifera	Lichtheimia	Mucoromycota	3	1
[truncated: 403 more rows]

## Sheet: Fig_2B_unclustered_seqs
full_id	full_id2	full_id3	sequence
jgi|Ampqui1|522347|fgenesh1_kg.9_#_1_#_Locus9187v1rpkm1.81_Ampelomyces_quisqualis_HMLAC05119_v1.0_Dothideomycetes_Free	Ampqui1	522347	NA
[truncated: 540 more rows]

## Sheet: Fig_2C_cluster_types
number_of_genera	number_of_clusters_with_that_number_of_genera	type_of_cluster
1	86	cluster with single genus
2	19	cluster with multiple genera
[truncated: 6 more rows]

## Sheet: Fig_3_ipr
ipr_id_short	genus_num	genus_list
[truncated: 181 more rows]

[truncated: 7 more sheets: Fig_4_deeploc, Fig_05_clusterplot, Table_1, Fig_S1_sym_heatmap_detailed, Fig_S2_detailed_deeploc, Fig_S3_clusters_with_min2gener, Haddock results]
